# Supplementary material for: Deficiency for MicroRNA-582 does not impact dilated cardiomyopathy or heart failure induced by pressure overload in vivo
Source: Front Cell Dev Biol. 2025 Nov 10;13:1661965. doi: 10.3389/fcell.2025.1661965 (PMC12641005; doi:10.3389/fcell.2025.1661965)
Supplement: Supplementary file 1 [file Table2.xlsx]

## Sheet: primer sequences
Name	Sequence 5'-3'
miR-582-KO_F	CCCGGACCTGTGTCTTATGG
miR-582-KO_R	GACTTACGCAGCATCACCAC
hGH1-polyA_F	ACAGGCATCTACTGAGTGGACCCAAC
hGH1-polyA_R	GTCTATTCGGGAACCAAGCTGGAGTG
Rpl32_F	CTGCTGATGTGCAACAAATCT
Rpl32_R	GCTGTGCTGCTCTTTCTACAAT
Rpl32_probe	TEXAS-RED-ACTGTGCTGAGATTGCTCACAATGTGT-BHQ2
Nppa_F	GGAGCAAATCCTGTGTACAGTG
Nppa_R	ACCTCATCTTCTACCGGCAT
Nppa_probe	FAM-TGATGGATTTCAAGAACCTGCTAGACCA-BHQ1
Nppb_F	ACAAGATAGACCGGATCGGA
Nppb_R	AGCCAGGAGGTCTTCCTACA
Nppb_probe	HEX-TCAGTGCGTTACAGCCCAAACGA-BHQ1
Rcan1.4_F	TAGCTCCCTGATTGCTTGTG
Rcan1.4_R	GGATTCAAATTTGGCCCTGG
Rcan1.4_probe	CY5-ACGATGATGTCTTCAGCGAAAGTGAGAC-BHQ2
Pde4d_F	GCCTCCACGTTTTCCGAATAGC
Pde4d_R	CATGGATGTTGTTGTGATAGGCCAC
mCreb1_F	CAGCACTTCCTACACAGCCT
mCreb1_R	AGCACTGCCACTCTGTTCTC
mF2rl2_F	GCCAGTCACTGTTTGCCAAAG
mF2rl2_R	CCAGCCCTCTATGTCAGAAAGT
mACco2_F	GGGCCAAGGACATAAACCAGG
mAco2_R	CCGATCAGAAGAACTCCAGGG
mClasp2_F	CCTGAACCCAGGCTCCTATGC
mClasp2_R	CATCATCAGATGCTGTTCCATCC
mInpp5b_F	TGCGTCATCGCAGTCCAAGG
mInpp5b_R	CCGGTGTGTATACAGGAAGAGAG
mOga_F	AACTGTGCCAACAGGACCATC
mOga_R	GGCTCCTGGTCTCCAATTAAG
mShoc2_F	GCTCACAAAGATCCCAGAGG
mShoc2_R	AGGACTCCAGCTTGTTCTCC
mStrn3_F	GCACAGAACTGAACCAAGGTG
mStrn3_R	ATCCTACTTCCTGAAGATACTGTC
mUsp53_F	CCGACACAGGGATTTGGTTG
mUsp53_R	TTGCCTTGGCTGTGGTAGAG
