# Supplementary material for: Deficiency for MicroRNA-582 does not impact dilated cardiomyopathy or heart failure induced by pressure overload in vivo
Source: Front Cell Dev Biol. 2025 Nov 10;13:1661965. doi: 10.3389/fcell.2025.1661965 (PMC12641005; doi:10.3389/fcell.2025.1661965)
Supplement: Supplementary file 2 [file Table1.xlsx]

## Sheet: Caption
Supplementary Table 1: In silico prediction of miR-582-5p target genes
MiRDB, Diana MicroT, MicroCosm (MiRanda) and TargetScan were used to predict target genes of miR-582-5p

## Sheet: MiRDB
Target Detail	Target Rank	Target Score	miRNA Name	Gene Symbol	Gene Description
Details	1	100	mmu-miR-582-5p	Mbnl3	muscleblind-like 3 (Drosophila)
Details	2	99	mmu-miR-582-5p	Hif1a	hypoxia inducible factor 1, alpha subunit
Details	3	99	mmu-miR-582-5p	Smek2	SMEK homolog 2, suppressor of mek1 (Dictyostelium)
Details	4	98	mmu-miR-582-5p	Map7d2	MAP7 domain containing 2
Details	5	98	mmu-miR-582-5p	Eif4g2	eukaryotic translation initiation factor 4, gamma 2
Details	6	98	mmu-miR-582-5p	Epc2	enhancer of polycomb homolog 2 (Drosophila)
Details	7	98	mmu-miR-582-5p	Sfpq	splicing factor proline/glutamine rich (polypyrimidine tract binding protein associated)
Details	8	98	mmu-miR-582-5p	Mapk8	mitogen-activated protein kinase 8
Details	9	98	mmu-miR-582-5p	Paxbp1	PAX3 and PAX7 binding protein 1
Details	10	98	mmu-miR-582-5p	Abhd17b	abhydrolase domain containing 17B
Details	11	98	mmu-miR-582-5p	Arl6ip6	ADP-ribosylation factor-like 6 interacting protein 6
Details	12	97	mmu-miR-582-5p	Hnrnpa3	heterogeneous nuclear ribonucleoprotein A3
Details	13	97	mmu-miR-582-5p	Gnb4	guanine nucleotide binding protein (G protein), beta 4
Details	14	97	mmu-miR-582-5p	Bclaf1	BCL2-associated transcription factor 1
Details	15	97	mmu-miR-582-5p	Egfr	epidermal growth factor receptor
Details	16	97	mmu-miR-582-5p	Pex5	peroxisomal biogenesis factor 5
Details	17	97	mmu-miR-582-5p	Rictor	RPTOR independent companion of MTOR, complex 2
Details	18	97	mmu-miR-582-5p	Fmr1	fragile X mental retardation syndrome 1
Details	19	97	mmu-miR-582-5p	Lsm14a	LSM14 homolog A (SCD6, S. cerevisiae)
Details	20	97	mmu-miR-582-5p	Mastl	microtubule associated serine/threonine kinase-like
Details	21	96	mmu-miR-582-5p	Hmgb3	high mobility group box 3
Details	22	96	mmu-miR-582-5p	Klhl13	kelch-like 13
Details	23	96	mmu-miR-582-5p	Gm21949	predicted gene, 21949
Details	24	96	mmu-miR-582-5p	Dcx	doublecortin
Details	25	96	mmu-miR-582-5p	Ankrd12	ankyrin repeat domain 12
Details	26	96	mmu-miR-582-5p	Slc38a2	solute carrier family 38, member 2
Details	27	96	mmu-miR-582-5p	Tgoln1	trans-golgi network protein
Details	28	96	mmu-miR-582-5p	Fryl	furry homolog-like (Drosophila)
Details	29	95	mmu-miR-582-5p	Ccpg1	cell cycle progression 1
Details	30	95	mmu-miR-582-5p	Faim	Fas apoptotic inhibitory molecule
Details	31	95	mmu-miR-582-5p	Fcho2	FCH domain only 2
Details	32	95	mmu-miR-582-5p	Zfp804a	zinc finger protein 804A
Details	33	95	mmu-miR-582-5p	Ccdc71l	coiled-coil domain containing 71 like
Details	34	95	mmu-miR-582-5p	Jam3	junction adhesion molecule 3
Details	35	94	mmu-miR-582-5p	Nadk2	NAD kinase 2, mitochondrial
Details	36	94	mmu-miR-582-5p	Hnf4g	hepatocyte nuclear factor 4, gamma
Details	37	94	mmu-miR-582-5p	Rbm15b	RNA binding motif protein 15B
Details	38	93	mmu-miR-582-5p	Slc2a13	solute carrier family 2 (facilitated glucose transporter), member 13
Details	39	93	mmu-miR-582-5p	Fam46d	family with sequence similarity 46, member D
Details	40	93	mmu-miR-582-5p	Map7d1	MAP7 domain containing 1
Details	41	93	mmu-miR-582-5p	Ehmt1	euchromatic histone methyltransferase 1
Details	42	93	mmu-miR-582-5p	Cnst	consortin, connexin sorting protein
Details	43	93	mmu-miR-582-5p	D15Ertd621e	DNA segment, Chr 15, ERATO Doi 621, expressed
Details	44	93	mmu-miR-582-5p	Bicd1	bicaudal D homolog 1 (Drosophila)
Details	45	93	mmu-miR-582-5p	Rev3l	REV3-like, catalytic subunit of DNA polymerase zeta RAD54 like (S. cerevisiae)
Details	46	93	mmu-miR-582-5p	Vsx2	visual system homeobox 2
Details	47	92	mmu-miR-582-5p	Pkd2	polycystic kidney disease 2
Details	48	92	mmu-miR-582-5p	Ttll7	tubulin tyrosine ligase-like family, member 7
Details	49	92	mmu-miR-582-5p	Aqp4	aquaporin 4
Details	50	92	mmu-miR-582-5p	Ss18	synovial sarcoma translocation, Chromosome 18
Details	51	92	mmu-miR-582-5p	Cpne8	copine VIII
Details	52	92	mmu-miR-582-5p	Pam	peptidylglycine alpha-amidating monooxygenase
Details	53	92	mmu-miR-582-5p	Fbxo33	F-box protein 33
Details	54	92	mmu-miR-582-5p	4933406J08Rik	RIKEN cDNA 4933406J08 gene
Details	55	92	mmu-miR-582-5p	Foxp2	forkhead box P2
Details	56	92	mmu-miR-582-5p	Hmgb1	high mobility group box 1
Details	57	92	mmu-miR-582-5p	Fam168b	family with sequence similarity 168, member B
Details	58	92	mmu-miR-582-5p	Shprh	SNF2 histone linker PHD RING helicase
Details	59	91	mmu-miR-582-5p	Rock2	Rho-associated coiled-coil containing protein kinase 2
Details	60	91	mmu-miR-582-5p	Zmym2	zinc finger, MYM-type 2
Details	61	91	mmu-miR-582-5p	Rnf2	ring finger protein 2
Details	62	91	mmu-miR-582-5p	Stk3	serine/threonine kinase 3
Details	63	91	mmu-miR-582-5p	AI597468	expressed sequence AI597468
Details	64	91	mmu-miR-582-5p	Slc39a9	solute carrier family 39 (zinc transporter), member 9
Details	65	91	mmu-miR-582-5p	Ythdf3	YTH domain family 3
Details	66	91	mmu-miR-582-5p	Zfp148	zinc finger protein 148
Details	67	90	mmu-miR-582-5p	Adam12	a disintegrin and metallopeptidase domain 12 (meltrin alpha)
Details	68	90	mmu-miR-582-5p	Gspt1	G1 to S phase transition 1
Details	69	90	mmu-miR-582-5p	Ypel2	yippee-like 2 (Drosophila)
Details	70	90	mmu-miR-582-5p	Ubr5	ubiquitin protein ligase E3 component n-recognin 5
Details	71	90	mmu-miR-582-5p	Ppip5k2	diphosphoinositol pentakisphosphate kinase 2
Details	72	89	mmu-miR-582-5p	Pak2	p21 protein (Cdc42/Rac)-activated kinase 2
Details	73	89	mmu-miR-582-5p	Gm4791	predicted gene 4791
Details	74	89	mmu-miR-582-5p	Fam63b	family with sequence similarity 63, member B
Details	75	89	mmu-miR-582-5p	Metap1	methionyl aminopeptidase 1
Details	76	89	mmu-miR-582-5p	D330045A20Rik	RIKEN cDNA D330045A20 gene
Details	77	89	mmu-miR-582-5p	Ankrd44	ankyrin repeat domain 44
Details	78	89	mmu-miR-582-5p	Dag1	dystroglycan 1
Details	79	88	mmu-miR-582-5p	Eif4e	eukaryotic translation initiation factor 4E
Details	80	88	mmu-miR-582-5p	Rev1	REV1 homolog (S. cerevisiae)
Details	81	88	mmu-miR-582-5p	Etnk1	ethanolamine kinase 1
Details	82	88	mmu-miR-582-5p	Arl8a	ADP-ribosylation factor-like 8A
Details	83	88	mmu-miR-582-5p	Cux1	cut-like homeobox 1
Details	84	88	mmu-miR-582-5p	Grid1	glutamate receptor, ionotropic, delta 1
Details	85	88	mmu-miR-582-5p	Rtn4rl1	reticulon 4 receptor-like 1
Details	86	88	mmu-miR-582-5p	Gm608	predicted gene 608
Details	87	88	mmu-miR-582-5p	Gpr85	G protein-coupled receptor 85
Details	88	88	mmu-miR-582-5p	Bcl11b	B cell leukemia/lymphoma 11B
Details	89	88	mmu-miR-582-5p	Gdap2	ganglioside-induced differentiation-associated-protein 2
Details	90	87	mmu-miR-582-5p	Lmbrd2	LMBR1 domain containing 2
Details	91	87	mmu-miR-582-5p	Fermt2	fermitin family homolog 2 (Drosophila)
Details	92	87	mmu-miR-582-5p	Pisd	phosphatidylserine decarboxylase
Details	93	87	mmu-miR-582-5p	Usp45	ubiquitin specific petidase 45
Details	94	87	mmu-miR-582-5p	Myo5a	myosin VA
Details	95	87	mmu-miR-582-5p	Colgalt2	collagen beta(1-O)galactosyltransferase 2
Details	96	86	mmu-miR-582-5p	Plekhm3	pleckstrin homology domain containing, family M, member 3
Details	97	86	mmu-miR-582-5p	Pitpnm3	PITPNM family member 3
Details	98	86	mmu-miR-582-5p	Hsd17b4	hydroxysteroid (17-beta) dehydrogenase 4
Details	99	86	mmu-miR-582-5p	Azin1	antizyme inhibitor 1
Details	100	86	mmu-miR-582-5p	Ssbp2	single-stranded DNA binding protein 2
Details	101	86	mmu-miR-582-5p	Arid4b	AT rich interactive domain 4B (RBP1-like)
Details	102	86	mmu-miR-582-5p	Maea	macrophage erythroblast attacher
Details	103	85	mmu-miR-582-5p	Fgf9	fibroblast growth factor 9
Details	104	85	mmu-miR-582-5p	Tet3	tet methylcytosine dioxygenase 3
Details	105	85	mmu-miR-582-5p	Dab2ip	disabled 2 interacting protein
Details	106	84	mmu-miR-582-5p	Unc5c	unc-5 homolog C (C. elegans)
Details	107	84	mmu-miR-582-5p	Phf13	PHD finger protein 13
Details	108	84	mmu-miR-582-5p	Zfp764	zinc finger protein 764
Details	109	84	mmu-miR-582-5p	Smc3	structural maintenance of chromosomes 3
Details	110	84	mmu-miR-582-5p	Tada2a	transcriptional adaptor 2A
Details	111	84	mmu-miR-582-5p	Slitrk4	SLIT and NTRK-like family, member 4
Details	112	84	mmu-miR-582-5p	Adamtsl1	ADAMTS-like 1
Details	113	84	mmu-miR-582-5p	Reln	reelin
Details	114	84	mmu-miR-582-5p	Mdm2	transformed mouse 3T3 cell double minute 2
Details	115	83	mmu-miR-582-5p	Fndc3b	fibronectin type III domain containing 3B
Details	116	83	mmu-miR-582-5p	Dpysl5	dihydropyrimidinase-like 5
Details	117	82	mmu-miR-582-5p	Ebf3	early B cell factor 3
Details	118	82	mmu-miR-582-5p	Camsap2	calmodulin regulated spectrin-associated protein family, member 2
Details	119	82	mmu-miR-582-5p	Ipmk	inositol polyphosphate multikinase
Details	120	82	mmu-miR-582-5p	Pcf11	cleavage and polyadenylation factor subunit homolog (S. cerevisiae)
Details	121	82	mmu-miR-582-5p	Pcsk1	proprotein convertase subtilisin/kexin type 1
Details	122	82	mmu-miR-582-5p	Naa15	N(alpha)-acetyltransferase 15, NatA auxiliary subunit
Details	123	82	mmu-miR-582-5p	Tmem2	transmembrane protein 2
Details	124	82	mmu-miR-582-5p	Ggct	gamma-glutamyl cyclotransferase
Details	125	82	mmu-miR-582-5p	Ap4s1	adaptor-related protein complex AP-4, sigma 1
Details	126	82	mmu-miR-582-5p	Cntn4	contactin 4
Details	127	82	mmu-miR-582-5p	C030046E11Rik	RIKEN cDNA C030046E11 gene
Details	128	82	mmu-miR-582-5p	Kpna2	karyopherin (importin) alpha 2
Details	129	81	mmu-miR-582-5p	Cxxc4	CXXC finger 4
Details	130	81	mmu-miR-582-5p	Tshz3	teashirt zinc finger family member 3
Details	131	81	mmu-miR-582-5p	Ift57	intraflagellar transport 57
Details	132	81	mmu-miR-582-5p	Inpp5b	inositol polyphosphate-5-phosphatase B
Details	133	81	mmu-miR-582-5p	Grip1	glutamate receptor interacting protein 1
Details	134	81	mmu-miR-582-5p	Snn	stannin
Details	135	81	mmu-miR-582-5p	Srsf1	serine/arginine-rich splicing factor 1
Details	136	81	mmu-miR-582-5p	Phf6	PHD finger protein 6
Details	137	80	mmu-miR-582-5p	Prickle1	prickle homolog 1 (Drosophila)
Details	138	80	mmu-miR-582-5p	Dsc2	desmocollin 2
Details	139	80	mmu-miR-582-5p	Mms22l	MMS22-like, DNA repair protein
Details	140	80	mmu-miR-582-5p	Htr5a	5-hydroxytryptamine (serotonin) receptor 5A
Details	141	80	mmu-miR-582-5p	Gfm1	G elongation factor, mitochondrial 1
Details	142	80	mmu-miR-582-5p	Shisa3	shisa homolog 3 (Xenopus laevis)
Details	143	80	mmu-miR-582-5p	2700081O15Rik	RIKEN cDNA 2700081O15 gene
Details	144	80	mmu-miR-582-5p	Bzw1	basic leucine zipper and W2 domains 1
Details	145	80	mmu-miR-582-5p	Rps6ka6	ribosomal protein S6 kinase polypeptide 6
Details	146	80	mmu-miR-582-5p	Sema6d	sema domain, transmembrane domain (TM), and cytoplasmic domain, (semaphorin) 6D
Details	147	80	mmu-miR-582-5p	Gabpb1	GA repeat binding protein, beta 1
Details	148	80	mmu-miR-582-5p	Carf	calcium response factor
Details	149	80	mmu-miR-582-5p	Klf15	Kruppel-like factor 15
Details	150	80	mmu-miR-582-5p	Brwd3	bromodomain and WD repeat domain containing 3
Details	151	80	mmu-miR-582-5p	Gpcpd1	glycerophosphocholine phosphodiesterase GDE1 homolog (S. cerevisiae)
Details	152	80	mmu-miR-582-5p	Zfp747	zinc finger protein 747
Details	153	80	mmu-miR-582-5p	Chfr	checkpoint with forkhead and ring finger domains
Details	154	80	mmu-miR-582-5p	Mrps23	mitochondrial ribosomal protein S23
Details	155	79	mmu-miR-582-5p	Wdsub1	WD repeat, SAM and U-box domain containing 1
Details	156	79	mmu-miR-582-5p	Ccdc121	coiled-coil domain containing 121
Details	157	79	mmu-miR-582-5p	Synpr	synaptoporin
Details	158	79	mmu-miR-582-5p	Gcc2	GRIP and coiled-coil domain containing 2
Details	159	79	mmu-miR-582-5p	Gnao1	guanine nucleotide binding protein, alpha O
Details	160	79	mmu-miR-582-5p	Sec24d	Sec24 related gene family, member D (S. cerevisiae)
Details	161	79	mmu-miR-582-5p	Cdyl	chromodomain protein, Y chromosome-like
Details	162	79	mmu-miR-582-5p	Lrrtm1	leucine rich repeat transmembrane neuronal 1
Details	163	79	mmu-miR-582-5p	Khdrbs1	KH domain containing, RNA binding, signal transduction associated 1
Details	164	79	mmu-miR-582-5p	Gpr21	G protein-coupled receptor 21
Details	165	79	mmu-miR-582-5p	Zfp286	zinc finger protein 286
Details	166	78	mmu-miR-582-5p	Mtrr	5-methyltetrahydrofolate-homocysteine methyltransferase reductase
Details	167	78	mmu-miR-582-5p	AA987161	expressed sequence AA987161
Details	168	78	mmu-miR-582-5p	Tmpo	thymopoietin
Details	169	78	mmu-miR-582-5p	Fbxw11	F-box and WD-40 domain protein 11
Details	170	78	mmu-miR-582-5p	Zfp609	zinc finger protein 609
Details	171	78	mmu-miR-582-5p	Kat6b	K(lysine) acetyltransferase 6B
Details	172	78	mmu-miR-582-5p	Ccser1	coiled-coil serine rich 1
Details	173	78	mmu-miR-582-5p	Ppp3r1	protein phosphatase 3, regulatory subunit B, alpha isoform (calcineurin B, type I)
Details	174	78	mmu-miR-582-5p	Robo2	roundabout homolog 2 (Drosophila)
Details	175	78	mmu-miR-582-5p	Ptpn20	protein tyrosine phosphatase, non-receptor type 20
Details	176	77	mmu-miR-582-5p	Pde7a	phosphodiesterase 7A
Details	177	77	mmu-miR-582-5p	Ppm1e	protein phosphatase 1E (PP2C domain containing)
Details	178	77	mmu-miR-582-5p	Srgap3	SLIT-ROBO Rho GTPase activating protein 3
Details	179	77	mmu-miR-582-5p	Nt5e	5' nucleotidase, ecto
Details	180	77	mmu-miR-582-5p	Inpp4a	inositol polyphosphate-4-phosphatase, type I
Details	181	77	mmu-miR-582-5p	Wdr72	WD repeat domain 72
Details	182	77	mmu-miR-582-5p	Stxbp3a	syntaxin binding protein 3A
Details	183	77	mmu-miR-582-5p	Ptar1	protein prenyltransferase alpha subunit repeat containing 1
Details	184	77	mmu-miR-582-5p	Jph1	junctophilin 1
Details	185	77	mmu-miR-582-5p	Enoph1	enolase-phosphatase 1
Details	186	77	mmu-miR-582-5p	Ambra1	autophagy/beclin 1 regulator 1
Details	187	77	mmu-miR-582-5p	Cpn2	carboxypeptidase N, polypeptide 2
Details	188	76	mmu-miR-582-5p	Mgea5	meningioma expressed antigen 5 (hyaluronidase)
Details	189	76	mmu-miR-582-5p	Dlx5	distal-less homeobox 5
Details	190	76	mmu-miR-582-5p	Gpr115	G protein-coupled receptor 115
Details	191	76	mmu-miR-582-5p	Cnn3	calponin 3, acidic
Details	192	76	mmu-miR-582-5p	Mesp2	mesoderm posterior 2
Details	193	76	mmu-miR-582-5p	Psd3	pleckstrin and Sec7 domain containing 3
Details	194	76	mmu-miR-582-5p	Ergic2	ERGIC and golgi 2
Details	195	76	mmu-miR-582-5p	Cd24a	CD24a antigen
Details	196	76	mmu-miR-582-5p	Pdk1	pyruvate dehydrogenase kinase, isoenzyme 1
Details	197	76	mmu-miR-582-5p	LOC102638226	protein FAM133B-like
Details	198	75	mmu-miR-582-5p	Hmgb2	high mobility group box 2
Details	199	75	mmu-miR-582-5p	Rtn4	reticulon 4
Details	200	75	mmu-miR-582-5p	Flg2	filaggrin family member 2
Details	201	75	mmu-miR-582-5p	Thsd7b	thrombospondin, type I, domain containing 7B
Details	202	75	mmu-miR-582-5p	Chmp4b	charged multivesicular body protein 4B
Details	203	75	mmu-miR-582-5p	Sestd1	SEC14 and spectrin domains 1
Details	204	75	mmu-miR-582-5p	B3galnt2	UDP-GalNAc:betaGlcNAc beta 1,3-galactosaminyltransferase, polypeptide 2
Details	205	75	mmu-miR-582-5p	Rasl11b	RAS-like, family 11, member B
Details	206	75	mmu-miR-582-5p	4930506M07Rik	RIKEN cDNA 4930506M07 gene
Details	207	75	mmu-miR-582-5p	Serpinb2	serine (or cysteine) peptidase inhibitor, clade B, member 2
Details	208	75	mmu-miR-582-5p	Hoxa4	homeobox A4
Details	209	74	mmu-miR-582-5p	Chd9	chromodomain helicase DNA binding protein 9
Details	210	74	mmu-miR-582-5p	Edem1	ER degradation enhancer, mannosidase alpha-like 1
Details	211	74	mmu-miR-582-5p	Lcorl	ligand dependent nuclear receptor corepressor-like
Details	212	74	mmu-miR-582-5p	Nop9	NOP9 nucleolar protein
Details	213	74	mmu-miR-582-5p	Rasgrp1	RAS guanyl releasing protein 1
Details	214	74	mmu-miR-582-5p	Eps8	epidermal growth factor receptor pathway substrate 8
Details	215	74	mmu-miR-582-5p	Strn3	striatin, calmodulin binding protein 3
Details	216	74	mmu-miR-582-5p	Nek6	NIMA (never in mitosis gene a)-related expressed kinase 6
Details	217	74	mmu-miR-582-5p	Zfp81	zinc finger protein 81
Details	218	74	mmu-miR-582-5p	Gnb1	guanine nucleotide binding protein (G protein), beta 1
Details	219	73	mmu-miR-582-5p	Trappc8	trafficking protein particle complex 8
Details	220	73	mmu-miR-582-5p	Zfp944	zinc finger protein 944
Details	221	73	mmu-miR-582-5p	Krtap6-1	keratin associated protein 6-1
Details	222	73	mmu-miR-582-5p	Mdfic	MyoD family inhibitor domain containing
Details	223	72	mmu-miR-582-5p	Tyw3	tRNA-yW synthesizing protein 3 homolog (S. cerevisiae)
Details	224	72	mmu-miR-582-5p	Neurl3	neuralized homolog 3 homolog (Drosophila)
Details	225	72	mmu-miR-582-5p	Pgap1	post-GPI attachment to proteins 1
Details	226	72	mmu-miR-582-5p	D16Ertd472e	DNA segment, Chr 16, ERATO Doi 472, expressed
Details	227	72	mmu-miR-582-5p	Slc35a2	solute carrier family 35 (UDP-galactose transporter), member A2
Details	228	72	mmu-miR-582-5p	D1Ertd622e	DNA segment, Chr 1, ERATO Doi 622, expressed
Details	229	72	mmu-miR-582-5p	Tlr2	toll-like receptor 2
Details	230	72	mmu-miR-582-5p	Arhgap21	Rho GTPase activating protein 21
Details	231	72	mmu-miR-582-5p	Bcar3	breast cancer anti-estrogen resistance 3
Details	232	72	mmu-miR-582-5p	Xkrx	X Kell blood group precursor related X linked
Details	233	72	mmu-miR-582-5p	A830018L16Rik	RIKEN cDNA A830018L16 gene
Details	234	72	mmu-miR-582-5p	Elavl2	ELAV (embryonic lethal, abnormal vision, Drosophila)-like 2 (Hu antigen B)
Details	235	71	mmu-miR-582-5p	Tmem38b	transmembrane protein 38B
Details	236	71	mmu-miR-582-5p	B3gat1	beta-1,3-glucuronyltransferase 1 (glucuronosyltransferase P)
Details	237	71	mmu-miR-582-5p	Ube2e1	ubiquitin-conjugating enzyme E2E 1
Details	238	71	mmu-miR-582-5p	Cplx4	complexin 4
Details	239	71	mmu-miR-582-5p	Map4k5	mitogen-activated protein kinase kinase kinase kinase 5
Details	240	71	mmu-miR-582-5p	Gabra1	gamma-aminobutyric acid (GABA) A receptor, subunit alpha 1
Details	241	71	mmu-miR-582-5p	Slain1	SLAIN motif family, member 1
Details	242	71	mmu-miR-582-5p	LOC102636337	myosin IC heavy chain-like
Details	243	71	mmu-miR-582-5p	Tmem117	transmembrane protein 117
Details	244	71	mmu-miR-582-5p	Zfp217	zinc finger protein 217
Details	245	70	mmu-miR-582-5p	Trmt2b	TRM2 tRNA methyltransferase 2B
Details	246	70	mmu-miR-582-5p	1810013L24Rik	RIKEN cDNA 1810013L24 gene
Details	247	70	mmu-miR-582-5p	Usp53	ubiquitin specific peptidase 53
Details	248	70	mmu-miR-582-5p	Crebzf	CREB/ATF bZIP transcription factor
Details	249	70	mmu-miR-582-5p	Crispld1	cysteine-rich secretory protein LCCL domain containing 1
Details	250	70	mmu-miR-582-5p	Atxn7	ataxin 7
Details	251	70	mmu-miR-582-5p	Nova1	neuro-oncological ventral antigen 1
Details	252	70	mmu-miR-582-5p	Rbms3	RNA binding motif, single stranded interacting protein
Details	253	69	mmu-miR-582-5p	Atl2	atlastin GTPase 2
Details	254	69	mmu-miR-582-5p	Kmt2d	lysine (K)-specific methyltransferase 2D
Details	255	69	mmu-miR-582-5p	Phactr2	phosphatase and actin regulator 2
Details	256	69	mmu-miR-582-5p	Srpk2	serine/arginine-rich protein specific kinase 2
Details	257	69	mmu-miR-582-5p	Clasp2	CLIP associating protein 2
Details	258	69	mmu-miR-582-5p	Wdr26	WD repeat domain 26
Details	259	69	mmu-miR-582-5p	Pdcd1lg2	programmed cell death 1 ligand 2
Details	260	69	mmu-miR-582-5p	Sort1	sortilin 1
Details	261	69	mmu-miR-582-5p	Nt5c2	5'-nucleotidase, cytosolic II
Details	262	69	mmu-miR-582-5p	Rngtt	RNA guanylyltransferase and 5'-phosphatase
Details	263	69	mmu-miR-582-5p	Lclat1	lysocardiolipin acyltransferase 1
Details	264	69	mmu-miR-582-5p	Lats1	large tumor suppressor
Details	265	69	mmu-miR-582-5p	Eml4	echinoderm microtubule associated protein like 4
Details	266	68	mmu-miR-582-5p	Ngly1	N-glycanase 1
Details	267	68	mmu-miR-582-5p	Agtpbp1	ATP/GTP binding protein 1
Details	268	68	mmu-miR-582-5p	Stab2	stabilin 2
Details	269	68	mmu-miR-582-5p	Rnf169	ring finger protein 169
Details	270	68	mmu-miR-582-5p	Nox1	NADPH oxidase 1
Details	271	68	mmu-miR-582-5p	Camta1	calmodulin binding transcription activator 1
Details	272	68	mmu-miR-582-5p	Prdm12	PR domain containing 12
Details	273	68	mmu-miR-582-5p	Ino80d	INO80 complex subunit D
Details	274	68	mmu-miR-582-5p	Asb5	ankyrin repeat and SOCs box-containing 5
Details	275	68	mmu-miR-582-5p	Magi3	membrane associated guanylate kinase, WW and PDZ domain containing 3
Details	276	68	mmu-miR-582-5p	Rsf1	remodeling and spacing factor 1
Details	277	68	mmu-miR-582-5p	Atp10b	ATPase, class V, type 10B
Details	278	68	mmu-miR-582-5p	Utrn	utrophin
Details	279	68	mmu-miR-582-5p	2610018G03Rik	RIKEN cDNA 2610018G03 gene
Details	280	67	mmu-miR-582-5p	Rora	RAR-related orphan receptor alpha
Details	281	67	mmu-miR-582-5p	Ltbp1	latent transforming growth factor beta binding protein 1
Details	282	67	mmu-miR-582-5p	Adamts5	a disintegrin-like and metallopeptidase (reprolysin type) with thrombospondin type 1 motif, 5 (aggrecanase-2)
Details	283	67	mmu-miR-582-5p	Ckap4	cytoskeleton-associated protein 4
Details	284	67	mmu-miR-582-5p	Defb1	defensin beta 1
Details	285	67	mmu-miR-582-5p	Nhlh2	nescient helix loop helix 2
Details	286	67	mmu-miR-582-5p	Art3	ADP-ribosyltransferase 3
Details	287	67	mmu-miR-582-5p	Tpmt	thiopurine methyltransferase
Details	288	67	mmu-miR-582-5p	Lphn2	latrophilin 2
Details	289	66	mmu-miR-582-5p	Prrg1	proline rich Gla (G-carboxyglutamic acid) 1
Details	290	66	mmu-miR-582-5p	Nceh1	neutral cholesterol ester hydrolase 1
Details	291	66	mmu-miR-582-5p	Vsig1	V-set and immunoglobulin domain containing 1
Details	292	66	mmu-miR-582-5p	Man1a2	mannosidase, alpha, class 1A, member 2
Details	293	66	mmu-miR-582-5p	Hipk3	homeodomain interacting protein kinase 3
Details	294	66	mmu-miR-582-5p	Sgpl1	sphingosine phosphate lyase 1
Details	295	66	mmu-miR-582-5p	Asap2	ArfGAP with SH3 domain, ankyrin repeat and PH domain 2
Details	296	66	mmu-miR-582-5p	Gfpt1	glutamine fructose-6-phosphate transaminase 1
Details	297	66	mmu-miR-582-5p	Vash2	vasohibin 2
Details	298	66	mmu-miR-582-5p	Stim2	stromal interaction molecule 2
Details	299	66	mmu-miR-582-5p	Lmx1a	LIM homeobox transcription factor 1 alpha
Details	300	66	mmu-miR-582-5p	Rit1	Ras-like without CAAX 1
Details	301	66	mmu-miR-582-5p	Fbxo11	F-box protein 11
Details	302	66	mmu-miR-582-5p	Zfp292	zinc finger protein 292
Details	303	65	mmu-miR-582-5p	Spire1	spire homolog 1 (Drosophila)
Details	304	65	mmu-miR-582-5p	Lgr5	leucine rich repeat containing G protein coupled receptor 5
Details	305	65	mmu-miR-582-5p	Etv1	ets variant gene 1
Details	306	65	mmu-miR-582-5p	Fgr	Gardner-Rasheed feline sarcoma viral (Fgr) oncogene homolog
Details	307	65	mmu-miR-582-5p	Akap11	A kinase (PRKA) anchor protein 11
Details	308	65	mmu-miR-582-5p	Smchd1	SMC hinge domain containing 1
Details	309	65	mmu-miR-582-5p	Atp2b1	ATPase, Ca++ transporting, plasma membrane 1
Details	310	65	mmu-miR-582-5p	Rbm27	RNA binding motif protein 27
Details	311	65	mmu-miR-582-5p	Cmip	c-Maf inducing protein
Details	312	65	mmu-miR-582-5p	Uba1y	ubiquitin-activating enzyme, Chr Y
Details	313	64	mmu-miR-582-5p	Steap2	six transmembrane epithelial antigen of prostate 2
Details	314	64	mmu-miR-582-5p	Rlf	rearranged L-myc fusion sequence
Details	315	64	mmu-miR-582-5p	Ythdc1	YTH domain containing 1
Details	316	64	mmu-miR-582-5p	Asb7	ankyrin repeat and SOCS box-containing 7
Details	317	64	mmu-miR-582-5p	Tmod1	tropomodulin 1
Details	318	64	mmu-miR-582-5p	Nrep	neuronal regeneration related protein
Details	319	64	mmu-miR-582-5p	Thap1	THAP domain containing, apoptosis associated protein 1
Details	320	63	mmu-miR-582-5p	Pbrm1	polybromo 1
Details	321	63	mmu-miR-582-5p	Dlc1	deleted in liver cancer 1
Details	322	63	mmu-miR-582-5p	Camk1d	calcium/calmodulin-dependent protein kinase ID
Details	323	63	mmu-miR-582-5p	Usp2	ubiquitin specific peptidase 2
Details	324	63	mmu-miR-582-5p	Atrx	alpha thalassemia/mental retardation syndrome X-linked homolog (human)
Details	325	63	mmu-miR-582-5p	Zfp518a	zinc finger protein 518A
Details	326	63	mmu-miR-582-5p	Lrp6	low density lipoprotein receptor-related protein 6
Details	327	63	mmu-miR-582-5p	Nhlrc2	NHL repeat containing 2
Details	328	63	mmu-miR-582-5p	Olfr212	olfactory receptor 212
Details	329	63	mmu-miR-582-5p	Mboat2	membrane bound O-acyltransferase domain containing 2
Details	330	63	mmu-miR-582-5p	Ppm1b	protein phosphatase 1B, magnesium dependent, beta isoform
Details	331	63	mmu-miR-582-5p	Akap13	A kinase (PRKA) anchor protein 13
Details	332	63	mmu-miR-582-5p	Poc5	POC5 centriolar protein homolog (Chlamydomonas)
Details	333	63	mmu-miR-582-5p	Srp19	signal recognition particle 19
Details	334	63	mmu-miR-582-5p	Zfp560	zinc finger protein 560
Details	335	62	mmu-miR-582-5p	Arx	aristaless related homeobox
Details	336	62	mmu-miR-582-5p	Gorasp2	golgi reassembly stacking protein 2
Details	337	62	mmu-miR-582-5p	Glra2	glycine receptor, alpha 2 subunit
Details	338	62	mmu-miR-582-5p	F2r	coagulation factor II (thrombin) receptor
Details	339	62	mmu-miR-582-5p	Elovl5	ELOVL family member 5, elongation of long chain fatty acids (yeast)
Details	340	62	mmu-miR-582-5p	Elovl7	ELOVL family member 7, elongation of long chain fatty acids (yeast)
Details	341	62	mmu-miR-582-5p	Tmbim7	transmembrane BAX inhibitor motif containing 7
Details	342	62	mmu-miR-582-5p	Dnajb6	DnaJ (Hsp40) homolog, subfamily B, member 6
Details	343	62	mmu-miR-582-5p	Mnt	max binding protein
Details	344	62	mmu-miR-582-5p	Mex3b	mex3 homolog B (C. elegans)
Details	345	62	mmu-miR-582-5p	Tex12	testis expressed gene 12
Details	346	62	mmu-miR-582-5p	Mbnl2	muscleblind-like 2
Details	347	62	mmu-miR-582-5p	Skil	SKI-like
Details	348	61	mmu-miR-582-5p	Cnot11	CCR4-NOT transcription complex, subunit 11
Details	349	61	mmu-miR-582-5p	Kmt2e	lysine (K)-specific methyltransferase 2E
Details	350	61	mmu-miR-582-5p	Dclk2	doublecortin-like kinase 2
Details	351	61	mmu-miR-582-5p	Zfp455	zinc finger protein 455
Details	352	61	mmu-miR-582-5p	Deptor	DEP domain containing MTOR-interacting protein
Details	353	61	mmu-miR-582-5p	Zfand5	zinc finger, AN1-type domain 5
Details	354	61	mmu-miR-582-5p	Zfp748	zinc finger protein 748
Details	355	61	mmu-miR-582-5p	Pdha1	pyruvate dehydrogenase E1 alpha 1
Details	356	61	mmu-miR-582-5p	Greb1	gene regulated by estrogen in breast cancer protein
Details	357	61	mmu-miR-582-5p	Nxt2	nuclear transport factor 2-like export factor 2
Details	358	60	mmu-miR-582-5p	Npat	nuclear protein in the AT region
Details	359	60	mmu-miR-582-5p	Rab8b	RAB8B, member RAS oncogene family
Details	360	60	mmu-miR-582-5p	Kcng3	potassium voltage-gated channel, subfamily G, member 3
Details	361	60	mmu-miR-582-5p	Aasdhppt	aminoadipate-semialdehyde dehydrogenase-phosphopantetheinyl transferase
Details	362	60	mmu-miR-582-5p	Cnpy3	canopy 3 homolog (zebrafish)
Details	363	60	mmu-miR-582-5p	Txndc12	thioredoxin domain containing 12 (endoplasmic reticulum)
Details	364	60	mmu-miR-582-5p	Lrrc58	leucine rich repeat containing 58
Details	365	60	mmu-miR-582-5p	Olfr112	olfactory receptor 112
Details	366	60	mmu-miR-582-5p	Appl1	adaptor protein, phosphotyrosine interaction, PH domain and leucine zipper containing 1
Details	367	60	mmu-miR-582-5p	Morc3	microrchidia 3
Details	368	60	mmu-miR-582-5p	A230046K03Rik	RIKEN cDNA A230046K03 gene
Details	369	60	mmu-miR-582-5p	Tanc2	tetratricopeptide repeat, ankyrin repeat and coiled-coil containing 2
Details	370	59	mmu-miR-582-5p	Atf2	activating transcription factor 2
Details	371	59	mmu-miR-582-5p	Adam9	a disintegrin and metallopeptidase domain 9 (meltrin gamma)
Details	372	59	mmu-miR-582-5p	Gnai3	guanine nucleotide binding protein (G protein), alpha inhibiting 3
Details	373	59	mmu-miR-582-5p	3110052M02Rik	RIKEN cDNA 3110052M02 gene
Details	374	59	mmu-miR-582-5p	Ttc3	tetratricopeptide repeat domain 3
Details	375	59	mmu-miR-582-5p	Irx2	Iroquois related homeobox 2 (Drosophila)
Details	376	59	mmu-miR-582-5p	E330009J07Rik	RIKEN cDNA E330009J07 gene
Details	377	58	mmu-miR-582-5p	Ak5	adenylate kinase 5
Details	378	58	mmu-miR-582-5p	Pln	phospholamban
Details	379	58	mmu-miR-582-5p	Wtap	Wilms tumour 1-associating protein
Details	380	58	mmu-miR-582-5p	Pla2g10	phospholipase A2, group X
Details	381	58	mmu-miR-582-5p	Fut1	fucosyltransferase 1
Details	382	58	mmu-miR-582-5p	Myo19	myosin XIX
Details	383	58	mmu-miR-582-5p	Piga	phosphatidylinositol glycan anchor biosynthesis, class A
Details	384	58	mmu-miR-582-5p	Ankrd6	ankyrin repeat domain 6
Details	385	58	mmu-miR-582-5p	Ube2d3	ubiquitin-conjugating enzyme E2D 3
Details	386	58	mmu-miR-582-5p	Uchl5	ubiquitin carboxyl-terminal esterase L5
Details	387	58	mmu-miR-582-5p	Galnt18	UDP-N-acetyl-alpha-D-galactosamine:polypeptide N-acetylgalactosaminyltransferase 18
Details	388	58	mmu-miR-582-5p	Dennd1b	DENN/MADD domain containing 1B
Details	389	57	mmu-miR-582-5p	Foxj3	forkhead box J3
Details	390	57	mmu-miR-582-5p	Chic1	cysteine-rich hydrophobic domain 1
Details	391	57	mmu-miR-582-5p	Naa50	N(alpha)-acetyltransferase 50, NatE catalytic subunit
Details	392	57	mmu-miR-582-5p	Akirin2	akirin 2
Details	393	57	mmu-miR-582-5p	Zfp386	zinc finger protein 386 (Kruppel-like)
Details	394	57	mmu-miR-582-5p	Shroom3	shroom family member 3
Details	395	57	mmu-miR-582-5p	Arxes2	adipocyte-related X-chromosome expressed sequence 2
Details	396	57	mmu-miR-582-5p	Lrrtm2	leucine rich repeat transmembrane neuronal 2
Details	397	57	mmu-miR-582-5p	Hnrnpul2	heterogeneous nuclear ribonucleoprotein U-like 2
Details	398	57	mmu-miR-582-5p	Ap4e1	adaptor-related protein complex AP-4, epsilon 1
Details	399	57	mmu-miR-582-5p	Idh3a	isocitrate dehydrogenase 3 (NAD+) alpha
Details	400	56	mmu-miR-582-5p	Rock1	Rho-associated coiled-coil containing protein kinase 1
Details	401	56	mmu-miR-582-5p	Rab1	RAB1, member RAS oncogene family
Details	402	56	mmu-miR-582-5p	Ddx5	DEAD (Asp-Glu-Ala-Asp) box polypeptide 5
Details	403	56	mmu-miR-582-5p	Kif1b	kinesin family member 1B
Details	404	56	mmu-miR-582-5p	G2e3	G2/M-phase specific E3 ubiquitin ligase
Details	405	56	mmu-miR-582-5p	Cybrd1	cytochrome b reductase 1
Details	406	56	mmu-miR-582-5p	Pdcd10	programmed cell death 10
Details	407	56	mmu-miR-582-5p	Iqgap1	IQ motif containing GTPase activating protein 1
Details	408	56	mmu-miR-582-5p	Etfdh	electron transferring flavoprotein, dehydrogenase
Details	409	56	mmu-miR-582-5p	Nae1	NEDD8 activating enzyme E1 subunit 1
Details	410	56	mmu-miR-582-5p	Shoc2	soc-2 (suppressor of clear) homolog (C. elegans)
Details	411	56	mmu-miR-582-5p	Schip1	schwannomin interacting protein 1
Details	412	56	mmu-miR-582-5p	Twsg1	twisted gastrulation homolog 1 (Drosophila)
Details	413	55	mmu-miR-582-5p	Fopnl	Fgfr1op N-terminal like
Details	414	55	mmu-miR-582-5p	Tifa	TRAF-interacting protein with forkhead-associated domain
Details	415	55	mmu-miR-582-5p	Znhit3	zinc finger, HIT type 3
Details	416	55	mmu-miR-582-5p	Yod1	YOD1 OTU deubiquitinating enzyme 1 homologue (S. cerevisiae)
Details	417	55	mmu-miR-582-5p	Pptc7	PTC7 protein phosphatase homolog (S. cerevisiae)
Details	418	55	mmu-miR-582-5p	Zfp770	zinc finger protein 770
Details	419	55	mmu-miR-582-5p	Nrp1	neuropilin 1
Details	420	55	mmu-miR-582-5p	Kcnc2	potassium voltage gated channel, Shaw-related subfamily, member 2
Details	421	55	mmu-miR-582-5p	Ric3	resistance to inhibitors of cholinesterase 3 homolog (C. elegans)
Details	422	54	mmu-miR-582-5p	Nr2c1	nuclear receptor subfamily 2, group C, member 1
Details	423	54	mmu-miR-582-5p	Ankrd33b	ankyrin repeat domain 33B
Details	424	54	mmu-miR-582-5p	Satb1	special AT-rich sequence binding protein 1
Details	425	54	mmu-miR-582-5p	Frmd4a	FERM domain containing 4A
Details	426	54	mmu-miR-582-5p	Nacc2	nucleus accumbens associated 2, BEN and BTB (POZ) domain containing
Details	427	54	mmu-miR-582-5p	Ube2h	ubiquitin-conjugating enzyme E2H
Details	428	54	mmu-miR-582-5p	Cadps	Ca2+-dependent secretion activator
Details	429	53	mmu-miR-582-5p	Pitpnc1	phosphatidylinositol transfer protein, cytoplasmic 1
Details	430	53	mmu-miR-582-5p	Kcnab1	potassium voltage-gated channel, shaker-related subfamily, beta member 1
Details	431	53	mmu-miR-582-5p	Cacna2d1	calcium channel, voltage-dependent, alpha2/delta subunit 1
Details	432	53	mmu-miR-582-5p	Cbx3	chromobox 3
Details	433	53	mmu-miR-582-5p	Clcn3	chloride channel 3
Details	434	53	mmu-miR-582-5p	Taok1	TAO kinase 1
Details	435	53	mmu-miR-582-5p	Klhl7	kelch-like 7
Details	436	53	mmu-miR-582-5p	Epb4.1l5	erythrocyte protein band 4.1-like 5
Details	437	53	mmu-miR-582-5p	Rabep1	rabaptin, RAB GTPase binding effector protein 1
Details	438	53	mmu-miR-582-5p	Ptprj	protein tyrosine phosphatase, receptor type, J
Details	439	53	mmu-miR-582-5p	Ncor1	nuclear receptor co-repressor 1
Details	440	53	mmu-miR-582-5p	Slc39a14	solute carrier family 39 (zinc transporter), member 14
Details	441	53	mmu-miR-582-5p	Lin54	lin-54 homolog (C. elegans)
Details	442	53	mmu-miR-582-5p	Tenm3	teneurin transmembrane protein 3
Details	443	53	mmu-miR-582-5p	2011-03-01	membrane-associated ring finger (C3HC4) 11
Details	444	52	mmu-miR-582-5p	Aco2	aconitase 2, mitochondrial
Details	445	52	mmu-miR-582-5p	Caskin2	CASK-interacting protein 2
Details	446	52	mmu-miR-582-5p	Armc8	armadillo repeat containing 8
Details	447	52	mmu-miR-582-5p	Bend3	BEN domain containing 3
Details	448	52	mmu-miR-582-5p	Tbx3	T-box 3
Details	449	52	mmu-miR-582-5p	Kpna6	karyopherin (importin) alpha 6
Details	450	52	mmu-miR-582-5p	Rab3b	RAB3B, member RAS oncogene family
Details	451	52	mmu-miR-582-5p	Mbd4	methyl-CpG binding domain protein 4
Details	452	52	mmu-miR-582-5p	Ptprz1	protein tyrosine phosphatase, receptor type Z, polypeptide 1
Details	453	52	mmu-miR-582-5p	Crebrf	CREB3 regulatory factor
Details	454	52	mmu-miR-582-5p	Dennd3	DENN/MADD domain containing 3
Details	455	52	mmu-miR-582-5p	Cnr1	cannabinoid receptor 1 (brain)
Details	456	52	mmu-miR-582-5p	Sgip1	SH3-domain GRB2-like (endophilin) interacting protein 1
Details	457	52	mmu-miR-582-5p	Pik3c2a	phosphatidylinositol 3-kinase, C2 domain containing, alpha polypeptide
Details	458	52	mmu-miR-582-5p	Stk17b	serine/threonine kinase 17b (apoptosis-inducing)
Details	459	51	mmu-miR-582-5p	Rreb1	ras responsive element binding protein 1
Details	460	51	mmu-miR-582-5p	Rabgap1l	RAB GTPase activating protein 1-like
Details	461	51	mmu-miR-582-5p	Marveld3	MARVEL (membrane-associating) domain containing 3
Details	462	51	mmu-miR-582-5p	Hgf	hepatocyte growth factor
Details	463	51	mmu-miR-582-5p	Lrrc57	leucine rich repeat containing 57
Details	464	51	mmu-miR-582-5p	Usp27x	ubiquitin specific peptidase 27, X chromosome
Details	465	51	mmu-miR-582-5p	Rufy3	RUN and FYVE domain containing 3
Details	466	51	mmu-miR-582-5p	Eea1	early endosome antigen 1
Details	467	51	mmu-miR-582-5p	Mdga2	MAM domain containing glycosylphosphatidylinositol anchor 2
Details	468	51	mmu-miR-582-5p	Tfcp2l1	transcription factor CP2-like 1
Details	469	51	mmu-miR-582-5p	Gpd1l	glycerol-3-phosphate dehydrogenase 1-like
Details	470	50	mmu-miR-582-5p	Tbl1xr1	transducin (beta)-like 1X-linked receptor 1
Details	471	50	mmu-miR-582-5p	Cdk17	cyclin-dependent kinase 17
Details	472	50	mmu-miR-582-5p	Pou2f1	POU domain, class 2, transcription factor 1
Details	473	50	mmu-miR-582-5p	Mro	maestro
Details	474	50	mmu-miR-582-5p	Prkacb	protein kinase, cAMP dependent, catalytic, beta
Details	475	50	mmu-miR-582-5p	Unc119	unc-119 homolog (C. elegans)
Details	476	50	mmu-miR-582-5p	Pggt1b	protein geranylgeranyltransferase type I, beta subunit
Details	477	50	mmu-miR-582-5p	Arap2	ArfGAP with RhoGAP domain, ankyrin repeat and PH domain 2
Details	478	50	mmu-miR-582-5p	Epm2aip1	EPM2A (laforin) interacting protein 1
Details	479	50	mmu-miR-582-5p	F8a	factor 8-associated gene A

## Sheet: Diana MicroT
Transcript Id	Gene Id(name)	Mirna Name	miTG score
ENSMUST00000000001	ENSMUSG00000000001 (Gnai3)	mmu-miR-582-5p	0.839
ENSMUST00000000080	ENSMUSG00000000078 (Klf6)	mmu-miR-582-5p	0.898
ENSMUST00000000187	ENSMUSG00000000183 (Fgf6)	mmu-miR-582-5p	0.783
ENSMUST00000000208	ENSMUSG00000000204 (Slfn4)	mmu-miR-582-5p	0.813
ENSMUST00000000291	ENSMUSG00000000282 (Mnt)	mmu-miR-582-5p	0.751
ENSMUST00000000449	ENSMUSG00000000439 (Mkrn2)	mmu-miR-582-5p	0.743
ENSMUST00000000543	ENSMUSG00000000531 (Grasp)	mmu-miR-582-5p	0.866
ENSMUST00000000579	ENSMUSG00000000567 (Sox9)	mmu-miR-582-5p	0.849
ENSMUST00000000804	ENSMUSG00000000787 (Ddx3x)	mmu-miR-582-5p	0.761
ENSMUST00000000821	ENSMUSG00000000804 (Usp32)	mmu-miR-582-5p	0.724
ENSMUST00000001202	ENSMUSG00000001173 (Ocrl)	mmu-miR-582-5p	0.712
ENSMUST00000001204	ENSMUSG00000001175 (Calm1)	mmu-miR-582-5p	0.732
ENSMUST00000001711	ENSMUSG00000001661 (Hoxc6)	mmu-miR-582-5p	0.795
ENSMUST00000001927	ENSMUSG00000001870 (Ltbp1)	mmu-miR-582-5p	0.813
ENSMUST00000002305	ENSMUSG00000042599 (Kdm7a)	mmu-miR-582-5p	0.767
ENSMUST00000002699	ENSMUSG00000024045 (Akap8)	mmu-miR-582-5p	0.735
ENSMUST00000003501	ENSMUSG00000003410 (Elavl3)	mmu-miR-582-5p	0.733
ENSMUST00000004094	ENSMUSG00000003992 (Ssbp2)	mmu-miR-582-5p	0.802
ENSMUST00000005185	ENSMUSG00000005054 (Cstb)	mmu-miR-582-5p	0.746
ENSMUST00000005406	ENSMUSG00000022892 (App)	mmu-miR-582-5p	0.902
ENSMUST00000005826	ENSMUSG00000005683 (Cs)	mmu-miR-582-5p	0.745
ENSMUST00000006669	ENSMUSG00000006494 (Pdk1)	mmu-miR-582-5p	0.734
ENSMUST00000006761	ENSMUSG00000006586 (Runx1t1)	mmu-miR-582-5p	0.896
ENSMUST00000008605	ENSMUSG00000008461 (Fut1)	mmu-miR-582-5p	0.724
ENSMUST00000009003	ENSMUSG00000008859 (Rala)	mmu-miR-582-5p	0.74
ENSMUST00000009174	ENSMUSG00000009030 (Pdcl)	mmu-miR-582-5p	0.803
ENSMUST00000011262	ENSMUSG00000011118 (Panx3)	mmu-miR-582-5p	0.78
ENSMUST00000011934	ENSMUSG00000051747 (Ttn)	mmu-miR-582-5p	0.705
ENSMUST00000013130	ENSMUSG00000020954 (Strn3)	mmu-miR-582-5p	0.852
ENSMUST00000014640	ENSMUSG00000014496 (Ankrd28)	mmu-miR-582-5p	0.838
ENSMUST00000015358	ENSMUSG00000015214 (Mtmr1)	mmu-miR-582-5p	0.753
ENSMUST00000016452	ENSMUSG00000016308 (Ube2a)	mmu-miR-582-5p	0.859
ENSMUST00000017435	ENSMUSG00000017291 (Taok1)	mmu-miR-582-5p	0.996
ENSMUST00000017832	ENSMUSG00000017688 (Hnf4g)	mmu-miR-582-5p	0.865
ENSMUST00000018337	ENSMUSG00000026361 (Cdc73)	mmu-miR-582-5p	0.708
ENSMUST00000018361	ENSMUSG00000018217 (Pmp22)	mmu-miR-582-5p	0.819
ENSMUST00000018571	ENSMUSG00000018427 (Ypel2)	mmu-miR-582-5p	0.906
ENSMUST00000018625	ENSMUSG00000018481 (Appbp2)	mmu-miR-582-5p	0.807
ENSMUST00000018842	ENSMUSG00000018698 (Lhx1)	mmu-miR-582-5p	0.806
ENSMUST00000020023	ENSMUSG00000019873 (Reep3)	mmu-miR-582-5p	0.791
ENSMUST00000020085	ENSMUSG00000019927 (Ube2d1)	mmu-miR-582-5p	0.97
ENSMUST00000020106	ENSMUSG00000019947 (Arid5b)	mmu-miR-582-5p	0.866
ENSMUST00000020107	ENSMUSG00000019943 (Atp2b1)	mmu-miR-582-5p	0.781
ENSMUST00000020413	ENSMUSG00000020193 (Zpbp)	mmu-miR-582-5p	0.875
ENSMUST00000020497	ENSMUSG00000020256 (Aldh1l2)	mmu-miR-582-5p	0.783
ENSMUST00000020608	ENSMUSG00000020349 (Ppp2ca)	mmu-miR-582-5p	0.876
ENSMUST00000020692	ENSMUSG00000020423 (Btg2)	mmu-miR-582-5p	0.799
ENSMUST00000020707	ENSMUSG00000010803 (Gabra1)	mmu-miR-582-5p	0.897
ENSMUST00000020755	ENSMUSG00000020463 (Smek2)	mmu-miR-582-5p	0.925
ENSMUST00000020826	ENSMUSG00000020519 (Sap30l)	mmu-miR-582-5p	0.736
ENSMUST00000020904	ENSMUSG00000020580 (Rock2)	mmu-miR-582-5p	0.893
ENSMUST00000021091	ENSMUSG00000020745 (Pafah1b1)	mmu-miR-582-5p	0.831
ENSMUST00000021201	ENSMUSG00000020841 (Cpd)	mmu-miR-582-5p	0.801
ENSMUST00000021331	ENSMUSG00000020948 (Klhl28)	mmu-miR-582-5p	0.714
ENSMUST00000021345	ENSMUSG00000020962 (Gtf2a1)	mmu-miR-582-5p	0.732
ENSMUST00000021347	ENSMUSG00000020964 (Sel1l)	mmu-miR-582-5p	0.71
ENSMUST00000021438	ENSMUSG00000021047 (Nova1)	mmu-miR-582-5p	0.922
ENSMUST00000021447	ENSMUSG00000021051 (Ppp2r5e)	mmu-miR-582-5p	0.953
ENSMUST00000021550	ENSMUSG00000021125 (Arg2)	mmu-miR-582-5p	0.784
ENSMUST00000021641	ENSMUSG00000021217 (Tshz3)	mmu-miR-582-5p	0.91
ENSMUST00000021684	ENSMUSG00000021259 (Cyp46a1)	mmu-miR-582-5p	0.76
ENSMUST00000022078	ENSMUSG00000021589 (Rhobtb3)	mmu-miR-582-5p	0.719
ENSMUST00000022150	ENSMUSG00000021647 (Cartpt)	mmu-miR-582-5p	0.787
ENSMUST00000022197	ENSMUSG00000021687 (Scamp1)	mmu-miR-582-5p	0.898
ENSMUST00000022204	ENSMUSG00000021693 (Kif2a)	mmu-miR-582-5p	0.773
ENSMUST00000022220	ENSMUSG00000014850 (Msh3)	mmu-miR-582-5p	0.713
ENSMUST00000022496	ENSMUSG00000021929 (Kpna3)	mmu-miR-582-5p	0.805
ENSMUST00000022508	ENSMUSG00000021940 (Ptpn20)	mmu-miR-582-5p	0.853
ENSMUST00000022511	ENSMUSG00000021945 (Zmym2)	mmu-miR-582-5p	0.898
ENSMUST00000022579	ENSMUSG00000022002 (4930564B18Rik)	mmu-miR-582-5p	0.718
ENSMUST00000022696	ENSMUSG00000022100 (Xpo7)	mmu-miR-582-5p	0.78
ENSMUST00000022918	ENSMUSG00000022307 (Oxr1)	mmu-miR-582-5p	0.744
ENSMUST00000022954	ENSMUSG00000022332 (Khdrbs3)	mmu-miR-582-5p	0.806
ENSMUST00000022986	ENSMUSG00000022358 (Fbxo32)	mmu-miR-582-5p	0.749
ENSMUST00000023099	ENSMUSG00000022462 (Slc38a2)	mmu-miR-582-5p	0.744
ENSMUST00000023116	ENSMUSG00000022477 (Aco2)	mmu-miR-582-5p	0.806
ENSMUST00000023150	ENSMUSG00000022507 (1810013L24Rik)	mmu-miR-582-5p	0.898
ENSMUST00000023159	ENSMUSG00000022517 (Mgrn1)	mmu-miR-582-5p	0.705
ENSMUST00000023431	ENSMUSG00000022749 (Tbc1d23)	mmu-miR-582-5p	0.74
ENSMUST00000023467	ENSMUSG00000022781 (Pak2)	mmu-miR-582-5p	0.95
ENSMUST00000023507	ENSMUSG00000022812 (Gsk3b)	mmu-miR-582-5p	0.809
ENSMUST00000023698	ENSMUSG00000022974 (Paxbp1)	mmu-miR-582-5p	0.864
ENSMUST00000023707	ENSMUSG00000022982 (Sod1)	mmu-miR-582-5p	0.87
ENSMUST00000023727	ENSMUSG00000022992 (Kansl2)	mmu-miR-582-5p	0.787
ENSMUST00000023741	ENSMUSG00000048154 (Kmt2d)	mmu-miR-582-5p	0.73
ENSMUST00000024709	ENSMUSG00000061665 (Cd2ap)	mmu-miR-582-5p	0.709
ENSMUST00000024711	ENSMUSG00000023918 (Gpr115)	mmu-miR-582-5p	0.836
ENSMUST00000024909	ENSMUSG00000024099 (Ndufv2)	mmu-miR-582-5p	0.756
ENSMUST00000024956	ENSMUSG00000024143 (Rhoq)	mmu-miR-582-5p	0.731
ENSMUST00000025065	ENSMUSG00000024228 (Nudt12)	mmu-miR-582-5p	0.841
ENSMUST00000025081	ENSMUSG00000024238 (Zeb1)	mmu-miR-582-5p	0.701
ENSMUST00000025117	ENSMUSG00000024268 (Celf4)	mmu-miR-582-5p	0.73
ENSMUST00000025160	ENSMUSG00000024306 (Ccdc178)	mmu-miR-582-5p	0.75
ENSMUST00000025177	ENSMUSG00000033382 (Trappc8)	mmu-miR-582-5p	0.954
ENSMUST00000025243	ENSMUSG00000024384 (Iws1)	mmu-miR-582-5p	0.712
ENSMUST00000025430	ENSMUSG00000024548 (Setbp1)	mmu-miR-582-5p	0.889
ENSMUST00000025497	ENSMUSG00000024598 (Fbn2)	mmu-miR-582-5p	0.887
ENSMUST00000025875	ENSMUSG00000024935 (Slc1a1)	mmu-miR-582-5p	0.898
ENSMUST00000025930	ENSMUSG00000024974 (Smc3)	mmu-miR-582-5p	0.898
ENSMUST00000025981	ENSMUSG00000025008 (Tctn3)	mmu-miR-582-5p	0.817
ENSMUST00000025989	ENSMUSG00000025016 (Tm9sf3)	mmu-miR-582-5p	0.705
ENSMUST00000026243	ENSMUSG00000025220 (Mgea5)	mmu-miR-582-5p	0.97
ENSMUST00000026266	ENSMUSG00000025236 (Adpgk)	mmu-miR-582-5p	0.705
ENSMUST00000026284	ENSMUSG00000025255 (Zfhx4)	mmu-miR-582-5p	0.997
ENSMUST00000026865	ENSMUSG00000025764 (Jade1)	mmu-miR-582-5p	0.816
ENSMUST00000026917	ENSMUSG00000025810 (Nrp1)	mmu-miR-582-5p	0.751
ENSMUST00000027053	ENSMUSG00000025921 (Rdh10)	mmu-miR-582-5p	0.836
ENSMUST00000027131	ENSMUSG00000025986 (Slc39a10)	mmu-miR-582-5p	0.846
ENSMUST00000027146	ENSMUSG00000025997 (Ikzf2)	mmu-miR-582-5p	0.816
ENSMUST00000027165	ENSMUSG00000026012 (Cd28)	mmu-miR-582-5p	0.735
ENSMUST00000027252	ENSMUSG00000026083 (Eif5b)	mmu-miR-582-5p	0.772
ENSMUST00000027629	ENSMUSG00000026380 (Tfcp2l1)	mmu-miR-582-5p	0.772
ENSMUST00000027649	ENSMUSG00000026398 (Nr5a2)	mmu-miR-582-5p	0.799
ENSMUST00000027684	ENSMUSG00000026426 (Arl8a)	mmu-miR-582-5p	0.711
ENSMUST00000027736	ENSMUSG00000094410 (Zbed6)	mmu-miR-582-5p	0.769
ENSMUST00000027740	ENSMUSG00000026468 (Lhx4)	mmu-miR-582-5p	0.75
ENSMUST00000027837	ENSMUSG00000026556 (Vangl2)	mmu-miR-582-5p	0.749
ENSMUST00000027863	ENSMUSG00000026576 (Atp1b1)	mmu-miR-582-5p	0.812
ENSMUST00000028119	ENSMUSG00000026779 (Mastl)	mmu-miR-582-5p	0.863
ENSMUST00000028178	ENSMUSG00000026834 (Acvr1c)	mmu-miR-582-5p	0.775
ENSMUST00000028300	ENSMUSG00000026932 (Nacc2)	mmu-miR-582-5p	0.838
ENSMUST00000028347	ENSMUSG00000026970 (Rbms1)	mmu-miR-582-5p	0.773
ENSMUST00000028386	ENSMUSG00000027002 (Nckap1)	mmu-miR-582-5p	0.956
ENSMUST00000028403	ENSMUSG00000027015 (Cybrd1)	mmu-miR-582-5p	0.754
ENSMUST00000028600	ENSMUSG00000027177 (Hipk3)	mmu-miR-582-5p	0.704
ENSMUST00000028815	ENSMUSG00000027340 (Slc23a2)	mmu-miR-582-5p	0.765
ENSMUST00000029303	ENSMUSG00000063273 (Naa15)	mmu-miR-582-5p	0.917
ENSMUST00000029451	ENSMUSG00000027858 (Tspan2)	mmu-miR-582-5p	0.725
ENSMUST00000029574	ENSMUSG00000027962 (Vcam1)	mmu-miR-582-5p	0.732
ENSMUST00000029766	ENSMUSG00000028121 (Bcar3)	mmu-miR-582-5p	0.727
ENSMUST00000029773	ENSMUSG00000053931 (Cnn3)	mmu-miR-582-5p	0.78
ENSMUST00000029803	ENSMUSG00000028156 (Eif4e)	mmu-miR-582-5p	0.741
ENSMUST00000029804	ENSMUSG00000005813 (Metap1)	mmu-miR-582-5p	0.868
ENSMUST00000029865	ENSMUSG00000028211 (Trp53inp1)	mmu-miR-582-5p	0.75
ENSMUST00000029948	ENSMUSG00000052430 (Bmpr1b)	mmu-miR-582-5p	0.857
ENSMUST00000030010	ENSMUSG00000015243 (Abca1)	mmu-miR-582-5p	0.792
ENSMUST00000030039	ENSMUSG00000028354 (Fmn2)	mmu-miR-582-5p	0.726
ENSMUST00000030074	ENSMUSG00000028381 (Ugcg)	mmu-miR-582-5p	0.747
ENSMUST00000030110	ENSMUSG00000028403 (Zdhhc21)	mmu-miR-582-5p	0.84
ENSMUST00000030127	ENSMUSG00000028420 (Tmem38b)	mmu-miR-582-5p	0.757
ENSMUST00000030257	ENSMUSG00000028532 (Cachd1)	mmu-miR-582-5p	0.93
ENSMUST00000030296	ENSMUSG00000028567 (Txndc12)	mmu-miR-582-5p	0.829
ENSMUST00000030623	ENSMUSG00000028820 (Sfpq)	mmu-miR-582-5p	0.827
ENSMUST00000030636	ENSMUSG00000028832 (Stmn1)	mmu-miR-582-5p	0.772
ENSMUST00000030691	ENSMUSG00000061601 (Pclo)	mmu-miR-582-5p	0.806
ENSMUST00000030868	ENSMUSG00000040254 (Sema3d)	mmu-miR-582-5p	0.723
ENSMUST00000031017	ENSMUSG00000029135 (Fosl2)	mmu-miR-582-5p	0.849
ENSMUST00000031190	ENSMUSG00000029265 (Dr1)	mmu-miR-582-5p	0.718
ENSMUST00000031229	ENSMUSG00000029291 (Rufy3)	mmu-miR-582-5p	0.83
ENSMUST00000031238	ENSMUSG00000029298 (Gbp9)	mmu-miR-582-5p	0.774
ENSMUST00000031331	ENSMUSG00000029385 (Ccng2)	mmu-miR-582-5p	0.784
ENSMUST00000031680	ENSMUSG00000029670 (Ing3)	mmu-miR-582-5p	0.762
ENSMUST00000032322	ENSMUSG00000030201 (Lrp6)	mmu-miR-582-5p	0.793
ENSMUST00000032413	ENSMUSG00000030275 (Etnk1)	mmu-miR-582-5p	0.756
ENSMUST00000032551	ENSMUSG00000030393 (Zik1)	mmu-miR-582-5p	0.729
ENSMUST00000032571	ENSMUSG00000030411 (Nova2)	mmu-miR-582-5p	0.706
ENSMUST00000033310	ENSMUSG00000031004 (Mki67)	mmu-miR-582-5p	0.802
ENSMUST00000033378	ENSMUSG00000010476 (Ebf3)	mmu-miR-582-5p	0.919
ENSMUST00000033380	ENSMUSG00000031065 (Cdk16)	mmu-miR-582-5p	0.725
ENSMUST00000033444	ENSMUSG00000031112 (2610018G03Rik)	mmu-miR-582-5p	0.821
ENSMUST00000033545	ENSMUSG00000031202 (Rab39b)	mmu-miR-582-5p	0.957
ENSMUST00000033611	ENSMUSG00000031258 (Xkrx)	mmu-miR-582-5p	0.816
ENSMUST00000033671	ENSMUSG00000031309 (Rps6ka3)	mmu-miR-582-5p	0.885
ENSMUST00000033806	ENSMUSG00000031430 (Vsig1)	mmu-miR-582-5p	0.859
ENSMUST00000033965	ENSMUSG00000031561 (Tenm3)	mmu-miR-582-5p	0.749
ENSMUST00000034052	ENSMUSG00000031635 (Anxa10)	mmu-miR-582-5p	0.734
ENSMUST00000034090	ENSMUSG00000031665 (Sall1)	mmu-miR-582-5p	0.92
ENSMUST00000034091	ENSMUSG00000031666 (Rbl2)	mmu-miR-582-5p	0.904
ENSMUST00000034115	ENSMUSG00000031688 (Pou4f2)	mmu-miR-582-5p	0.748
ENSMUST00000034279	ENSMUSG00000031822 (Gse1)	mmu-miR-582-5p	0.87
ENSMUST00000034472	ENSMUSG00000031990 (Jam3)	mmu-miR-582-5p	0.867
ENSMUST00000034591	ENSMUSG00000032086 (Bace1)	mmu-miR-582-5p	0.7
ENSMUST00000034625	ENSMUSG00000032113 (Chek1)	mmu-miR-582-5p	0.704
ENSMUST00000034739	ENSMUSG00000032217 (Rnf111)	mmu-miR-582-5p	0.862
ENSMUST00000034766	ENSMUSG00000032238 (Rora)	mmu-miR-582-5p	0.931
ENSMUST00000034991	ENSMUSG00000032419 (Tbx18)	mmu-miR-582-5p	0.758
ENSMUST00000034992	ENSMUSG00000032420 (Nt5e)	mmu-miR-582-5p	0.857
ENSMUST00000035038	ENSMUSG00000032463 (Faim)	mmu-miR-582-5p	0.749
ENSMUST00000035264	ENSMUSG00000039913 (Pak7)	mmu-miR-582-5p	0.769
ENSMUST00000035850	ENSMUSG00000033054 (Npat)	mmu-miR-582-5p	0.858
ENSMUST00000035931	ENSMUSG00000037892 (Pcdh18)	mmu-miR-582-5p	0.799
ENSMUST00000035987	ENSMUSG00000042724 (Map3k9)	mmu-miR-582-5p	0.701
ENSMUST00000036227	ENSMUSG00000039106 (Htr5a)	mmu-miR-582-5p	0.836
ENSMUST00000036584	ENSMUSG00000033610 (Pank1)	mmu-miR-582-5p	0.806
ENSMUST00000037057	ENSMUSG00000002617 (Zfp40)	mmu-miR-582-5p	0.801
ENSMUST00000037270	ENSMUSG00000037119 (D15Ertd621e)	mmu-miR-582-5p	0.95
ENSMUST00000037315	ENSMUSG00000039202 (Abhd2)	mmu-miR-582-5p	0.94
ENSMUST00000037333	ENSMUSG00000034165 (Ccnd3)	mmu-miR-582-5p	0.703
ENSMUST00000037488	ENSMUSG00000035954 (Dock4)	mmu-miR-582-5p	0.765
ENSMUST00000037785	ENSMUSG00000022762 (Ncam2)	mmu-miR-582-5p	0.757
ENSMUST00000037918	ENSMUSG00000037720 (Tmem33)	mmu-miR-582-5p	0.764
ENSMUST00000037941	ENSMUSG00000037706 (Cd81)	mmu-miR-582-5p	0.89
ENSMUST00000037942	ENSMUSG00000036745 (Ttll7)	mmu-miR-582-5p	0.746
ENSMUST00000037964	ENSMUSG00000039891 (Txlnb)	mmu-miR-582-5p	0.795
ENSMUST00000038382	ENSMUSG00000042686 (Jph1)	mmu-miR-582-5p	0.937
ENSMUST00000038959	ENSMUSG00000030465 (Psd3)	mmu-miR-582-5p	0.706
ENSMUST00000039212	ENSMUSG00000068323 (Slc4a5)	mmu-miR-582-5p	0.714
ENSMUST00000039303	ENSMUSG00000036437 (Npy1r)	mmu-miR-582-5p	0.884
ENSMUST00000039327	ENSMUSG00000035735 (Dagla)	mmu-miR-582-5p	0.815
ENSMUST00000039867	ENSMUSG00000033964 (Zbtb41)	mmu-miR-582-5p	0.811
ENSMUST00000039987	ENSMUSG00000041272 (Tox)	mmu-miR-582-5p	0.843
ENSMUST00000040531	ENSMUSG00000030602 (Pak4)	mmu-miR-582-5p	0.815
ENSMUST00000040706	ENSMUSG00000038949 (Cnst)	mmu-miR-582-5p	0.973
ENSMUST00000040915	ENSMUSG00000042133 (Ppig)	mmu-miR-582-5p	0.918
ENSMUST00000040941	ENSMUSG00000037482 (Erv3)	mmu-miR-582-5p	0.79
ENSMUST00000040964	ENSMUSG00000037013 (Ss18)	mmu-miR-582-5p	0.84
ENSMUST00000041124	ENSMUSG00000040209 (Zfp704)	mmu-miR-582-5p	0.798
ENSMUST00000041139	ENSMUSG00000036943 (Rab8b)	mmu-miR-582-5p	0.783
ENSMUST00000041618	ENSMUSG00000039117 (Taf4a)	mmu-miR-582-5p	0.826
ENSMUST00000041684	ENSMUSG00000034471 (Caskin2)	mmu-miR-582-5p	0.721
ENSMUST00000042125	ENSMUSG00000033257 (Ttll4)	mmu-miR-582-5p	0.76
ENSMUST00000042296	ENSMUSG00000062078 (Qk)	mmu-miR-582-5p	0.816
ENSMUST00000042329	ENSMUSG00000042271 (Nxt2)	mmu-miR-582-5p	0.755
ENSMUST00000042399	ENSMUSG00000035623 (Rsf1)	mmu-miR-582-5p	0.771
ENSMUST00000042438	ENSMUSG00000040624 (Plekhg1)	mmu-miR-582-5p	0.818
ENSMUST00000042732	ENSMUSG00000035764 (Fbxo45)	mmu-miR-582-5p	0.715
ENSMUST00000043138	ENSMUSG00000042105 (Inpp5f)	mmu-miR-582-5p	0.928
ENSMUST00000043204	ENSMUSG00000035329 (Fbxo33)	mmu-miR-582-5p	0.914
ENSMUST00000043208	ENSMUSG00000034460 (Six4)	mmu-miR-582-5p	0.902
ENSMUST00000043349	ENSMUSG00000041078 (Grid1)	mmu-miR-582-5p	0.825
ENSMUST00000043624	ENSMUSG00000034297 (Med13)	mmu-miR-582-5p	0.757
ENSMUST00000043637	ENSMUSG00000035158 (Mitf)	mmu-miR-582-5p	0.927
ENSMUST00000043896	ENSMUSG00000038872 (Zfhx3)	mmu-miR-582-5p	0.984
ENSMUST00000044009	ENSMUSG00000039145 (Camk1d)	mmu-miR-582-5p	0.842
ENSMUST00000044021	ENSMUSG00000040918 (Slc19a2)	mmu-miR-582-5p	0.754
ENSMUST00000044053	ENSMUSG00000090112 (Shprh)	mmu-miR-582-5p	0.739
ENSMUST00000044068	ENSMUSG00000039456 (Morc3)	mmu-miR-582-5p	0.891
ENSMUST00000044277	ENSMUSG00000038467 (Chmp4b)	mmu-miR-582-5p	0.871
ENSMUST00000044331	ENSMUSG00000031540 (Kat6a)	mmu-miR-582-5p	0.749
ENSMUST00000044455	ENSMUSG00000042197 (Zfp451)	mmu-miR-582-5p	0.844
ENSMUST00000044581	ENSMUSG00000032666 (1700025G04Rik)	mmu-miR-582-5p	0.733
ENSMUST00000045218	ENSMUSG00000031592 (Pcm1)	mmu-miR-582-5p	0.779
ENSMUST00000045228	ENSMUSG00000063894 (Zkscan8)	mmu-miR-582-5p	0.784
ENSMUST00000045262	ENSMUSG00000039058 (Ak5)	mmu-miR-582-5p	0.712
ENSMUST00000045674	ENSMUSG00000040105 (Ppapdc2)	mmu-miR-582-5p	0.704
ENSMUST00000045743	ENSMUSG00000038205 (Prkab2)	mmu-miR-582-5p	0.737
ENSMUST00000045905	ENSMUSG00000037712 (Fermt2)	mmu-miR-582-5p	0.813
ENSMUST00000046157	ENSMUSG00000039286 (Fndc3b)	mmu-miR-582-5p	0.969
ENSMUST00000046283	ENSMUSG00000032932 (Hspa13)	mmu-miR-582-5p	0.753
ENSMUST00000046316	ENSMUSG00000032913 (Lrig2)	mmu-miR-582-5p	0.797
ENSMUST00000046390	ENSMUSG00000018417 (Myo1b)	mmu-miR-582-5p	0.85
ENSMUST00000046548	ENSMUSG00000050199 (Lgr4)	mmu-miR-582-5p	0.702
ENSMUST00000046565	ENSMUSG00000035277 (Arx)	mmu-miR-582-5p	0.702
ENSMUST00000046663	ENSMUSG00000035107 (Dcbld2)	mmu-miR-582-5p	0.745
ENSMUST00000046963	ENSMUSG00000033352 (Map2k4)	mmu-miR-582-5p	0.919
ENSMUST00000047232	ENSMUSG00000042410 (Agps)	mmu-miR-582-5p	0.813
ENSMUST00000047275	ENSMUSG00000040605 (Bace2)	mmu-miR-582-5p	0.707
ENSMUST00000047348	ENSMUSG00000037617 (Spag1)	mmu-miR-582-5p	0.712
ENSMUST00000047404	ENSMUSG00000032435 (Dync1li1)	mmu-miR-582-5p	0.956
ENSMUST00000047527	ENSMUSG00000070866 (Zfp804a)	mmu-miR-582-5p	0.996
ENSMUST00000048155	ENSMUSG00000010608 (Rbm25)	mmu-miR-582-5p	0.793
ENSMUST00000048250	ENSMUSG00000035476 (Tab3)	mmu-miR-582-5p	0.791
ENSMUST00000048309	ENSMUSG00000041570 (Camsap2)	mmu-miR-582-5p	0.708
ENSMUST00000048418	ENSMUSG00000040029 (Ipo8)	mmu-miR-582-5p	0.816
ENSMUST00000048519	ENSMUSG00000020590 (Snx13)	mmu-miR-582-5p	0.836
ENSMUST00000048680	ENSMUSG00000038227 (Hoxa9)	mmu-miR-582-5p	0.841
ENSMUST00000048691	ENSMUSG00000042256 (Ptchd4)	mmu-miR-582-5p	0.711
ENSMUST00000048774	ENSMUSG00000025607 (Copg2)	mmu-miR-582-5p	0.7
ENSMUST00000048977	ENSMUSG00000042942 (Greb1l)	mmu-miR-582-5p	0.728
ENSMUST00000048982	ENSMUSG00000036158 (Prickle1)	mmu-miR-582-5p	0.863
ENSMUST00000049031	ENSMUSG00000042444 (Fam63b)	mmu-miR-582-5p	0.892
ENSMUST00000049126	ENSMUSG00000036766 (Dner)	mmu-miR-582-5p	0.777
ENSMUST00000049167	ENSMUSG00000037791 (Phf12)	mmu-miR-582-5p	0.741
ENSMUST00000049206	ENSMUSG00000021895 (Arhgef3)	mmu-miR-582-5p	0.819
ENSMUST00000049430	ENSMUSG00000038296 (Galnt18)	mmu-miR-582-5p	0.871
ENSMUST00000049811	ENSMUSG00000048799 (Cep120)	mmu-miR-582-5p	0.79
ENSMUST00000049896	ENSMUSG00000031148 (Gpkow)	mmu-miR-582-5p	0.773
ENSMUST00000050092	ENSMUSG00000049164 (Zfp518a)	mmu-miR-582-5p	0.862
ENSMUST00000050101	ENSMUSG00000046351 (Zfp322a)	mmu-miR-582-5p	0.853
ENSMUST00000050120	ENSMUSG00000046523 (Kctd4)	mmu-miR-582-5p	0.777
ENSMUST00000050552	ENSMUSG00000051223 (Bzw1)	mmu-miR-582-5p	0.975
ENSMUST00000050758	ENSMUSG00000091340 (Flg)	mmu-miR-582-5p	0.725
ENSMUST00000050826	ENSMUSG00000047146 (Tet1)	mmu-miR-582-5p	0.793
ENSMUST00000051017	ENSMUSG00000044748 (Defb1)	mmu-miR-582-5p	0.925
ENSMUST00000051087	ENSMUSG00000042834 (Nrep)	mmu-miR-582-5p	0.868
ENSMUST00000051186	ENSMUSG00000050697 (Prkaa1)	mmu-miR-582-5p	0.746
ENSMUST00000051209	ENSMUSG00000002265 (Peg3)	mmu-miR-582-5p	0.738
ENSMUST00000051301	ENSMUSG00000043991 (Pura)	mmu-miR-582-5p	0.982
ENSMUST00000051482	ENSMUSG00000045053 (Kcng3)	mmu-miR-582-5p	0.721
ENSMUST00000051558	ENSMUSG00000041235 (Chd7)	mmu-miR-582-5p	0.905
ENSMUST00000051589	ENSMUSG00000025894 (Aasdhppt)	mmu-miR-582-5p	0.877
ENSMUST00000051758	ENSMUSG00000066735 (Vkorc1l1)	mmu-miR-582-5p	0.703
ENSMUST00000051937	ENSMUSG00000049907 (Rasl11b)	mmu-miR-582-5p	0.795
ENSMUST00000052404	ENSMUSG00000026383 (Epb4.1l5)	mmu-miR-582-5p	0.836
ENSMUST00000052556	ENSMUSG00000047368 (Abhd17b)	mmu-miR-582-5p	0.97
ENSMUST00000052609	ENSMUSG00000029755 (Dlx5)	mmu-miR-582-5p	0.949
ENSMUST00000052838	ENSMUSG00000024294 (Mib1)	mmu-miR-582-5p	0.851
ENSMUST00000053048	ENSMUSG00000044365 (Cxxc4)	mmu-miR-582-5p	0.997
ENSMUST00000053287	ENSMUSG00000051306 (Usp42)	mmu-miR-582-5p	0.863
ENSMUST00000053426	ENSMUSG00000038582 (Pptc7)	mmu-miR-582-5p	0.938
ENSMUST00000053484	ENSMUSG00000036499 (Eea1)	mmu-miR-582-5p	0.822
ENSMUST00000053593	ENSMUSG00000050029 (Rap2c)	mmu-miR-582-5p	0.737
ENSMUST00000053871	ENSMUSG00000046841 (Ckap4)	mmu-miR-582-5p	0.956
ENSMUST00000053917	ENSMUSG00000024286 (Ccny)	mmu-miR-582-5p	0.795
ENSMUST00000054072	ENSMUSG00000003929 (Zfp81)	mmu-miR-582-5p	0.839
ENSMUST00000054080	ENSMUSG00000039985 (Fam60a)	mmu-miR-582-5p	0.724
ENSMUST00000054483	ENSMUSG00000046688 (Tifa)	mmu-miR-582-5p	0.734
ENSMUST00000054960	ENSMUSG00000051495 (Irf2bp2)	mmu-miR-582-5p	0.772
ENSMUST00000055224	ENSMUSG00000045095 (Magi1)	mmu-miR-582-5p	0.862
ENSMUST00000055688	ENSMUSG00000047777 (Phf13)	mmu-miR-582-5p	0.971
ENSMUST00000055879	ENSMUSG00000044976 (Wdr72)	mmu-miR-582-5p	0.712
ENSMUST00000056045	ENSMUSG00000047221 (Fam185a)	mmu-miR-582-5p	0.774
ENSMUST00000056176	ENSMUSG00000009621 (Vav2)	mmu-miR-582-5p	0.862
ENSMUST00000057070	ENSMUSG00000078995 (Zfp456)	mmu-miR-582-5p	0.715
ENSMUST00000057438	ENSMUSG00000045210 (Vcpip1)	mmu-miR-582-5p	0.714
ENSMUST00000057892	ENSMUSG00000040481 (Bptf)	mmu-miR-582-5p	0.771
ENSMUST00000057893	ENSMUSG00000050288 (Fzd2)	mmu-miR-582-5p	0.923
ENSMUST00000058119	ENSMUSG00000048040 (Arxes2)	mmu-miR-582-5p	0.743
ENSMUST00000058438	ENSMUSG00000049354 (Dcaf7)	mmu-miR-582-5p	0.756
ENSMUST00000058714	ENSMUSG00000047139 (Cd24a)	mmu-miR-582-5p	0.987
ENSMUST00000058825	ENSMUSG00000050625 (Ccdc121)	mmu-miR-582-5p	0.764
ENSMUST00000059115	ENSMUSG00000045636 (Mtus1)	mmu-miR-582-5p	0.888
ENSMUST00000059193	ENSMUSG00000048376 (F2r)	mmu-miR-582-5p	0.782
ENSMUST00000059452	ENSMUSG00000050600 (Zfp831)	mmu-miR-582-5p	0.705
ENSMUST00000059967	ENSMUSG00000045797 (4930402K13Rik)	mmu-miR-582-5p	0.704
ENSMUST00000060175	ENSMUSG00000046096 (BC030336)	mmu-miR-582-5p	0.822
ENSMUST00000060366	ENSMUSG00000045817 (Zfp36l2)	mmu-miR-582-5p	0.926
ENSMUST00000060442	ENSMUSG00000048216 (Gpr85)	mmu-miR-582-5p	0.827
ENSMUST00000060537	ENSMUSG00000063077 (Kif1b)	mmu-miR-582-5p	0.836
ENSMUST00000061143	ENSMUSG00000028849 (Map7d1)	mmu-miR-582-5p	0.894
ENSMUST00000061187	ENSMUSG00000047143 (Dmrta2)	mmu-miR-582-5p	0.721
ENSMUST00000061656	ENSMUSG00000050310 (Rictor)	mmu-miR-582-5p	0.796
ENSMUST00000062264	ENSMUSG00000026434 (Nucks1)	mmu-miR-582-5p	0.752
ENSMUST00000062292	ENSMUSG00000050295 (Foxc1)	mmu-miR-582-5p	0.749
ENSMUST00000062519	ENSMUSG00000048249 (Crebrf)	mmu-miR-582-5p	0.786
ENSMUST00000062709	ENSMUSG00000049604 (Hoxb13)	mmu-miR-582-5p	0.791
ENSMUST00000063116	ENSMUSG00000048450 (Msx1)	mmu-miR-582-5p	0.74
ENSMUST00000063445	ENSMUSG00000051890 (Klhdc1)	mmu-miR-582-5p	0.803
ENSMUST00000063710	ENSMUSG00000052056 (Zfp217)	mmu-miR-582-5p	0.851
ENSMUST00000063750	ENSMUSG00000017491 (Rarb)	mmu-miR-582-5p	0.73
ENSMUST00000063854	ENSMUSG00000052144 (Ppp4r2)	mmu-miR-582-5p	0.857
ENSMUST00000063886	ENSMUSG00000052155 (Acvr2a)	mmu-miR-582-5p	0.82
ENSMUST00000063988	ENSMUSG00000027630 (Tbl1xr1)	mmu-miR-582-5p	0.847
ENSMUST00000064139	ENSMUSG00000028517 (Ppap2b)	mmu-miR-582-5p	0.832
ENSMUST00000064571	ENSMUSG00000029094 (Afap1)	mmu-miR-582-5p	0.764
ENSMUST00000065766	ENSMUSG00000046169 (Adamts6)	mmu-miR-582-5p	0.746
ENSMUST00000066058	ENSMUSG00000033902 (Mapkbp1)	mmu-miR-582-5p	0.716
ENSMUST00000066060	ENSMUSG00000048251 (Bcl11b)	mmu-miR-582-5p	0.773
ENSMUST00000066187	ENSMUSG00000048540 (Nhlh2)	mmu-miR-582-5p	0.758
ENSMUST00000066257	ENSMUSG00000028790 (Khdrbs1)	mmu-miR-582-5p	0.783
ENSMUST00000067491	ENSMUSG00000054423 (Cadps)	mmu-miR-582-5p	0.839
ENSMUST00000067689	ENSMUSG00000047888 (Tnrc6b)	mmu-miR-582-5p	0.702
ENSMUST00000067741	ENSMUSG00000004633 (Chn2)	mmu-miR-582-5p	0.807
ENSMUST00000067925	ENSMUSG00000054717 (Hmgb2)	mmu-miR-582-5p	0.815
ENSMUST00000068125	ENSMUSG00000028411 (Aptx)	mmu-miR-582-5p	0.738
ENSMUST00000068387	ENSMUSG00000055024 (Ep300)	mmu-miR-582-5p	0.734
ENSMUST00000068415	ENSMUSG00000026872 (Zeb2)	mmu-miR-582-5p	0.796
ENSMUST00000068581	ENSMUSG00000050953 (Gja1)	mmu-miR-582-5p	0.79
ENSMUST00000068700	ENSMUSG00000066357 (Wdr6)	mmu-miR-582-5p	0.715
ENSMUST00000069097	ENSMUSG00000028842 (Ago3)	mmu-miR-582-5p	0.782
ENSMUST00000069256	ENSMUSG00000055320 (Tead1)	mmu-miR-582-5p	0.749
ENSMUST00000069443	ENSMUSG00000055717 (Slain1)	mmu-miR-582-5p	0.9
ENSMUST00000069456	ENSMUSG00000018501 (Ncor1)	mmu-miR-582-5p	0.84
ENSMUST00000069926	ENSMUSG00000046699 (Slitrk4)	mmu-miR-582-5p	0.804
ENSMUST00000070524	ENSMUSG00000056429 (Tgoln1)	mmu-miR-582-5p	0.799
ENSMUST00000071732	ENSMUSG00000092086 (Gm6793)	mmu-miR-582-5p	0.978
ENSMUST00000072334	ENSMUSG00000000826 (Dnajc5)	mmu-miR-582-5p	0.707
ENSMUST00000072612	ENSMUSG00000064299 (4921528I07Rik)	mmu-miR-582-5p	0.982
ENSMUST00000072699	ENSMUSG00000015217 (Hmgb3)	mmu-miR-582-5p	0.997
ENSMUST00000073043	ENSMUSG00000061353 (Cxcl12)	mmu-miR-582-5p	0.816
ENSMUST00000073124	ENSMUSG00000057691 (Zfp746)	mmu-miR-582-5p	0.721
ENSMUST00000073527	ENSMUSG00000042581 (Thsd7b)	mmu-miR-582-5p	0.95
ENSMUST00000073957	ENSMUSG00000063531 (Sema3e)	mmu-miR-582-5p	0.791
ENSMUST00000074372	ENSMUSG00000001504 (Irx2)	mmu-miR-582-5p	0.713
ENSMUST00000074669	ENSMUSG00000020358 (Hnrnpab)	mmu-miR-582-5p	0.813
ENSMUST00000074733	ENSMUSG00000058013 (Sept11)	mmu-miR-582-5p	0.881
ENSMUST00000075052	ENSMUSG00000059742 (Kcnh7)	mmu-miR-582-5p	0.951
ENSMUST00000075220	ENSMUSG00000059288 (Cdyl)	mmu-miR-582-5p	0.906
ENSMUST00000075452	ENSMUSG00000029229 (Chic2)	mmu-miR-582-5p	0.773
ENSMUST00000075767	ENSMUSG00000026657 (Frmd4a)	mmu-miR-582-5p	0.916
ENSMUST00000075888	ENSMUSG00000061524 (Zic2)	mmu-miR-582-5p	0.712
ENSMUST00000076383	ENSMUSG00000020271 (Fbxw11)	mmu-miR-582-5p	0.928
ENSMUST00000076592	ENSMUSG00000047220 (Ccdc36)	mmu-miR-582-5p	0.809
ENSMUST00000076817	ENSMUSG00000019820 (Utrn)	mmu-miR-582-5p	0.952
ENSMUST00000076840	ENSMUSG00000048915 (Efna5)	mmu-miR-582-5p	0.707
ENSMUST00000077160	ENSMUSG00000041540 (Sox5)	mmu-miR-582-5p	0.92
ENSMUST00000077225	ENSMUSG00000063659 (Zbtb18)	mmu-miR-582-5p	0.705
ENSMUST00000077271	ENSMUSG00000027774 (Gfm1)	mmu-miR-582-5p	0.787
ENSMUST00000077659	ENSMUSG00000055415 (Atp10b)	mmu-miR-582-5p	0.72
ENSMUST00000077783	ENSMUSG00000058706 (0610030E20Rik)	mmu-miR-582-5p	0.74
ENSMUST00000077918	ENSMUSG00000058952 (Cfi)	mmu-miR-582-5p	0.726
ENSMUST00000078030	ENSMUSG00000062588 (Gm6104)	mmu-miR-582-5p	0.942
ENSMUST00000078058	ENSMUSG00000049184 (Purg)	mmu-miR-582-5p	0.761
ENSMUST00000078357	ENSMUSG00000022505 (Emp2)	mmu-miR-582-5p	0.734
ENSMUST00000078486	ENSMUSG00000053477 (Tcf4)	mmu-miR-582-5p	0.852
ENSMUST00000078717	ENSMUSG00000034158 (Lrrc58)	mmu-miR-582-5p	0.813
ENSMUST00000078752	ENSMUSG00000060227 (Casc4)	mmu-miR-582-5p	0.751
ENSMUST00000078830	ENSMUSG00000020458 (Rtn4)	mmu-miR-582-5p	0.705
ENSMUST00000078944	ENSMUSG00000025626 (Phf6)	mmu-miR-582-5p	0.944
ENSMUST00000079252	ENSMUSG00000060733 (Ipmk)	mmu-miR-582-5p	0.726
ENSMUST00000079282	ENSMUSG00000031024 (St5)	mmu-miR-582-5p	0.757
ENSMUST00000080371	ENSMUSG00000022353 (Mtss1)	mmu-miR-582-5p	0.72
ENSMUST00000080817	ENSMUSG00000058761 (Rnf169)	mmu-miR-582-5p	0.772
ENSMUST00000081265	ENSMUSG00000057098 (Ebf1)	mmu-miR-582-5p	0.864
ENSMUST00000081542	ENSMUSG00000060882 (Kcnd2)	mmu-miR-582-5p	0.738
ENSMUST00000082104	ENSMUSG00000060924 (Csmd1)	mmu-miR-582-5p	0.852
ENSMUST00000082209	ENSMUSG00000023033 (Scn8a)	mmu-miR-582-5p	0.87
ENSMUST00000082237	ENSMUSG00000057706 (Mex3b)	mmu-miR-582-5p	0.931
ENSMUST00000084035	ENSMUSG00000031555 (Adam9)	mmu-miR-582-5p	0.939
ENSMUST00000084299	ENSMUSG00000028291 (Akirin2)	mmu-miR-582-5p	0.884
ENSMUST00000084770	ENSMUSG00000055373 (Fut9)	mmu-miR-582-5p	0.763
ENSMUST00000084935	ENSMUSG00000030729 (Pgm2l1)	mmu-miR-582-5p	0.793
ENSMUST00000084949	ENSMUSG00000066324 (Impad1)	mmu-miR-582-5p	0.748
ENSMUST00000085358	ENSMUSG00000090626 (Tex9)	mmu-miR-582-5p	0.789
ENSMUST00000085585	ENSMUSG00000066568 (Lsm14a)	mmu-miR-582-5p	0.805
ENSMUST00000086013	ENSMUSG00000066724 (Gm10175)	mmu-miR-582-5p	0.7
ENSMUST00000086074	ENSMUSG00000040265 (Dnm3)	mmu-miR-582-5p	0.801
ENSMUST00000086423	ENSMUSG00000066878 (Gm10184)	mmu-miR-582-5p	0.819
ENSMUST00000086829	ENSMUSG00000003452 (Bicd1)	mmu-miR-582-5p	0.729
ENSMUST00000086923	ENSMUSG00000025064 (Col17a1)	mmu-miR-582-5p	0.754
ENSMUST00000086961	ENSMUSG00000025041 (Nt5c2)	mmu-miR-582-5p	0.744
ENSMUST00000087085	ENSMUSG00000059493 (Nhs)	mmu-miR-582-5p	0.772
ENSMUST00000087212	ENSMUSG00000067219 (Nipal1)	mmu-miR-582-5p	0.814
ENSMUST00000087226	ENSMUSG00000026179 (Pnkd)	mmu-miR-582-5p	0.767
ENSMUST00000087241	ENSMUSG00000050010 (Shisa3)	mmu-miR-582-5p	0.738
ENSMUST00000087629	ENSMUSG00000029096 (Htra3)	mmu-miR-582-5p	0.721
ENSMUST00000087659	ENSMUSG00000042807 (Hecw2)	mmu-miR-582-5p	0.73
ENSMUST00000088102	ENSMUSG00000079509 (Zfx)	mmu-miR-582-5p	0.782
ENSMUST00000088310	ENSMUSG00000048874 (Phf3)	mmu-miR-582-5p	0.896
ENSMUST00000088373	ENSMUSG00000030257 (Srgap3)	mmu-miR-582-5p	0.833
ENSMUST00000088392	ENSMUSG00000062604 (Srpk2)	mmu-miR-582-5p	0.858
ENSMUST00000088476	ENSMUSG00000067780 (Pi15)	mmu-miR-582-5p	0.739
ENSMUST00000089011	ENSMUSG00000037972 (Snn)	mmu-miR-582-5p	0.92
ENSMUST00000089058	ENSMUSG00000014426 (Map3k4)	mmu-miR-582-5p	0.702
ENSMUST00000089162	ENSMUSG00000030104 (Edem1)	mmu-miR-582-5p	0.763
ENSMUST00000089230	ENSMUSG00000022052 (Ppp2r2a)	mmu-miR-582-5p	0.737
ENSMUST00000089257	ENSMUSG00000068154 (Insm1)	mmu-miR-582-5p	0.951
ENSMUST00000089622	ENSMUSG00000034832 (Tet3)	mmu-miR-582-5p	0.996
ENSMUST00000090178	ENSMUSG00000074212 (Dnajb14)	mmu-miR-582-5p	0.742
ENSMUST00000090379	ENSMUSG00000039701 (Usp53)	mmu-miR-582-5p	0.819
ENSMUST00000090380	ENSMUSG00000039704 (Lmbrd2)	mmu-miR-582-5p	0.783
ENSMUST00000090464	ENSMUSG00000033502 (Cdc14a)	mmu-miR-582-5p	0.737
ENSMUST00000090522	ENSMUSG00000039789 (Zfp597)	mmu-miR-582-5p	0.841
ENSMUST00000090933	ENSMUSG00000028053 (Ash1l)	mmu-miR-582-5p	0.721
ENSMUST00000091037	ENSMUSG00000068966 (Zbtb34)	mmu-miR-582-5p	0.787
ENSMUST00000091130	ENSMUSG00000069014 (Gm5641)	mmu-miR-582-5p	0.978
ENSMUST00000091186	ENSMUSG00000060798 (Intu)	mmu-miR-582-5p	0.742
ENSMUST00000091269	ENSMUSG00000021709 (Erbb2ip)	mmu-miR-582-5p	0.913
ENSMUST00000091520	ENSMUSG00000058331 (Zfp85)	mmu-miR-582-5p	0.708
ENSMUST00000091556	ENSMUSG00000062098 (Btbd3)	mmu-miR-582-5p	0.706
ENSMUST00000091920	ENSMUSG00000024491 (Rbm27)	mmu-miR-582-5p	0.79
ENSMUST00000092123	ENSMUSG00000069495 (Epc2)	mmu-miR-582-5p	0.929
ENSMUST00000092175	ENSMUSG00000035681 (Kcnc2)	mmu-miR-582-5p	0.91
ENSMUST00000092645	ENSMUSG00000019978 (Epb4.1l2)	mmu-miR-582-5p	0.827
ENSMUST00000092665	ENSMUSG00000010461 (Eya4)	mmu-miR-582-5p	0.739
ENSMUST00000092678	ENSMUSG00000037608 (Bclaf1)	mmu-miR-582-5p	0.962
ENSMUST00000093106	ENSMUSG00000020333 (Acsl6)	mmu-miR-582-5p	0.812
ENSMUST00000093157	ENSMUSG00000031731 (Ap1g1)	mmu-miR-582-5p	0.754
ENSMUST00000093162	ENSMUSG00000069895 (Atxn1l)	mmu-miR-582-5p	0.749
ENSMUST00000093292	ENSMUSG00000049800 (Sertad2)	mmu-miR-582-5p	0.838
ENSMUST00000093820	ENSMUSG00000037674 (Rfx7)	mmu-miR-582-5p	0.736
ENSMUST00000093852	ENSMUSG00000066687 (Zbtb16)	mmu-miR-582-5p	0.804
ENSMUST00000094782	ENSMUSG00000028894 (Inpp5b)	mmu-miR-582-5p	0.747
ENSMUST00000095383	ENSMUSG00000060935 (Tmem263)	mmu-miR-582-5p	0.713
ENSMUST00000095712	ENSMUSG00000023945 (Slc5a7)	mmu-miR-582-5p	0.717
ENSMUST00000095767	ENSMUSG00000004151 (Etv1)	mmu-miR-582-5p	0.826
ENSMUST00000096250	ENSMUSG00000033237 (Arid2)	mmu-miR-582-5p	0.815
ENSMUST00000096575	ENSMUSG00000024383 (Map3k2)	mmu-miR-582-5p	0.844
ENSMUST00000096753	ENSMUSG00000071659 (Hnrnpul2)	mmu-miR-582-5p	0.825
ENSMUST00000097680	ENSMUSG00000073639 (Rab18)	mmu-miR-582-5p	0.928
ENSMUST00000097713	ENSMUSG00000051344 (Plekhm3)	mmu-miR-582-5p	0.791
ENSMUST00000097739	ENSMUSG00000073678 (Pgap1)	mmu-miR-582-5p	0.756
ENSMUST00000097774	ENSMUSG00000014592 (Camta1)	mmu-miR-582-5p	0.879
ENSMUST00000097785	ENSMUSG00000026131 (Dst)	mmu-miR-582-5p	0.735
ENSMUST00000097925	ENSMUSG00000034610 (Zcchc11)	mmu-miR-582-5p	0.816
ENSMUST00000098163	ENSMUSG00000039967 (Zfp292)	mmu-miR-582-5p	0.715
ENSMUST00000098603	ENSMUSG00000040943 (Tet2)	mmu-miR-582-5p	0.837
ENSMUST00000098768	ENSMUSG00000078307 (AI593442)	mmu-miR-582-5p	0.736
ENSMUST00000098796	ENSMUSG00000070047 (Fat1)	mmu-miR-582-5p	0.793
ENSMUST00000098916	ENSMUSG00000074461 (Gm10699)	mmu-miR-582-5p	0.738
ENSMUST00000098948	ENSMUSG00000032187 (Smarca4)	mmu-miR-582-5p	0.775
ENSMUST00000099087	ENSMUSG00000027763 (Mbnl1)	mmu-miR-582-5p	0.913
ENSMUST00000099179	ENSMUSG00000074661 (Pde4d)	mmu-miR-582-5p	0.785
ENSMUST00000099195	ENSMUSG00000069094 (Pde7a)	mmu-miR-582-5p	0.888
ENSMUST00000099337	ENSMUSG00000074785 (Plxnc1)	mmu-miR-582-5p	0.837
ENSMUST00000099490	ENSMUSG00000021488 (Nsd1)	mmu-miR-582-5p	0.925
ENSMUST00000099712	ENSMUSG00000040506 (Ambra1)	mmu-miR-582-5p	0.886
ENSMUST00000100330	ENSMUSG00000053580 (Tanc2)	mmu-miR-582-5p	0.83
ENSMUST00000100429	ENSMUSG00000002107 (Celf2)	mmu-miR-582-5p	0.796
ENSMUST00000100641	ENSMUSG00000072573 (Gm10369)	mmu-miR-582-5p	0.749
ENSMUST00000100750	ENSMUSG00000031393 (Mecp2)	mmu-miR-582-5p	0.795
ENSMUST00000100790	ENSMUSG00000022253 (Nadk2)	mmu-miR-582-5p	0.867
ENSMUST00000100802	ENSMUSG00000037857 (Nufip2)	mmu-miR-582-5p	0.755
ENSMUST00000101127	ENSMUSG00000070733 (Fryl)	mmu-miR-582-5p	0.859
ENSMUST00000101180	ENSMUSG00000094378 (Gm15097)	mmu-miR-582-5p	0.779
ENSMUST00000101181	ENSMUSG00000072923 (Gm10439)	mmu-miR-582-5p	0.801
ENSMUST00000101395	ENSMUSG00000000942 (Hoxa4)	mmu-miR-582-5p	0.78
ENSMUST00000101558	ENSMUSG00000040003 (Magi2)	mmu-miR-582-5p	0.773
ENSMUST00000101560	ENSMUSG00000073176 (Zfp449)	mmu-miR-582-5p	0.863
ENSMUST00000101562	ENSMUSG00000052632 (Asap2)	mmu-miR-582-5p	0.985
ENSMUST00000102534	ENSMUSG00000027347 (Rasgrp1)	mmu-miR-582-5p	0.775
ENSMUST00000102621	ENSMUSG00000027882 (Stxbp3a)	mmu-miR-582-5p	0.853
ENSMUST00000102632	ENSMUSG00000068747 (Sort1)	mmu-miR-582-5p	0.952
ENSMUST00000102689	ENSMUSG00000027109 (Sp3)	mmu-miR-582-5p	0.801
ENSMUST00000102759	ENSMUSG00000055371 (Stam2)	mmu-miR-582-5p	0.707
ENSMUST00000102880	ENSMUSG00000033953 (Ppp3r1)	mmu-miR-582-5p	0.757
ENSMUST00000102938	ENSMUSG00000036893 (Ehmt1)	mmu-miR-582-5p	0.986
ENSMUST00000102993	ENSMUSG00000039159 (Ube2h)	mmu-miR-582-5p	0.946
ENSMUST00000103007	ENSMUSG00000073295 (Nudt11)	mmu-miR-582-5p	0.78
ENSMUST00000103014	ENSMUSG00000025175 (Fn3k)	mmu-miR-582-5p	0.755
ENSMUST00000103143	ENSMUSG00000020883 (Fbxl20)	mmu-miR-582-5p	0.778
ENSMUST00000103180	ENSMUSG00000029047 (Pex10)	mmu-miR-582-5p	0.892
ENSMUST00000105097	ENSMUSG00000032846 (Zswim6)	mmu-miR-582-5p	0.735
ENSMUST00000105262	ENSMUSG00000034813 (Grip1)	mmu-miR-582-5p	0.888
ENSMUST00000105290	ENSMUSG00000005897 (Nr2c1)	mmu-miR-582-5p	0.845
ENSMUST00000105293	ENSMUSG00000019961 (Tmpo)	mmu-miR-582-5p	0.812
ENSMUST00000105511	ENSMUSG00000039462 (Col10a1)	mmu-miR-582-5p	0.824
ENSMUST00000105897	ENSMUSG00000007880 (Arid1a)	mmu-miR-582-5p	0.717
ENSMUST00000105987	ENSMUSG00000028909 (Ptpru)	mmu-miR-582-5p	0.76
ENSMUST00000106057	ENSMUSG00000028180 (Zranb2)	mmu-miR-582-5p	0.777
ENSMUST00000106128	ENSMUSG00000028184 (Lphn2)	mmu-miR-582-5p	0.912
ENSMUST00000106236	ENSMUSG00000059921 (Unc5c)	mmu-miR-582-5p	0.873
ENSMUST00000106307	ENSMUSG00000028634 (Hivep3)	mmu-miR-582-5p	0.727
ENSMUST00000106557	ENSMUSG00000033904 (Ccp110)	mmu-miR-582-5p	0.801
ENSMUST00000106666	ENSMUSG00000005610 (Eif4g2)	mmu-miR-582-5p	0.923
ENSMUST00000107067	ENSMUSG00000048747 (E130114P18Rik)	mmu-miR-582-5p	0.954
ENSMUST00000107110	ENSMUSG00000008489 (Elavl2)	mmu-miR-582-5p	0.745
ENSMUST00000107206	ENSMUSG00000051451 (Crebzf)	mmu-miR-582-5p	0.953
ENSMUST00000107245	ENSMUSG00000008575 (Nfib)	mmu-miR-582-5p	0.945
ENSMUST00000107256	ENSMUSG00000030559 (Rab38)	mmu-miR-582-5p	0.78
ENSMUST00000107359	ENSMUSG00000039270 (Megf9)	mmu-miR-582-5p	0.811
ENSMUST00000107456	ENSMUSG00000078670 (Fam174b)	mmu-miR-582-5p	0.709
ENSMUST00000107651	ENSMUSG00000028412 (Slc44a1)	mmu-miR-582-5p	0.865
ENSMUST00000107679	ENSMUSG00000028086 (Fbxw7)	mmu-miR-582-5p	0.774
ENSMUST00000108044	ENSMUSG00000026070 (Il18r1)	mmu-miR-582-5p	0.754
ENSMUST00000108295	ENSMUSG00000002058 (Unc119)	mmu-miR-582-5p	0.937
ENSMUST00000108345	ENSMUSG00000047213 (Ythdf3)	mmu-miR-582-5p	0.861
ENSMUST00000108712	ENSMUSG00000001036 (Epn2)	mmu-miR-582-5p	0.853
ENSMUST00000108789	ENSMUSG00000000823 (Znf512b)	mmu-miR-582-5p	0.712
ENSMUST00000109097	ENSMUSG00000036391 (Sec24a)	mmu-miR-582-5p	0.744
ENSMUST00000109166	ENSMUSG00000042901 (Aida)	mmu-miR-582-5p	0.767
ENSMUST00000109248	ENSMUSG00000059883 (Irak4)	mmu-miR-582-5p	0.726
ENSMUST00000109267	ENSMUSG00000021754 (Map3k1)	mmu-miR-582-5p	0.736
ENSMUST00000109283	ENSMUSG00000036298 (Slc2a13)	mmu-miR-582-5p	0.936
ENSMUST00000109392	ENSMUSG00000031885 (Cbfb)	mmu-miR-582-5p	0.757
ENSMUST00000109401	ENSMUSG00000009470 (Tnpo1)	mmu-miR-582-5p	0.947
ENSMUST00000109443	ENSMUSG00000053141 (Ptprt)	mmu-miR-582-5p	0.84
ENSMUST00000109468	ENSMUSG00000070544 (Top1)	mmu-miR-582-5p	0.956
ENSMUST00000109546	ENSMUSG00000021614 (Vcan)	mmu-miR-582-5p	0.789
ENSMUST00000109552	ENSMUSG00000021549 (Rasa1)	mmu-miR-582-5p	0.747
ENSMUST00000109621	ENSMUSG00000043668 (Tox3)	mmu-miR-582-5p	0.854
ENSMUST00000109790	ENSMUSG00000042548 (Asxl1)	mmu-miR-582-5p	0.754
ENSMUST00000109867	ENSMUSG00000041961 (Znrf3)	mmu-miR-582-5p	0.853
ENSMUST00000110336	ENSMUSG00000037487 (Ubr5)	mmu-miR-582-5p	0.886
ENSMUST00000110388	ENSMUSG00000047454 (Gphn)	mmu-miR-582-5p	0.752
ENSMUST00000110410	ENSMUSG00000022237 (Ankrd33b)	mmu-miR-582-5p	0.939
ENSMUST00000110425	ENSMUSG00000027361 (Gabpb1)	mmu-miR-582-5p	0.937
ENSMUST00000110457	ENSMUSG00000022272 (Myo10)	mmu-miR-582-5p	0.851
ENSMUST00000110461	ENSMUSG00000021109 (Hif1a)	mmu-miR-582-5p	0.866
ENSMUST00000110483	ENSMUSG00000016128 (Stard13)	mmu-miR-582-5p	0.704
ENSMUST00000110741	ENSMUSG00000079112 (C86695)	mmu-miR-582-5p	0.721
ENSMUST00000110819	ENSMUSG00000004698 (Hdac9)	mmu-miR-582-5p	0.94
ENSMUST00000111059	ENSMUSG00000062169 (Cnih4)	mmu-miR-582-5p	0.876
ENSMUST00000111377	ENSMUSG00000026686 (Lmx1a)	mmu-miR-582-5p	0.908
ENSMUST00000111464	ENSMUSG00000005505 (Kbtbd4)	mmu-miR-582-5p	0.714
ENSMUST00000111493	ENSMUSG00000025314 (Ptprj)	mmu-miR-582-5p	0.911
ENSMUST00000111656	ENSMUSG00000024985 (Tcf7l2)	mmu-miR-582-5p	0.773
ENSMUST00000111838	ENSMUSG00000033392 (Clasp2)	mmu-miR-582-5p	0.856
ENSMUST00000111945	ENSMUSG00000021936 (Mapk8)	mmu-miR-582-5p	0.977
ENSMUST00000111962	ENSMUSG00000059005 (Hnrnpa3)	mmu-miR-582-5p	0.987
ENSMUST00000112304	ENSMUSG00000061130 (Ppm1b)	mmu-miR-582-5p	0.781
ENSMUST00000112366	ENSMUSG00000064329 (Scn1a)	mmu-miR-582-5p	0.754
ENSMUST00000112437	ENSMUSG00000059811 (Atl2)	mmu-miR-582-5p	0.912
ENSMUST00000112471	ENSMUSG00000041020 (Map7d2)	mmu-miR-582-5p	0.906
ENSMUST00000112480	ENSMUSG00000026904 (Slc4a10)	mmu-miR-582-5p	0.823
ENSMUST00000112532	ENSMUSG00000005069 (Pex5)	mmu-miR-582-5p	0.881
ENSMUST00000112642	ENSMUSG00000011831 (Evi5)	mmu-miR-582-5p	0.791
ENSMUST00000112683	ENSMUSG00000025264 (Tsr2)	mmu-miR-582-5p	0.753
ENSMUST00000112740	ENSMUSG00000095082 (Gm15091)	mmu-miR-582-5p	0.774
ENSMUST00000112753	ENSMUSG00000096834 (Gm15127)	mmu-miR-582-5p	0.773
ENSMUST00000112788	ENSMUSG00000079395 (Gm15114)	mmu-miR-582-5p	0.8
ENSMUST00000112796	ENSMUSG00000072930 (Gm15107)	mmu-miR-582-5p	0.816
ENSMUST00000112804	ENSMUSG00000072931 (Gm15080)	mmu-miR-582-5p	0.8
ENSMUST00000112814	ENSMUSG00000095872 (Gm15128)	mmu-miR-582-5p	0.82
ENSMUST00000112877	ENSMUSG00000063972 (Nr6a1)	mmu-miR-582-5p	0.714
ENSMUST00000112934	ENSMUSG00000075376 (Rc3h2)	mmu-miR-582-5p	0.886
ENSMUST00000113030	ENSMUSG00000042498 (D330045A20Rik)	mmu-miR-582-5p	0.706
ENSMUST00000113122	ENSMUSG00000001632 (Brpf1)	mmu-miR-582-5p	0.855
ENSMUST00000113165	ENSMUSG00000038831 (Ralgps1)	mmu-miR-582-5p	0.824
ENSMUST00000113320	ENSMUSG00000034480 (Diap2)	mmu-miR-582-5p	0.782
ENSMUST00000113326	ENSMUSG00000030067 (Foxp1)	mmu-miR-582-5p	0.955
ENSMUST00000113358	ENSMUSG00000034755 (Pcdh11x)	mmu-miR-582-5p	0.735
ENSMUST00000113422	ENSMUSG00000034551 (Hdx)	mmu-miR-582-5p	0.734
ENSMUST00000113434	ENSMUSG00000079462 (Gm15737)	mmu-miR-582-5p	0.707
ENSMUST00000113470	ENSMUSG00000079466 (Prdm12)	mmu-miR-582-5p	0.863
ENSMUST00000113572	ENSMUSG00000039153 (Runx2)	mmu-miR-582-5p	0.941
ENSMUST00000113573	ENSMUSG00000031229 (Atrx)	mmu-miR-582-5p	0.985
ENSMUST00000113628	ENSMUSG00000079481 (Nhsl2)	mmu-miR-582-5p	0.748
ENSMUST00000113726	ENSMUSG00000070780 (Rbm47)	mmu-miR-582-5p	0.784
ENSMUST00000113835	ENSMUSG00000030016 (Zfml)	mmu-miR-582-5p	0.733
ENSMUST00000113975	ENSMUSG00000089774 (Slc5a3)	mmu-miR-582-5p	0.928
ENSMUST00000114000	ENSMUSG00000045103 (Dmd)	mmu-miR-582-5p	0.731
ENSMUST00000114002	ENSMUSG00000022957 (Itsn1)	mmu-miR-582-5p	0.841
ENSMUST00000114012	ENSMUSG00000015222 (Map2)	mmu-miR-582-5p	0.896
ENSMUST00000114292	ENSMUSG00000064115 (Cadm2)	mmu-miR-582-5p	0.905
ENSMUST00000114323	ENSMUSG00000059486 (Kbtbd2)	mmu-miR-582-5p	0.882
ENSMUST00000114445	ENSMUSG00000029836 (Cbx3)	mmu-miR-582-5p	0.723
ENSMUST00000114449	ENSMUSG00000079562 (Maea)	mmu-miR-582-5p	0.79
ENSMUST00000114459	ENSMUSG00000004980 (Hnrnpa2b1)	mmu-miR-582-5p	0.805
ENSMUST00000114503	ENSMUSG00000067764 (Xlr5c)	mmu-miR-582-5p	0.739
ENSMUST00000114510	ENSMUSG00000026103 (Gls)	mmu-miR-582-5p	0.711
ENSMUST00000114518	ENSMUSG00000072479 (Xlr5b)	mmu-miR-582-5p	0.753
ENSMUST00000114521	ENSMUSG00000058328 (Xlr5a)	mmu-miR-582-5p	0.77
ENSMUST00000114606	ENSMUSG00000036617 (Etl4)	mmu-miR-582-5p	0.92
ENSMUST00000114654	ENSMUSG00000000838 (Fmr1)	mmu-miR-582-5p	0.941
ENSMUST00000114694	ENSMUSG00000022708 (Zbtb20)	mmu-miR-582-5p	0.96
ENSMUST00000114729	ENSMUSG00000029168 (Dpysl5)	mmu-miR-582-5p	0.765
ENSMUST00000114871	ENSMUSG00000062184 (Hs6st2)	mmu-miR-582-5p	0.7
ENSMUST00000114875	ENSMUSG00000036109 (Mbnl3)	mmu-miR-582-5p	0.761
ENSMUST00000115073	ENSMUSG00000025862 (Stag2)	mmu-miR-582-5p	0.895
ENSMUST00000115128	ENSMUSG00000029004 (Kmt2e)	mmu-miR-582-5p	0.949
ENSMUST00000115320	ENSMUSG00000039841 (Zfp800)	mmu-miR-582-5p	0.941
ENSMUST00000115403	ENSMUSG00000025938 (Slco5a1)	mmu-miR-582-5p	0.819
ENSMUST00000115477	ENSMUSG00000029563 (Foxp2)	mmu-miR-582-5p	0.996
ENSMUST00000115535	ENSMUSG00000033972 (Zfp944)	mmu-miR-582-5p	0.817
ENSMUST00000115567	ENSMUSG00000024431 (Nr3c1)	mmu-miR-582-5p	0.812
ENSMUST00000115660	ENSMUSG00000031156 (Slc35a2)	mmu-miR-582-5p	0.914
ENSMUST00000115781	ENSMUSG00000005871 (Apc)	mmu-miR-582-5p	0.893
ENSMUST00000115832	ENSMUSG00000024302 (Dtna)	mmu-miR-582-5p	0.731
ENSMUST00000116371	ENSMUSG00000005417 (Mprip)	mmu-miR-582-5p	0.766
ENSMUST00000116547	ENSMUSG00000031327 (Chic1)	mmu-miR-582-5p	0.747
ENSMUST00000117592	ENSMUSG00000080907 (4930455H04Rik)	mmu-miR-582-5p	0.731
ENSMUST00000117661	ENSMUSG00000039156 (Stim2)	mmu-miR-582-5p	0.84
ENSMUST00000117766	ENSMUSG00000029486 (Mrpl1)	mmu-miR-582-5p	0.827
ENSMUST00000117785	ENSMUSG00000052516 (Robo2)	mmu-miR-582-5p	0.968
ENSMUST00000118280	ENSMUSG00000068523 (Gng5)	mmu-miR-582-5p	0.739
ENSMUST00000118316	ENSMUSG00000029655 (N4bp2l2)	mmu-miR-582-5p	0.713
ENSMUST00000119166	ENSMUSG00000038866 (Zcchc2)	mmu-miR-582-5p	0.742
ENSMUST00000119818	ENSMUSG00000036099 (Vezt)	mmu-miR-582-5p	0.721
ENSMUST00000119954	ENSMUSG00000041328 (Pcf11)	mmu-miR-582-5p	0.921
ENSMUST00000120102	ENSMUSG00000044393 (Dsg2)	mmu-miR-582-5p	0.747
ENSMUST00000120193	ENSMUSG00000034842 (Art3)	mmu-miR-582-5p	0.865
ENSMUST00000120643	ENSMUSG00000040189 (Ccdc114)	mmu-miR-582-5p	0.7
ENSMUST00000120861	ENSMUSG00000051037 (Zfp455)	mmu-miR-582-5p	0.898
ENSMUST00000120965	ENSMUSG00000029669 (Tspan12)	mmu-miR-582-5p	0.773
ENSMUST00000121357	ENSMUSG00000040111 (Gramd1b)	mmu-miR-582-5p	0.723
ENSMUST00000121473	ENSMUSG00000062209 (Erbb4)	mmu-miR-582-5p	0.704
ENSMUST00000121646	ENSMUSG00000019817 (Plagl1)	mmu-miR-582-5p	0.998
ENSMUST00000121927	ENSMUSG00000048490 (Nrip1)	mmu-miR-582-5p	0.801
ENSMUST00000122859	ENSMUSG00000068134 (Zfp120)	mmu-miR-582-5p	0.854
ENSMUST00000122912	ENSMUSG00000044647 (Csrnp3)	mmu-miR-582-5p	0.85
ENSMUST00000123237	ENSMUSG00000025437 (Usp33)	mmu-miR-582-5p	0.922
ENSMUST00000123285	ENSMUSG00000054976 (Nyap2)	mmu-miR-582-5p	0.703
ENSMUST00000123454	ENSMUSG00000053930 (Shisa6)	mmu-miR-582-5p	0.734
ENSMUST00000123766	ENSMUSG00000021608 (Lpcat1)	mmu-miR-582-5p	0.733
ENSMUST00000123853	ENSMUSG00000022016 (Akap11)	mmu-miR-582-5p	0.729
ENSMUST00000124268	ENSMUSG00000039087 (Rreb1)	mmu-miR-582-5p	0.765
ENSMUST00000124488	ENSMUSG00000026723 (Trdmt1)	mmu-miR-582-5p	0.867
ENSMUST00000126168	ENSMUSG00000041264 (Uspl1)	mmu-miR-582-5p	0.721
ENSMUST00000126214	ENSMUSG00000039578 (Ccser1)	mmu-miR-582-5p	0.786
ENSMUST00000126641	ENSMUSG00000028676 (Srsf10)	mmu-miR-582-5p	0.822
ENSMUST00000127396	ENSMUSG00000029228 (Lnx1)	mmu-miR-582-5p	0.702
ENSMUST00000127430	ENSMUSG00000024054 (Smchd1)	mmu-miR-582-5p	0.814
ENSMUST00000128187	ENSMUSG00000029328 (Hnrnpdl)	mmu-miR-582-5p	0.747
ENSMUST00000128217	ENSMUSG00000030757 (Zkscan2)	mmu-miR-582-5p	0.778
ENSMUST00000128464	ENSMUSG00000024331 (Dsc2)	mmu-miR-582-5p	0.724
ENSMUST00000129285	ENSMUSG00000028019 (Pdgfc)	mmu-miR-582-5p	0.704
ENSMUST00000129489	ENSMUSG00000026767 (Fam188a)	mmu-miR-582-5p	0.853
ENSMUST00000129589	ENSMUSG00000037458 (Azin1)	mmu-miR-582-5p	0.954
ENSMUST00000129820	ENSMUSG00000044847 (Lsm11)	mmu-miR-582-5p	0.856
ENSMUST00000130379	ENSMUSG00000005371 (Fbxo11)	mmu-miR-582-5p	0.821
ENSMUST00000130481	ENSMUSG00000087141 (Plcxd2)	mmu-miR-582-5p	0.761
ENSMUST00000130990	ENSMUSG00000037169 (Mycn)	mmu-miR-582-5p	0.844
ENSMUST00000131186	ENSMUSG00000019841 (Rev3l)	mmu-miR-582-5p	0.982
ENSMUST00000131405	ENSMUSG00000033628 (Pik3c3)	mmu-miR-582-5p	0.792
ENSMUST00000131494	ENSMUSG00000033740 (St18)	mmu-miR-582-5p	0.7
ENSMUST00000131520	ENSMUSG00000038827 (Fam206a)	mmu-miR-582-5p	0.701
ENSMUST00000131615	ENSMUSG00000075324 (Fign)	mmu-miR-582-5p	0.757
ENSMUST00000133342	ENSMUSG00000002578 (Ikzf4)	mmu-miR-582-5p	0.792
ENSMUST00000134674	ENSMUSG00000031918 (Mtmr2)	mmu-miR-582-5p	0.712
ENSMUST00000136740	ENSMUSG00000039585 (Myo9a)	mmu-miR-582-5p	0.887
ENSMUST00000138247	ENSMUSG00000020794 (Ube2g1)	mmu-miR-582-5p	0.834
ENSMUST00000139064	ENSMUSG00000009734 (Pou6f2)	mmu-miR-582-5p	0.959
ENSMUST00000140552	ENSMUSG00000035392 (Dennd1a)	mmu-miR-582-5p	0.848
ENSMUST00000141889	ENSMUSG00000066113 (Adamtsl1)	mmu-miR-582-5p	0.768
ENSMUST00000142395	ENSMUSG00000054823 (Whsc1l1)	mmu-miR-582-5p	0.801
ENSMUST00000142739	ENSMUSG00000017376 (Nlk)	mmu-miR-582-5p	0.874
ENSMUST00000142957	ENSMUSG00000023452 (Pisd)	mmu-miR-582-5p	0.839
ENSMUST00000143871	ENSMUSG00000084950 (Gm5577)	mmu-miR-582-5p	0.979
ENSMUST00000144331	ENSMUSG00000023927 (Satb1)	mmu-miR-582-5p	0.777
ENSMUST00000145331	ENSMUSG00000018362 (Kpna2)	mmu-miR-582-5p	0.725
ENSMUST00000145698	ENSMUSG00000026883 (Dab2ip)	mmu-miR-582-5p	0.74
ENSMUST00000147005	ENSMUSG00000066406 (Akap13)	mmu-miR-582-5p	0.954
ENSMUST00000147891	ENSMUSG00000022961 (Son)	mmu-miR-582-5p	0.712
ENSMUST00000149359	ENSMUSG00000009569 (Mkl2)	mmu-miR-582-5p	0.773
ENSMUST00000149854	ENSMUSG00000027346 (Gpcpd1)	mmu-miR-582-5p	0.777
ENSMUST00000149927	ENSMUSG00000044768 (D1Ertd622e)	mmu-miR-582-5p	0.897
ENSMUST00000152881	ENSMUSG00000037270 (4932438A13Rik)	mmu-miR-582-5p	0.798
ENSMUST00000153076	ENSMUSG00000020859 (Spag9)	mmu-miR-582-5p	0.772
ENSMUST00000154827	ENSMUSG00000041718 (Alg13)	mmu-miR-582-5p	0.786
ENSMUST00000155203	ENSMUSG00000069114 (Zbtb10)	mmu-miR-582-5p	0.796
ENSMUST00000156680	ENSMUSG00000037808 (Fam76b)	mmu-miR-582-5p	0.852
ENSMUST00000156690	ENSMUSG00000030557 (Mef2a)	mmu-miR-582-5p	0.922
ENSMUST00000156700	ENSMUSG00000034327 (Kctd9)	mmu-miR-582-5p	0.791
ENSMUST00000159109	ENSMUSG00000040524 (Zfp609)	mmu-miR-582-5p	0.767
ENSMUST00000159348	ENSMUSG00000053080 (2700081O15Rik)	mmu-miR-582-5p	0.943
ENSMUST00000159690	ENSMUSG00000074794 (Arrdc3)	mmu-miR-582-5p	0.769
ENSMUST00000159861	ENSMUSG00000073530 (Pappa2)	mmu-miR-582-5p	0.702
ENSMUST00000160300	ENSMUSG00000046178 (Nxph1)	mmu-miR-582-5p	0.756
ENSMUST00000160583	ENSMUSG00000038538 (Ubn2)	mmu-miR-582-5p	0.81
ENSMUST00000160834	ENSMUSG00000073664 (Nbeal1)	mmu-miR-582-5p	0.736
ENSMUST00000160899	ENSMUSG00000045994 (B3gat1)	mmu-miR-582-5p	0.986
ENSMUST00000161137	ENSMUSG00000027835 (Pdcd10)	mmu-miR-582-5p	0.784
ENSMUST00000161356	ENSMUSG00000042453 (Reln)	mmu-miR-582-5p	0.88
ENSMUST00000161515	ENSMUSG00000003135 (Cnot11)	mmu-miR-582-5p	0.737
ENSMUST00000161600	ENSMUSG00000038174 (Fam126b)	mmu-miR-582-5p	0.818
ENSMUST00000161937	ENSMUSG00000045648 (Vwc2l)	mmu-miR-582-5p	0.842
ENSMUST00000162364	ENSMUSG00000025979 (Mob4)	mmu-miR-582-5p	0.725
ENSMUST00000162494	ENSMUSG00000029635 (Cdk8)	mmu-miR-582-5p	0.712
ENSMUST00000163409	ENSMUSG00000028986 (Klhl7)	mmu-miR-582-5p	0.726
ENSMUST00000163483	ENSMUSG00000020149 (Rab1)	mmu-miR-582-5p	0.906
ENSMUST00000164233	ENSMUSG00000028410 (Dnaja1)	mmu-miR-582-5p	0.783
ENSMUST00000164513	ENSMUSG00000046080 (Clec9a)	mmu-miR-582-5p	0.757
ENSMUST00000164558	ENSMUSG00000021244 (Ylpm1)	mmu-miR-582-5p	0.831
ENSMUST00000164613	ENSMUSG00000094925 (Gm5798)	mmu-miR-582-5p	0.749
ENSMUST00000164660	ENSMUSG00000051354 (Samd3)	mmu-miR-582-5p	0.802
ENSMUST00000165335	ENSMUSG00000029064 (Gnb1)	mmu-miR-582-5p	0.746
ENSMUST00000165400	ENSMUSG00000033632 (AW554918)	mmu-miR-582-5p	0.918
ENSMUST00000165418	ENSMUSG00000022811 (Zfp148)	mmu-miR-582-5p	0.807
ENSMUST00000165519	ENSMUSG00000035164 (Zc3h12c)	mmu-miR-582-5p	0.753
ENSMUST00000165526	ENSMUSG00000021974 (Fgf9)	mmu-miR-582-5p	0.835
ENSMUST00000165566	ENSMUSG00000040929 (Rfx3)	mmu-miR-582-5p	0.93
ENSMUST00000165665	ENSMUSG00000059495 (Arhgef12)	mmu-miR-582-5p	0.85
ENSMUST00000165952	ENSMUSG00000040021 (Lats1)	mmu-miR-582-5p	0.71
ENSMUST00000166033	ENSMUSG00000078578 (Ube2d3)	mmu-miR-582-5p	0.807
ENSMUST00000166199	ENSMUSG00000056486 (Chn1)	mmu-miR-582-5p	0.729
ENSMUST00000166312	ENSMUSG00000020863 (Luc7l3)	mmu-miR-582-5p	0.894
ENSMUST00000166750	ENSMUSG00000034390 (Cmip)	mmu-miR-582-5p	0.87
ENSMUST00000167020	ENSMUSG00000024283 (Wac)	mmu-miR-582-5p	0.931
ENSMUST00000167091	ENSMUSG00000025237 (Parp6)	mmu-miR-582-5p	0.823
ENSMUST00000167154	ENSMUSG00000073007 (Fam46d)	mmu-miR-582-5p	0.802
ENSMUST00000167459	ENSMUSG00000022139 (Mbnl2)	mmu-miR-582-5p	0.933
ENSMUST00000167487	ENSMUSG00000024924 (Vldlr)	mmu-miR-582-5p	0.896
ENSMUST00000167518	ENSMUSG00000037503 (Fam168b)	mmu-miR-582-5p	0.834
ENSMUST00000167713	ENSMUSG00000090897 (Esp6Esp5)	mmu-miR-582-5p	0.995
ENSMUST00000167866	ENSMUSG00000032279 (Idh3a)	mmu-miR-582-5p	0.807
ENSMUST00000168174	ENSMUSG00000031241 (Tbx22)	mmu-miR-582-5p	0.758
ENSMUST00000168527	ENSMUSG00000056268 (Dennd1b)	mmu-miR-582-5p	0.837
ENSMUST00000168841	ENSMUSG00000049103 (Ccr2)	mmu-miR-582-5p	0.717
ENSMUST00000168937	ENSMUSG00000042688 (Mapk6)	mmu-miR-582-5p	0.894
ENSMUST00000169035	ENSMUSG00000039782 (Cpeb2)	mmu-miR-582-5p	0.716
ENSMUST00000169673	ENSMUSG00000024989 (Cep55)	mmu-miR-582-5p	0.706
ENSMUST00000169861	ENSMUSG00000024976 (Shoc2)	mmu-miR-582-5p	0.94
ENSMUST00000170248	ENSMUSG00000059049 (Frem1)	mmu-miR-582-5p	0.721
ENSMUST00000170693	ENSMUSG00000091896 (Ube2d2a)	mmu-miR-582-5p	0.742
ENSMUST00000170695	ENSMUSG00000049100 (Pcdh10)	mmu-miR-582-5p	0.875
ENSMUST00000170788	ENSMUSG00000027777 (Schip1)	mmu-miR-582-5p	0.827
ENSMUST00000170994	ENSMUSG00000020628 (Trappc12)	mmu-miR-582-5p	0.788
ENSMUST00000171267	ENSMUSG00000021624 (Cd180)	mmu-miR-582-5p	0.734
ENSMUST00000171396	ENSMUSG00000023964 (Calcr)	mmu-miR-582-5p	0.747
ENSMUST00000171588	ENSMUSG00000054263 (Lifr)	mmu-miR-582-5p	0.74
ENSMUST00000172163	ENSMUSG00000094954 (Gm8011)	mmu-miR-582-5p	0.749
ENSMUST00000172332	ENSMUSG00000090946 (Ccdc71l)	mmu-miR-582-5p	0.852
ENSMUST00000172416	ENSMUSG00000040865 (Ino80d)	mmu-miR-582-5p	0.956
ENSMUST00000173078	ENSMUSG00000036990 (Otud4)	mmu-miR-582-5p	0.88
ENSMUST00000174152	ENSMUSG00000021952 (Xpo4)	mmu-miR-582-5p	0.927
ENSMUST00000174418	ENSMUSG00000039458 (Mtmr12)	mmu-miR-582-5p	0.701
ENSMUST00000175975	ENSMUSG00000029705 (Cux1)	mmu-miR-582-5p	0.933
ENSMUST00000176204	ENSMUSG00000092035 (Peg10)	mmu-miR-582-5p	0.794
ENSMUST00000176668	ENSMUSG00000052752 (Traf7)	mmu-miR-582-5p	0.756
ENSMUST00000176824	ENSMUSG00000037112 (Sik2)	mmu-miR-582-5p	0.749
ENSMUST00000177554	ENSMUSG00000094885 (Ott)	mmu-miR-582-5p	0.798
ENSMUST00000178169	ENSMUSG00000095621 (Gm15085)	mmu-miR-582-5p	0.8
ENSMUST00000179021	ENSMUSG00000094941 (Gm15093)	mmu-miR-582-5p	0.802
ENSMUST00000179030	ENSMUSG00000052331 (Ankrd44)	mmu-miR-582-5p	0.849
ENSMUST00000179802	ENSMUSG00000096188 (Cmtm4)	mmu-miR-582-5p	0.704
ENSMUST00000180083	ENSMUSG00000032332 (Col12a1)	mmu-miR-582-5p	0.8
ENSMUST00000180110	ENSMUSG00000046876 (Atxn1)	mmu-miR-582-5p	0.968
FBtr0073231	FBgn0035522 (CG1273)	mmu-miR-582-5p	0.99

## Sheet: MiRanda microcosm
##source-version miRanda 3.0
##GROUP	SEQ	METHOD	FEATURE	CHR	START	END	STRAND	PHASE	SCORE	PVALUE_OG	TRANSCRIPT_ID	EXTERNAL_NAME
Similarity	mmu-miR-582-5p	miRanda	miRNA_target	8	120521036	120521057	+	.	160568	43810.2	ENSMUST00000081232	Plcg2
Similarity	mmu-miR-582-5p	miRanda	miRNA_target	8	115768612	115768633	+	.	152736	4327.82	ENSMUST00000034225	Cntnap4
Similarity	mmu-miR-582-5p	miRanda	miRNA_target	8	114557638	114557659	+	.	153042	11550.8	ENSMUST00000077791	Zfp1
Similarity	mmu-miR-582-5p	miRanda	miRNA_target	8	113629285	113629305	-	.	154142	3473.57	ENSMUST00000034200	2010004A03Rik
Similarity	mmu-miR-582-5p	miRanda	miRNA_target	8	112888516	112888535	+	.	154586	6204.29	ENSMUST00000001720	Tat
Similarity	mmu-miR-582-5p	miRanda	miRNA_target	8	109739881	109739902	+	.	157569	17486.9	ENSMUST00000048359	Tmco7
Similarity	mmu-miR-582-5p	miRanda	miRNA_target	8	108998161	108998182	+	.	161566	39648.8	ENSMUST00000093190	Nfatc3
Similarity	mmu-miR-582-5p	miRanda	miRNA_target	8	109017324	109017345	+	.	156494	30385	ENSMUST00000034376	Nfatc3
Similarity	mmu-miR-582-5p	miRanda	miRNA_target	8	107517515	107517537	-	.	177741	7568.28	ENSMUST00000034351	Rrad
Similarity	mmu-miR-582-5p	miRanda	miRNA_target	8	107439173	107439194	+	.	15543	22925.9	ENSMUST00000056051	Car7
Similarity	mmu-miR-582-5p	miRanda	miRNA_target	8	107400241	107400266	-	.	153499	8943.4	ENSMUST00000034349	Appbp1
Similarity	mmu-miR-582-5p	miRanda	miRNA_target	8	98309947	98309967	-	.	16302	34257.5	ENSMUST00000096900	Gtl3
Similarity	mmu-miR-582-5p	miRanda	miRNA_target	8	97043182	97043205	+	.	183062	4356.02	ENSMUST00000034211	Mt3
Similarity	mmu-miR-582-5p	miRanda	miRNA_target	8	74536315	74536336	+	.	156512	4689.54	ENSMUST00000073799	Pgls
Similarity	mmu-miR-582-5p	miRanda	miRNA_target	8	74463458	74463672	-	.	154636	4617.26	ENSMUST00000051672	Bst2
Similarity	mmu-miR-582-5p	miRanda	miRNA_target	8	74289920	74289943	+	.	153018	968.111	ENSMUST00000098648	Myo9b
Similarity	mmu-miR-582-5p	miRanda	miRNA_target	8	73241903	73241925	+	.	16487	28411.8	ENSMUST00000066469	Cope
Similarity	mmu-miR-582-5p	miRanda	miRNA_target	8	72809648	72809669	-	.	15567	4652.4	ENSMUST00000098684	Cilp2
Similarity	mmu-miR-582-5p	miRanda	miRNA_target	8	68745529	68745550	-	.	163024	34240.7	ENSMUST00000059853
Similarity	mmu-miR-582-5p	miRanda	miRNA_target	8	67911162	67911182	-	.	157726	8264.91	ENSMUST00000095295	Trim75
Similarity	mmu-miR-582-5p	miRanda	miRNA_target	8	64022575	64022597	+	.	160967	42098.6	ENSMUST00000034065	Nek1
Similarity	mmu-miR-582-5p	miRanda	miRNA_target	8	64022575	64022597	+	.	161037	41804.4	ENSMUST00000036594	Nek1
Similarity	mmu-miR-582-5p	miRanda	miRNA_target	8	58671063	58671086	+	.	161329	40600.9	ENSMUST00000057045
Similarity	mmu-miR-582-5p	miRanda	miRNA_target	8	55085746	55085767	-	.	158047	1612.32	ENSMUST00000047768	Neil3
Similarity	mmu-miR-582-5p	miRanda	miRNA_target	8	53694565	53694586	-	.	166721	23535.4	ENSMUST00000064897	Eif2s2
Similarity	mmu-miR-582-5p	miRanda	miRNA_target	8	49637477	49637497	+	.	159456	48937.5	ENSMUST00000098773	Dctd
Similarity	mmu-miR-582-5p	miRanda	miRNA_target	8	49324374	49324395	+	.	161569	39634.4	ENSMUST00000038693	Cldn22
Similarity	mmu-miR-582-5p	miRanda	miRNA_target	8	47325358	47325378	+	.	156302	6487	ENSMUST00000067065	Sorbs2
Similarity	mmu-miR-582-5p	miRanda	miRNA_target	8	47325358	47325378	+	.	168259	20113.5	ENSMUST00000067107	Sorbs2
Similarity	mmu-miR-582-5p	miRanda	miRNA_target	8	42490299	42490320	-	.	168638	19349.9	ENSMUST00000093534	Mtus1
Similarity	mmu-miR-582-5p	miRanda	miRNA_target	8	42490299	42490320	-	.	165123	6647.57	ENSMUST00000059115	Mtus1
Similarity	mmu-miR-582-5p	miRanda	miRNA_target	8	35559226	35559248	-	.	160226	828.468	ENSMUST00000033913	Dctn6
Similarity	mmu-miR-582-5p	miRanda	miRNA_target	8	28515852	28515872	+	.	162481	36168.3	ENSMUST00000098851	Prosc
Similarity	mmu-miR-582-5p	miRanda	miRNA_target	8	24274144	24274165	+	.	168987	18670.3	ENSMUST00000068068	1700041G16Rik
Similarity	mmu-miR-582-5p	miRanda	miRNA_target	8	23928491	23928512	-	.	155637	7797.07	ENSMUST00000033935	AI316807
Similarity	mmu-miR-582-5p	miRanda	miRNA_target	8	23895048	23895071	+	.	154636	3214.14	ENSMUST00000033934	Mrps31
Similarity	mmu-miR-582-5p	miRanda	miRNA_target	8	23260514	23260534	+	.	162311	36791.5	ENSMUST00000051017	Defb1
Similarity	mmu-miR-582-5p	miRanda	miRNA_target	8	20089340	20089360	+	.	162019	37884.3	ENSMUST00000095431	AY761185
Similarity	mmu-miR-582-5p	miRanda	miRNA_target	8	13235690	13235714	-	.	169418	17862.9	ENSMUST00000033825	Adprhl1
Similarity	mmu-miR-582-5p	miRanda	miRNA_target	8	11514004	11514024	-	.	153499	9461.3	ENSMUST00000049461	Cars2
Similarity	mmu-miR-582-5p	miRanda	miRNA_target	8	8664596	8664620	+	.	159275	49820.7	ENSMUST00000048606	4921522P10Rik
Similarity	mmu-miR-582-5p	miRanda	miRNA_target	8	4260012	4260033	-	.	158047	2019.88	ENSMUST00000003029	Timm44
Similarity	mmu-miR-582-5p	miRanda	miRNA_target	8	4260049	4260071	-	.	15691	2019.88	ENSMUST00000003029	Timm44
Similarity	mmu-miR-582-5p	miRanda	miRNA_target	8	3743455	3743475	-	.	159979	46459	ENSMUST00000012847	Cd209a
Similarity	mmu-miR-582-5p	miRanda	miRNA_target	8	3515192	3515213	+	.	153499	8880.41	ENSMUST00000004683	Mcoln1
Similarity	mmu-miR-582-5p	miRanda	miRNA_target	8	3155457	3155478	-	.	162596	35752.2	ENSMUST00000091291	Insr
Similarity	mmu-miR-582-5p	miRanda	miRNA_target	19	60815913	60815935	-	.	155229	8118.77	ENSMUST00000025955	Eif3s10
Similarity	mmu-miR-582-5p	miRanda	miRNA_target	19	59027895	59027918	-	.	154553	6694.25	ENSMUST00000047511	4930506M07Rik
Similarity	mmu-miR-582-5p	miRanda	miRNA_target	19	58838810	58838831	-	.	155888	10064.9	ENSMUST00000028299	1700019N19Rik
Similarity	mmu-miR-582-5p	miRanda	miRNA_target	19	55251817	55251838	-	.	162287	36879.4	ENSMUST00000069183	Gucy2g
Similarity	mmu-miR-582-5p	miRanda	miRNA_target	19	54086124	54086147	+	.	159059	7454.4	ENSMUST00000025932	Shoc2
Similarity	mmu-miR-582-5p	miRanda	miRNA_target	19	53594657	53594678	+	.	154585	423.572	ENSMUST00000038287	Dusp5
Similarity	mmu-miR-582-5p	miRanda	miRNA_target	19	48088210	48088231	+	.	157902	2527.22	ENSMUST00000066308
Similarity	mmu-miR-582-5p	miRanda	miRNA_target	19	47700233	47700254	-	.	154274	8898.63	ENSMUST00000026045	Col17a1
Similarity	mmu-miR-582-5p	miRanda	miRNA_target	19	47554639	47554660	-	.	154351	6489.32	ENSMUST00000049369	Obfc1
Similarity	mmu-miR-582-5p	miRanda	miRNA_target	19	45831705	45831725	-	.	163569	32411.4	ENSMUST00000070185	Mgea5
Similarity	mmu-miR-582-5p	miRanda	miRNA_target	19	44058561	44058583	-	.	153359	4041.77	ENSMUST00000026211	Cyp2c44
Similarity	mmu-miR-582-5p	miRanda	miRNA_target	19	43553225	43553248	-	.	163957	10841.6	ENSMUST00000026196	Got1
Similarity	mmu-miR-582-5p	miRanda	miRNA_target	19	42779465	42779486	-	.	156019	7022.52	ENSMUST00000076505	4833409A17Rik
Similarity	mmu-miR-582-5p	miRanda	miRNA_target	19	39383770	39383791	+	.	167144	22542.4	ENSMUST00000003137	Cyp2c29
Similarity	mmu-miR-582-5p	miRanda	miRNA_target	19	38181848	38181871	-	.	186473	3054.6	ENSMUST00000025951	Rbp4
Similarity	mmu-miR-582-5p	miRanda	miRNA_target	19	37964423	37964445	-	.	153631	14702.4	ENSMUST00000041475	Fer1l3
Similarity	mmu-miR-582-5p	miRanda	miRNA_target	19	36982749	36982771	-	.	166414	943.69	ENSMUST00000057337	Fgfbp3
Similarity	mmu-miR-582-5p	miRanda	miRNA_target	19	34393378	34393398	+	.	164285	4799.8	ENSMUST00000025691	Fas
Similarity	mmu-miR-582-5p	miRanda	miRNA_target	19	34307630	34307651	-	.	155602	1787.55	ENSMUST00000039631	Acta2
Similarity	mmu-miR-582-5p	miRanda	miRNA_target	19	34306076	34306097	+	.	15691	9181.27	ENSMUST00000054956	Stambpl1
Similarity	mmu-miR-582-5p	miRanda	miRNA_target	19	27457127	27457151	-	.	172829	7375.39	ENSMUST00000076219	D19Bwg1357e
Similarity	mmu-miR-582-5p	miRanda	miRNA_target	19	25671377	25671396	+	.	154911	8488.59	ENSMUST00000025755	Dmrt1
Similarity	mmu-miR-582-5p	miRanda	miRNA_target	19	24609214	24609235	-	.	159738	47585.5	ENSMUST00000099555	ENSMUSG00000074921
Similarity	mmu-miR-582-5p	miRanda	miRNA_target	19	24162017	24162038	-	.	15753	4001.07	ENSMUST00000099558	Tjp2
Similarity	mmu-miR-582-5p	miRanda	miRNA_target	19	24162337	24162357	-	.	153411	4001.07	ENSMUST00000099558	Tjp2
Similarity	mmu-miR-582-5p	miRanda	miRNA_target	19	24162017	24162038	-	.	154735	5039.8	ENSMUST00000025730	Tjp2
Similarity	mmu-miR-582-5p	miRanda	miRNA_target	19	23787568	23787589	+	.	158667	22997.7	ENSMUST00000099560
Similarity	mmu-miR-582-5p	miRanda	miRNA_target	19	23056038	23056059	+	.	161296	40734.9	ENSMUST00000037901	Trpm3
Similarity	mmu-miR-582-5p	miRanda	miRNA_target	19	23056038	23056059	+	.	161165	26568.6	ENSMUST00000099569	Trpm3
Similarity	mmu-miR-582-5p	miRanda	miRNA_target	19	19004612	19004634	-	.	155557	5480.96	ENSMUST00000040153	Rorb
Similarity	mmu-miR-582-5p	miRanda	miRNA_target	19	15525416	15525436	-	.	166218	3584.15	ENSMUST00000071632
Similarity	mmu-miR-582-5p	miRanda	miRNA_target	19	15525392	15525413	-	.	153981	3584.15	ENSMUST00000071632
Similarity	mmu-miR-582-5p	miRanda	miRNA_target	19	12786713	12786734	+	.	162541	5988.4	ENSMUST00000025598	Keg1
Similarity	mmu-miR-582-5p	miRanda	miRNA_target	19	11841783	11841803	+	.	163304	3.50834	ENSMUST00000025586	Mrpl16
Similarity	mmu-miR-582-5p	miRanda	miRNA_target	19	11841890	11841911	+	.	161036	3.50834	ENSMUST00000025586	Mrpl16
Similarity	mmu-miR-582-5p	miRanda	miRNA_target	19	8878540	8878562	-	.	175686	9363.51	ENSMUST00000096751	Ttc9c
Similarity	mmu-miR-582-5p	miRanda	miRNA_target	19	8878540	8878562	-	.	176317	8771.76	ENSMUST00000088092	Ttc9c
Similarity	mmu-miR-582-5p	miRanda	miRNA_target	19	7342135	7342156	+	.	152681	4603.86	ENSMUST00000025920	Rcor2
Similarity	mmu-miR-582-5p	miRanda	miRNA_target	19	7049562	7049583	-	.	163041	1486.8	ENSMUST00000025914	Vegfb
Similarity	mmu-miR-582-5p	miRanda	miRNA_target	19	7049714	7049737	-	.	153126	1486.8	ENSMUST00000025914	Vegfb
Similarity	mmu-miR-582-5p	miRanda	miRNA_target	19	6992770	6992791	-	.	167144	22542.4	ENSMUST00000025908	Kcnk4
Similarity	mmu-miR-582-5p	miRanda	miRNA_target	19	5602887	5602908	+	.	161459	2439.37	ENSMUST00000025864	Rnaseh2c
Similarity	mmu-miR-582-5p	miRanda	miRNA_target	19	5274044	5274069	-	.	157177	29010.6	ENSMUST00000025774	Sf3b2
Similarity	mmu-miR-582-5p	miRanda	miRNA_target	19	4497202	4497223	-	.	163085	34031.6	ENSMUST00000048482	2010003K11Rik
Similarity	mmu-miR-582-5p	miRanda	miRNA_target	1	196660846	196660867	+	.	154722	29958.6	ENSMUST00000016638	Cd34
Similarity	mmu-miR-582-5p	miRanda	miRNA_target	1	188889656	188889678	-	.	165678	26173.8	ENSMUST00000068313	Spata17
Similarity	mmu-miR-582-5p	miRanda	miRNA_target	1	186428068	186428089	-	.	155665	7231.6	ENSMUST00000048572	Hlx1
Similarity	mmu-miR-582-5p	miRanda	miRNA_target	1	181641132	181641153	+	.	168744	4256.6	ENSMUST00000097454	Q3V0X8_MOUSE
Similarity	mmu-miR-582-5p	miRanda	miRNA_target	1	177499297	177499318	-	.	163353	18017.4	ENSMUST00000027809	Opn3
Similarity	mmu-miR-582-5p	miRanda	miRNA_target	1	175799536	175799558	-	.	156019	3503.44	ENSMUST00000085868	Ifi202a
Similarity	mmu-miR-582-5p	miRanda	miRNA_target	1	174046891	174046912	-	.	162188	32238.4	ENSMUST00000003554	Casq1
Similarity	mmu-miR-582-5p	miRanda	miRNA_target	1	172823243	172823264	+	.	161815	38668.2	ENSMUST00000097468	ENSMUSG00000073493
Similarity	mmu-miR-582-5p	miRanda	miRNA_target	1	172710965	172710987	-	.	186473	2897.5	ENSMUST00000027970	Dusp12
Similarity	mmu-miR-582-5p	miRanda	miRNA_target	1	172716337	172716359	-	.	15985	47057.7	ENSMUST00000046476	Dusp12
Similarity	mmu-miR-582-5p	miRanda	miRNA_target	1	171979107	171979128	-	.	169156	2486.2	ENSMUST00000027981	Uap1
Similarity	mmu-miR-582-5p	miRanda	miRNA_target	1	169476113	169476134	+	.	15309	10706.3	ENSMUST00000015987	Rxrg
Similarity	mmu-miR-582-5p	miRanda	miRNA_target	1	169204808	169204832	+	.	155794	2375.97	ENSMUST00000028004	Aldh9a1
Similarity	mmu-miR-582-5p	miRanda	miRNA_target	1	168229842	168229862	+	.	160695	64.8472	ENSMUST00000027846	Tada1l
Similarity	mmu-miR-582-5p	miRanda	miRNA_target	1	164666617	164666638	-	.	154617	7658.09	ENSMUST00000046049	Fmo1
Similarity	mmu-miR-582-5p	miRanda	miRNA_target	1	164485924	164485945	+	.	157166	6232.03	ENSMUST00000028020	Myoc
Similarity	mmu-miR-582-5p	miRanda	miRNA_target	1	162926442	162926465	-	.	15538	26562.6	ENSMUST00000068504	Klhl20
Similarity	mmu-miR-582-5p	miRanda	miRNA_target	18	4959999	4960021	+	.	15448	3252.87	ENSMUST00000097688	ENSMUSG00000073645
Similarity	mmu-miR-582-5p	miRanda	miRNA_target	18	6203436	6203458	-	.	153496	1129.84	ENSMUST00000025083	Kif5b
Similarity	mmu-miR-582-5p	miRanda	miRNA_target	18	9618843	9618862	-	.	15526	479.178	ENSMUST00000062769	Cetn1
Similarity	mmu-miR-582-5p	miRanda	miRNA_target	18	10644679	10644699	-	.	155828	2499.95	ENSMUST00000002549	Abhd3
Similarity	mmu-miR-582-5p	miRanda	miRNA_target	18	24107796	24107817	-	.	173353	1887.63	ENSMUST00000070583
Similarity	mmu-miR-582-5p	miRanda	miRNA_target	18	24722984	24723003	-	.	166415	53.7627	ENSMUST00000070726	Slc39a6
Similarity	mmu-miR-582-5p	miRanda	miRNA_target	18	25276408	25276429	+	.	15.63	236.593	ENSMUST00000037097	Fhod3
Similarity	mmu-miR-582-5p	miRanda	miRNA_target	18	32054445	32054466	+	.	159473	48854	ENSMUST00000051469	Sft2d3
Similarity	mmu-miR-582-5p	miRanda	miRNA_target	18	34461189	34461210	+	.	164856	66.623	ENSMUST00000096574	Srp19
Similarity	mmu-miR-582-5p	miRanda	miRNA_target	18	34461189	34461210	+	.	162336	137.425	ENSMUST00000072576	Srp19
Similarity	mmu-miR-582-5p	miRanda	miRNA_target	18	34686698	34686721	-	.	152689	8899.73	ENSMUST00000079287	Nme5
Similarity	mmu-miR-582-5p	miRanda	miRNA_target	18	35338393	35338412	-	.	156319	6277.14	ENSMUST00000091636	Lrrtm2
Similarity	mmu-miR-582-5p	miRanda	miRNA_target	18	35773360	35773378	-	.	166007	25311.9	ENSMUST00000025211	2010001M09Rik
Similarity	mmu-miR-582-5p	miRanda	miRNA_target	18	38591035	38591056	+	.	16048	44195.7	ENSMUST00000025293	Ndfip1
Similarity	mmu-miR-582-5p	miRanda	miRNA_target	18	40331596	40331617	-	.	155267	5441.21	ENSMUST00000025364	Yipf5
Similarity	mmu-miR-582-5p	miRanda	miRNA_target	18	42464628	42464647	+	.	153689	42620.4	ENSMUST00000091920	Q5SFM8-2
Similarity	mmu-miR-582-5p	miRanda	miRNA_target	18	44480862	44480883	+	.	180051	840.897	ENSMUST00000025349	Myot
Similarity	mmu-miR-582-5p	miRanda	miRNA_target	18	46362475	46362496	-	.	172528	12973	ENSMUST00000084260	Pggt1b
Similarity	mmu-miR-582-5p	miRanda	miRNA_target	18	57082828	57082848	-	.	157716	91.5976	ENSMUST00000025488	C330018D20Rik
Similarity	mmu-miR-582-5p	miRanda	miRNA_target	18	74895938	74895959	+	.	160607	43638.2	ENSMUST00000074157	Myo5b
Similarity	mmu-miR-582-5p	miRanda	miRNA_target	18	74895938	74895959	+	.	160759	42982.1	ENSMUST00000091844	Myo5b
Similarity	mmu-miR-582-5p	miRanda	miRNA_target	18	82527681	82527702	-	.	163492	417.811	ENSMUST00000065224	Galr1
Similarity	mmu-miR-582-5p	miRanda	miRNA_target	6	5977740	5977760	+	.	154032	2511.82	ENSMUST00000031771	Dync1i1
Similarity	mmu-miR-582-5p	miRanda	miRNA_target	6	6827944	6827965	-	.	164115	561.103	ENSMUST00000052609	Dlx5
Similarity	mmu-miR-582-5p	miRanda	miRNA_target	6	6827944	6827965	-	.	164283	30152.1	ENSMUST00000071638	Dlx5
Similarity	mmu-miR-582-5p	miRanda	miRNA_target	6	13107461	13107482	-	.	159019	3096.43	ENSMUST00000096108	Gm467
Similarity	mmu-miR-582-5p	miRanda	miRNA_target	6	29420432	29420453	+	.	162596	35752.2	ENSMUST00000004396	Atp6v1f
Similarity	mmu-miR-582-5p	miRanda	miRNA_target	6	37895715	37895734	+	.	170423	1347.41	ENSMUST00000031859	Trim24
Similarity	mmu-miR-582-5p	miRanda	miRNA_target	6	38538486	38538507	+	.	163052	15442	ENSMUST00000057692	Luc7l2
Similarity	mmu-miR-582-5p	miRanda	miRNA_target	6	47455509	47455529	+	.	167461	22065.6	ENSMUST00000031697	Cul1
Similarity	mmu-miR-582-5p	miRanda	miRNA_target	6	48499363	48499384	-	.	170555	2551.9	ENSMUST00000009425	Rarres2
Similarity	mmu-miR-582-5p	miRanda	miRNA_target	6	48763584	48763609	-	.	155773	4933.7	ENSMUST00000031833	Tmem176b
Similarity	mmu-miR-582-5p	miRanda	miRNA_target	6	52119332	52119353	-	.	156647	778.533	ENSMUST00000101395	Hoxa4
Similarity	mmu-miR-582-5p	miRanda	miRNA_target	6	52696484	52696505	+	.	15308	9890.52	ENSMUST00000080723	Tax1bp1
Similarity	mmu-miR-582-5p	miRanda	miRNA_target	6	57668863	57668884	+	.	180965	5416.53	ENSMUST00000072954	Lancl2
Similarity	mmu-miR-582-5p	miRanda	miRNA_target	6	64595886	64595907	+	.	158961	907.889	ENSMUST00000095852	Grid2
Similarity	mmu-miR-582-5p	miRanda	miRNA_target	6	66964674	66964696	-	.	156611	5766.27	ENSMUST00000043098	Gadd45a
Similarity	mmu-miR-582-5p	miRanda	miRNA_target	6	68839839	68839860	-	.	162166	37330.4	ENSMUST00000103337	IGKV4-86
Similarity	mmu-miR-582-5p	miRanda	miRNA_target	6	71810165	71810187	-	.	155197	6021.83	ENSMUST00000082094	Ptcd3
Similarity	mmu-miR-582-5p	miRanda	miRNA_target	6	83087095	83087117	-	.	175021	5898.4	ENSMUST00000032109	Znhit4
Similarity	mmu-miR-582-5p	miRanda	miRNA_target	6	86299911	86299932	+	.	162596	35752.2	ENSMUST00000101207	Rps28
Similarity	mmu-miR-582-5p	miRanda	miRNA_target	6	87808926	87808947	-	.	156708	10170.5	ENSMUST00000032138	Cnbp
Similarity	mmu-miR-582-5p	miRanda	miRNA_target	6	88188870	88188890	+	.	160322	2015.96	ENSMUST00000061866	Dnajb8
Similarity	mmu-miR-582-5p	miRanda	miRNA_target	6	89809100	89809121	-	.	162548	35923.3	ENSMUST00000089419	V1ra6
Similarity	mmu-miR-582-5p	miRanda	miRNA_target	6	100539323	100539344	-	.	154636	8500.76	ENSMUST00000089245	Shq1
Similarity	mmu-miR-582-5p	miRanda	miRNA_target	6	100571631	100571651	+	.	161296	40736.2	ENSMUST00000091031	Ube2v2
Similarity	mmu-miR-582-5p	miRanda	miRNA_target	6	113271203	113271223	+	.	155984	17601	ENSMUST00000041203	Cpne9
Similarity	mmu-miR-582-5p	miRanda	miRNA_target	6	115211495	115211516	-	.	156971	6909.73	ENSMUST00000032462	Timp4
Similarity	mmu-miR-582-5p	miRanda	miRNA_target	6	118394061	118394082	-	.	164883	9158.11	ENSMUST00000069292	Zfp248
Similarity	mmu-miR-582-5p	miRanda	miRNA_target	6	119535592	119535613	-	.	166459	24173.8	ENSMUST00000071356	Erc1
Similarity	mmu-miR-582-5p	miRanda	miRNA_target	6	124295532	124295553	+	.	163418	32908.5	ENSMUST00000032234	Cd163
Similarity	mmu-miR-582-5p	miRanda	miRNA_target	6	124488645	124488666	+	.	159185	384.755	ENSMUST00000068593	C1r
Similarity	mmu-miR-582-5p	miRanda	miRNA_target	6	124776675	124776697	-	.	171127	14986.7	ENSMUST00000024223	Tpi1
Similarity	mmu-miR-582-5p	miRanda	miRNA_target	6	132277484	132277504	-	.	161489	39956.8	ENSMUST00000048686	BC061494
Similarity	mmu-miR-582-5p	miRanda	miRNA_target	6	134891202	134891225	+	.	165673	26184.6	ENSMUST00000100855	Cdkn1b
Similarity	mmu-miR-582-5p	miRanda	miRNA_target	6	134989349	134989368	+	.	160358	116.059	ENSMUST00000032326	Ddx47
Similarity	mmu-miR-582-5p	miRanda	miRNA_target	6	135203111	135203133	-	.	163733	31878.4	ENSMUST00000087729	Gsg1
Similarity	mmu-miR-582-5p	miRanda	miRNA_target	6	136774149	136774170	+	.	163505	2264.71	ENSMUST00000074556	H2afj
Similarity	mmu-miR-582-5p	miRanda	miRNA_target	6	142260833	142260855	+	.	156157	6586.62	ENSMUST00000041993	Iapp
Similarity	mmu-miR-582-5p	miRanda	miRNA_target	6	147027997	147028017	+	.	177377	7859.53	ENSMUST00000036111	Mrps35
Similarity	mmu-miR-582-5p	miRanda	miRNA_target	6	149108136	149108157	+	.	186365	43.0596	ENSMUST00000047531	4833442J19Rik
Similarity	mmu-miR-582-5p	miRanda	miRNA_target	7	4152262	4152285	-	.	16216	37354.3	ENSMUST00000049113	Ptprh
Similarity	mmu-miR-582-5p	miRanda	miRNA_target	7	6065957	6065978	+	.	15465	22126.9	ENSMUST00000056120	Olfr1336
Similarity	mmu-miR-582-5p	miRanda	miRNA_target	7	6280207	6280228	-	.	155399	26742	ENSMUST00000002336	Zim1
Similarity	mmu-miR-582-5p	miRanda	miRNA_target	7	9604971	9604992	+	.	159611	48189.6	ENSMUST00000047809	Nlrp4b
Similarity	mmu-miR-582-5p	miRanda	miRNA_target	7	12159178	12159199	-	.	173954	11198.6	ENSMUST00000094826	6330408A02Rik
Similarity	mmu-miR-582-5p	miRanda	miRNA_target	7	15907728	15907749	+	.	166007	8619.59	ENSMUST00000086112	Ap2s1
Similarity	mmu-miR-582-5p	miRanda	miRNA_target	7	23071593	23071615	+	.	167107	22626	ENSMUST00000076470	Nlrp4e
Similarity	mmu-miR-582-5p	miRanda	miRNA_target	7	23315929	23315950	+	.	16.24	36464.4	ENSMUST00000098703
Similarity	mmu-miR-582-5p	miRanda	miRNA_target	7	23849929	23849950	+	.	16502	27982.1	ENSMUST00000098695	Zfp235
Similarity	mmu-miR-582-5p	miRanda	miRNA_target	7	25782367	25782387	+	.	160061	46080.9	ENSMUST00000058336	Q8CBG9-2
Similarity	mmu-miR-582-5p	miRanda	miRNA_target	7	26842400	26842420	+	.	15691	8543.09	ENSMUST00000003100	Cyp2f2
Similarity	mmu-miR-582-5p	miRanda	miRNA_target	7	27228595	27228612	+	.	161459	40076.8	ENSMUST00000065487	Prx
Similarity	mmu-miR-582-5p	miRanda	miRNA_target	7	27239909	27239930	+	.	170235	4158.24	ENSMUST00000037134	Hipk4
Similarity	mmu-miR-582-5p	miRanda	miRNA_target	7	27239866	27239888	+	.	153211	4158.24	ENSMUST00000037134	Hipk4
Similarity	mmu-miR-582-5p	miRanda	miRNA_target	7	28883123	28883145	-	.	153238	9693.3	ENSMUST00000059642	Psmd8
Similarity	mmu-miR-582-5p	miRanda	miRNA_target	7	29002131	29002151	+	.	153499	8335.07	ENSMUST00000048187	Ppp1r14a
Similarity	mmu-miR-582-5p	miRanda	miRNA_target	7	37806880	37806899	-	.	160322	44899.4	ENSMUST00000051596	Ccne1
Similarity	mmu-miR-582-5p	miRanda	miRNA_target	7	41147371	41147392	-	.	154283	3379.97	ENSMUST00000071804	AI987944
Similarity	mmu-miR-582-5p	miRanda	miRNA_target	7	43325852	43325874	+	.	17002	2295.42	ENSMUST00000004729	Etfb
Similarity	mmu-miR-582-5p	miRanda	miRNA_target	7	43641579	43641599	+	.	17624	4450.1	ENSMUST00000014063	Klk12
Similarity	mmu-miR-582-5p	miRanda	miRNA_target	7	43683760	43683780	+	.	162937	2885.83	ENSMUST00000032955	Klk7
Similarity	mmu-miR-582-5p	miRanda	miRNA_target	7	43849116	43849138	+	.	16502	27982.1	ENSMUST00000081399	Klk1b9
Similarity	mmu-miR-582-5p	miRanda	miRNA_target	7	44358704	44358727	-	.	156804	2495.54	ENSMUST00000008284	2310044H10Rik
Similarity	mmu-miR-582-5p	miRanda	miRNA_target	7	44358905	44358925	-	.	161646	4667.69	ENSMUST00000085440	2310044H10Rik
Similarity	mmu-miR-582-5p	miRanda	miRNA_target	7	44358704	44358727	-	.	15261	4667.69	ENSMUST00000085440	2310044H10Rik
Similarity	mmu-miR-582-5p	miRanda	miRNA_target	7	44645440	44645461	+	.	160021	6829.95	ENSMUST00000002275	Vrk3
Similarity	mmu-miR-582-5p	miRanda	miRNA_target	7	45651021	45651042	-	.	161459	40076.8	ENSMUST00000098451	EG545963
Similarity	mmu-miR-582-5p	miRanda	miRNA_target	7	78648825	78648846	-	.	166007	1977.97	ENSMUST00000032841	Mrpl46
Similarity	mmu-miR-582-5p	miRanda	miRNA_target	7	78990706	78990722	-	.	158047	2725.25	ENSMUST00000032827	Hapln3
Similarity	mmu-miR-582-5p	miRanda	miRNA_target	7	79323068	79323089	-	.	159578	48348.5	ENSMUST00000036427	Polg
Similarity	mmu-miR-582-5p	miRanda	miRNA_target	7	79686900	79686921	+	.	166975	146.369	ENSMUST00000032759	Mesp2
Similarity	mmu-miR-582-5p	miRanda	miRNA_target	7	80134276	80134298	+	.	161459	40076.8	ENSMUST00000058266	Ttll13
Similarity	mmu-miR-582-5p	miRanda	miRNA_target	7	81665683	81665704	-	.	165381	429.93	ENSMUST00000026093	Btbd1
Similarity	mmu-miR-582-5p	miRanda	miRNA_target	7	83986239	83986260	-	.	164971	464	ENSMUST00000038277	2210412D01Rik
Similarity	mmu-miR-582-5p	miRanda	miRNA_target	7	86798193	86798213	+	.	162019	37884.3	ENSMUST00000074294
Similarity	mmu-miR-582-5p	miRanda	miRNA_target	7	88006593	88006615	+	.	155314	3.94577	ENSMUST00000061910	Grm5
Similarity	mmu-miR-582-5p	miRanda	miRNA_target	7	90325297	90325319	-	.	16602	3352.96	ENSMUST00000032844	Tmem126a
Similarity	mmu-miR-582-5p	miRanda	miRNA_target	7	92568934	92568957	-	.	166591	23849.3	ENSMUST00000055445
Similarity	mmu-miR-582-5p	miRanda	miRNA_target	7	101889061	101889086	-	.	164561	16078.8	ENSMUST00000094134	Il18bp
Similarity	mmu-miR-582-5p	miRanda	miRNA_target	7	101984634	101984655	+	.	157248	6665.18	ENSMUST00000033300	Art1
Similarity	mmu-miR-582-5p	miRanda	miRNA_target	7	102782544	102782566	-	.	16.32	9360.01	ENSMUST00000061738	Olfr571
Similarity	mmu-miR-582-5p	miRanda	miRNA_target	7	103484270	103484291	-	.	159019	2845.74	ENSMUST00000052152	Olfr620
Similarity	mmu-miR-582-5p	miRanda	miRNA_target	7	104014526	104014548	-	.	166007	1917.35	ENSMUST00000057254	Ubqln3
Similarity	mmu-miR-582-5p	miRanda	miRNA_target	7	104492972	104492993	+	.	155694	6512.29	ENSMUST00000098172	Olfr656
Similarity	mmu-miR-582-5p	miRanda	miRNA_target	7	104910554	104910575	+	.	155868	16287.5	ENSMUST00000098162	Olfr676
Similarity	mmu-miR-582-5p	miRanda	miRNA_target	7	107655618	107655635	+	.	161412	40266.2	ENSMUST00000084759
Similarity	mmu-miR-582-5p	miRanda	miRNA_target	7	107782517	107782537	+	.	162771	35127.4	ENSMUST00000091605	Olfr477
Similarity	mmu-miR-582-5p	miRanda	miRNA_target	7	108336960	108336981	+	.	167023	2470.54	ENSMUST00000078162	Olfr503
Similarity	mmu-miR-582-5p	miRanda	miRNA_target	7	108336991	108337011	+	.	155888	2470.54	ENSMUST00000078162	Olfr503
Similarity	mmu-miR-582-5p	miRanda	miRNA_target	7	111262896	111262916	-	.	180788	739.366	ENSMUST00000049430	Galntl4
Similarity	mmu-miR-582-5p	miRanda	miRNA_target	7	114055749	114055768	-	.	154019	244.593	ENSMUST00000033008	Psma1
Similarity	mmu-miR-582-5p	miRanda	miRNA_target	7	118276427	118276448	-	.	170687	15681.1	ENSMUST00000098092	E030018N11Rik
Similarity	mmu-miR-582-5p	miRanda	miRNA_target	7	121830105	121830126	-	.	152668	844.748	ENSMUST00000033159	Ears2
Similarity	mmu-miR-582-5p	miRanda	miRNA_target	7	121898452	121898473	-	.	16487	28411.8	ENSMUST00000063587	Palb2
Similarity	mmu-miR-582-5p	miRanda	miRNA_target	7	122984180	122984201	+	.	160056	458.188	ENSMUST00000094053	Tnrc6a
Similarity	mmu-miR-582-5p	miRanda	miRNA_target	7	126778016	126778037	-	.	175103	2832.78	ENSMUST00000032919	Mvp
Similarity	mmu-miR-582-5p	miRanda	miRNA_target	7	126924747	126924768	-	.	159185	588.49	ENSMUST00000067310	Spn
Similarity	mmu-miR-582-5p	miRanda	miRNA_target	7	127267848	127267869	+	.	163733	31878.4	ENSMUST00000033095	Prr14
Similarity	mmu-miR-582-5p	miRanda	miRNA_target	7	127565651	127565673	+	.	172302	13279.7	ENSMUST00000061587	Tmem142c
Similarity	mmu-miR-582-5p	miRanda	miRNA_target	7	130912609	130912630	+	.	161062	41701.2	ENSMUST00000084509	Dmbt1
Similarity	mmu-miR-582-5p	miRanda	miRNA_target	7	131134458	131134480	-	.	163818	307.832	ENSMUST00000059438	2310057M21Rik
Similarity	mmu-miR-582-5p	miRanda	miRNA_target	7	131133919	131133940	-	.	152625	307.832	ENSMUST00000059438	2310057M21Rik
Similarity	mmu-miR-582-5p	miRanda	miRNA_target	7	131179911	131179932	+	.	155297	5897.01	ENSMUST00000075610	Pstk
Similarity	mmu-miR-582-5p	miRanda	miRNA_target	7	135352203	135352224	-	.	160886	3525.08	ENSMUST00000053716	Clrn3
Similarity	mmu-miR-582-5p	miRanda	miRNA_target	7	141069757	141069778	+	.	160557	2500.16	ENSMUST00000046890	Rassf7
Similarity	mmu-miR-582-5p	miRanda	miRNA_target	7	141302785	141302804	+	.	177377	4365.15	ENSMUST00000084434	NM_026020.5
Similarity	mmu-miR-582-5p	miRanda	miRNA_target	7	141311696	141311717	+	.	159612	48181.6	ENSMUST00000044082	Pnpla2
Similarity	mmu-miR-582-5p	miRanda	miRNA_target	7	141891091	141891112	-	.	177485	7772.47	ENSMUST00000039926	Dusp8
Similarity	mmu-miR-582-5p	miRanda	miRNA_target	7	142114138	142114161	+	.	161019	41877.9	ENSMUST00000061403	Krtap5-4
Similarity	mmu-miR-582-5p	miRanda	miRNA_target	7	142115460	142115481	-	.	16254	35953.3	ENSMUST00000072852	XR_003861.1
Similarity	mmu-miR-582-5p	miRanda	miRNA_target	7	142185807	142185831	-	.	153235	8027.36	ENSMUST00000008035	Ctsd
Similarity	mmu-miR-582-5p	miRanda	miRNA_target	7	142300501	142300522	-	.	156014	3653.62	ENSMUST00000054910	ENSMUSG00000043795
Similarity	mmu-miR-582-5p	miRanda	miRNA_target	7	142877245	142877266	+	.	156124	591	ENSMUST00000037941	Cd81
Similarity	mmu-miR-582-5p	miRanda	miRNA_target	7	144245396	144245417	-	.	159713	47703	ENSMUST00000103079	Cttn
Similarity	mmu-miR-582-5p	miRanda	miRNA_target	7	144245396	144245417	-	.	16302	34257.5	ENSMUST00000033402	Cttn
Similarity	mmu-miR-582-5p	miRanda	miRNA_target	5	3685325	3685347	+	.	163733	513.604	ENSMUST00000014673	4930511M11Rik
Similarity	mmu-miR-582-5p	miRanda	miRNA_target	5	8084055	8084076	-	.	162122	37497.6	ENSMUST00000050166	Adam22
Similarity	mmu-miR-582-5p	miRanda	miRNA_target	5	8084055	8084076	-	.	158081	2384.85	ENSMUST00000088762	Adam22
Similarity	mmu-miR-582-5p	miRanda	miRNA_target	5	8084681	8084691	-	.	156068	2384.85	ENSMUST00000088762	Adam22
Similarity	mmu-miR-582-5p	miRanda	miRNA_target	5	8084055	8084076	-	.	158081	2384.85	ENSMUST00000088752	Adam22
Similarity	mmu-miR-582-5p	miRanda	miRNA_target	5	8084681	8084693	-	.	156068	2384.85	ENSMUST00000088752	Adam22
Similarity	mmu-miR-582-5p	miRanda	miRNA_target	5	8403055	8403077	-	.	159185	197.768	ENSMUST00000002368	Dbf4
Similarity	mmu-miR-582-5p	miRanda	miRNA_target	5	16736653	16736674	-	.	161019	41877.9	ENSMUST00000095000
Similarity	mmu-miR-582-5p	miRanda	miRNA_target	5	20272945	20272967	-	.	155108	695.856	ENSMUST00000037298	Phtf2
Similarity	mmu-miR-582-5p	miRanda	miRNA_target	5	21998822	21998844	-	.	160149	45680	ENSMUST00000030872	Orc5l
Similarity	mmu-miR-582-5p	miRanda	miRNA_target	5	25360276	25360297	+	.	162029	37848.5	ENSMUST00000088244	Actr3b
Similarity	mmu-miR-582-5p	miRanda	miRNA_target	5	31355021	31355042	+	.	162596	24669.5	ENSMUST00000013773	Cad
Similarity	mmu-miR-582-5p	miRanda	miRNA_target	5	31363154	31363175	-	.	159177	36199.2	ENSMUST00000031037	Slc30a3
Similarity	mmu-miR-582-5p	miRanda	miRNA_target	5	31373204	31373227	+	.	161081	41619.9	ENSMUST00000066505	ENSMUSG00000053839
Similarity	mmu-miR-582-5p	miRanda	miRNA_target	5	33053256	33053274	-	.	153466	8076.85	ENSMUST00000061895	Pisd
Similarity	mmu-miR-582-5p	miRanda	miRNA_target	5	33917402	33917424	-	.	160322	44899.4	ENSMUST00000101361	2410018C17Rik
Similarity	mmu-miR-582-5p	miRanda	miRNA_target	5	33917402	33917424	-	.	160322	44899.4	ENSMUST00000065119	2410018C17Rik
Similarity	mmu-miR-582-5p	miRanda	miRNA_target	5	33917402	33917424	-	.	160322	44899.4	ENSMUST00000045329	2410018C17Rik
Similarity	mmu-miR-582-5p	miRanda	miRNA_target	5	34214882	34214904	-	.	182558	4590.54	ENSMUST00000030993	Whsc2
Similarity	mmu-miR-582-5p	miRanda	miRNA_target	5	34324070	34324091	-	.	162596	3977.33	ENSMUST00000042954	BC023882
Similarity	mmu-miR-582-5p	miRanda	miRNA_target	5	37095251	37095272	-	.	15691	4961.07	ENSMUST00000031002	Man2b2
Similarity	mmu-miR-582-5p	miRanda	miRNA_target	5	42106527	42106548	-	.	16602	25277.9	ENSMUST00000075514	A230054D04Rik
Similarity	mmu-miR-582-5p	miRanda	miRNA_target	5	45753159	45753178	+	.	157548	1780.54	ENSMUST00000053250
Similarity	mmu-miR-582-5p	miRanda	miRNA_target	5	45818318	45818339	-	.	173265	1460.79	ENSMUST00000016023	9630031F12Rik
Similarity	mmu-miR-582-5p	miRanda	miRNA_target	5	45976274	45976295	+	.	153018	8363.77	ENSMUST00000016024	Ncapg
Similarity	mmu-miR-582-5p	miRanda	miRNA_target	5	53056006	53056027	+	.	168631	19362.6	ENSMUST00000031082	Pi4k2b
Similarity	mmu-miR-582-5p	miRanda	miRNA_target	5	65662888	65662909	+	.	158827	588.877	ENSMUST00000031096	Klb
Similarity	mmu-miR-582-5p	miRanda	miRNA_target	5	72416139	72416159	+	.	164052	1766.81	ENSMUST00000031122	Gabrb1
Similarity	mmu-miR-582-5p	miRanda	miRNA_target	5	73300972	73300993	-	.	15866	27368.1	ENSMUST00000094700	Fryl
Similarity	mmu-miR-582-5p	miRanda	miRNA_target	5	73593064	73593085	+	.	160487	989.923	ENSMUST00000031038	Ociad1
Similarity	mmu-miR-582-5p	miRanda	miRNA_target	5	73592882	73592905	+	.	160487	989.923	ENSMUST00000031038	Ociad1
Similarity	mmu-miR-582-5p	miRanda	miRNA_target	5	73593064	73593085	+	.	161499	807.378	ENSMUST00000071081	Ociad1
Similarity	mmu-miR-582-5p	miRanda	miRNA_target	5	73592882	73592905	+	.	161499	807.378	ENSMUST00000071081	Ociad1
Similarity	mmu-miR-582-5p	miRanda	miRNA_target	5	77229821	77229843	+	.	163632	2207.47	ENSMUST00000031143	Srd5a2l
Similarity	mmu-miR-582-5p	miRanda	miRNA_target	5	91289948	91289969	-	.	159185	7.77129	ENSMUST00000048363	Cox18
Similarity	mmu-miR-582-5p	miRanda	miRNA_target	5	91290046	91290067	-	.	159185	7.77129	ENSMUST00000048363	Cox18
Similarity	mmu-miR-582-5p	miRanda	miRNA_target	5	91583956	91583977	+	.	158047	16491.7	ENSMUST00000042755	Afp
Similarity	mmu-miR-582-5p	miRanda	miRNA_target	5	93422046	93422067	-	.	156512	2360.71	ENSMUST00000038816	Cxcl10
Similarity	mmu-miR-582-5p	miRanda	miRNA_target	5	94257361	94257383	-	.	161528	4857.37	ENSMUST00000058550	Ccni
Similarity	mmu-miR-582-5p	miRanda	miRNA_target	5	100275167	100275186	-	.	175103	9945.26	ENSMUST00000031271	Hnrpdl
Similarity	mmu-miR-582-5p	miRanda	miRNA_target	5	101002697	101002717	-	.	153441	7719.51	ENSMUST00000044684	Hel308
Similarity	mmu-miR-582-5p	miRanda	miRNA_target	5	107142384	107142402	-	.	166007	823.576	ENSMUST00000055648	Hfm1
Similarity	mmu-miR-582-5p	miRanda	miRNA_target	5	107987683	107987704	-	.	16402	12024	ENSMUST00000100947	Evi5
Similarity	mmu-miR-582-5p	miRanda	miRNA_target	5	112593744	112593764	-	.	16602	25277.9	ENSMUST00000051117	EG625424
Similarity	mmu-miR-582-5p	miRanda	miRNA_target	5	115313852	115313873	-	.	163688	32022.9	ENSMUST00000056848
Similarity	mmu-miR-582-5p	miRanda	miRNA_target	5	120807338	120807359	-	.	164623	29130.3	ENSMUST00000100796	Tpcn1
Similarity	mmu-miR-582-5p	miRanda	miRNA_target	5	120939942	120939964	+	.	166528	2800.27	ENSMUST00000031606	Rasal1
Similarity	mmu-miR-582-5p	miRanda	miRNA_target	5	121785731	121785753	-	.	153499	368.045	ENSMUST00000031410	Mapkapk5
Similarity	mmu-miR-582-5p	miRanda	miRNA_target	5	123048279	123048300	-	.	157859	43170.3	ENSMUST00000086216	Anapc5
Similarity	mmu-miR-582-5p	miRanda	miRNA_target	5	125680224	125680245	+	.	166701	23584.9	ENSMUST00000100700	EG639281
Similarity	mmu-miR-582-5p	miRanda	miRNA_target	5	130166029	130166050	-	.	162596	35752.2	ENSMUST00000094280	Chchd2
Similarity	mmu-miR-582-5p	miRanda	miRNA_target	5	130415447	130415468	+	.	16502	1721.59	ENSMUST00000040721	Tpst1
Similarity	mmu-miR-582-5p	miRanda	miRNA_target	5	134748113	134748134	+	.	162596	35752.2	ENSMUST00000100649
Similarity	mmu-miR-582-5p	miRanda	miRNA_target	5	136019821	136019842	+	.	155571	8247.2	ENSMUST00000005651	Por
Similarity	mmu-miR-582-5p	miRanda	miRNA_target	5	136396242	136396263	+	.	158945	6184.65	ENSMUST00000042135	Rasa4
Similarity	mmu-miR-582-5p	miRanda	miRNA_target	5	136465769	136465790	-	.	152873	4437.41	ENSMUST00000040980	Prkrip1
Similarity	mmu-miR-582-5p	miRanda	miRNA_target	5	138052345	138052368	+	.	155773	1779.35	ENSMUST00000035852	Pilrb2
Similarity	mmu-miR-582-5p	miRanda	miRNA_target	5	138393686	138393708	+	.	15691	2100.86	ENSMUST00000019638	Cops6
Similarity	mmu-miR-582-5p	miRanda	miRNA_target	5	138423560	138423581	+	.	168555	19514.5	ENSMUST00000080100	2610019P18Rik
Similarity	mmu-miR-582-5p	miRanda	miRNA_target	5	138423560	138423581	+	.	169139	18380.7	ENSMUST00000081519	2610019P18Rik
Similarity	mmu-miR-582-5p	miRanda	miRNA_target	5	147964680	147964701	-	.	161459	40076.8	ENSMUST00000031652	Flt1
Similarity	mmu-miR-582-5p	miRanda	miRNA_target	5	148624250	148624271	+	.	169197	18271.6	ENSMUST00000085558	C130038G02Rik
Similarity	mmu-miR-582-5p	miRanda	miRNA_target	5	148624250	148624271	+	.	170791	15514.3	ENSMUST00000085554	C130038G02Rik
Similarity	mmu-miR-582-5p	miRanda	miRNA_target	5	150838023	150838046	+	.	153499	1629.56	ENSMUST00000044620	Brca2
Similarity	mmu-miR-582-5p	miRanda	miRNA_target	1	14155941	14155962	-	.	162596	35752.2	ENSMUST00000080664	Eya1
Similarity	mmu-miR-582-5p	miRanda	miRNA_target	1	17611482	17611504	+	.	153527	12694.3	ENSMUST00000088476	Pi15
Similarity	mmu-miR-582-5p	miRanda	miRNA_target	1	17749381	17749400	+	.	160315	2153.26	ENSMUST00000095075	Crispld1
Similarity	mmu-miR-582-5p	miRanda	miRNA_target	1	20788363	20788382	-	.	155602	40.3724	ENSMUST00000053266	Mcm3
Similarity	mmu-miR-582-5p	miRanda	miRNA_target	1	33398612	33398631	-	.	153499	32242.8	ENSMUST00000027312	Prim2
Similarity	mmu-miR-582-5p	miRanda	miRNA_target	1	37997345	37997366	-	.	155597	75.3934	ENSMUST00000027251	Rev1
Similarity	mmu-miR-582-5p	miRanda	miRNA_target	1	37997451	37997473	-	.	153326	75.3934	ENSMUST00000027251	Rev1
Similarity	mmu-miR-582-5p	miRanda	miRNA_target	1	38894731	38894752	+	.	153974	6975.16	ENSMUST00000088029	Nms
Similarity	mmu-miR-582-5p	miRanda	miRNA_target	1	39316566	39316587	-	.	170981	115.913	ENSMUST00000054462	Tbc1d8
Similarity	mmu-miR-582-5p	miRanda	miRNA_target	1	40391251	40391273	+	.	162019	37884.3	ENSMUST00000097772	Il1rl1
Similarity	mmu-miR-582-5p	miRanda	miRNA_target	1	43693934	43693955	-	.	15451	3234.3	ENSMUST00000076997	Uxs1
Similarity	mmu-miR-582-5p	miRanda	miRNA_target	1	47310077	47310098	-	.	153438	33145.4	ENSMUST00000080121
Similarity	mmu-miR-582-5p	miRanda	miRNA_target	1	52869777	52869791	-	.	161459	40076.8	ENSMUST00000050567	1700019D03Rik
Similarity	mmu-miR-582-5p	miRanda	miRNA_target	1	54342287	54342307	-	.	159185	3117.46	ENSMUST00000041638	Gtf3c3
Similarity	mmu-miR-582-5p	miRanda	miRNA_target	1	58050644	58050665	+	.	166364	2373.74	ENSMUST00000001027	Aox1
Similarity	mmu-miR-582-5p	miRanda	miRNA_target	1	58405913	58405936	+	.	160322	61.5342	ENSMUST00000087521	Nif3l1
Similarity	mmu-miR-582-5p	miRanda	miRNA_target	1	64984598	64984619	-	.	168333	19963.4	ENSMUST00000097711	Cryge
Similarity	mmu-miR-582-5p	miRanda	miRNA_target	1	66857713	66857734	-	.	155773	1025.01	ENSMUST00000027151	Myl1
Similarity	mmu-miR-582-5p	miRanda	miRNA_target	1	69470827	69470848	-	.	155146	17892.6	ENSMUST00000027146	Ikzf2
Similarity	mmu-miR-582-5p	miRanda	miRNA_target	1	74499718	74499739	-	.	161419	997.372	ENSMUST00000027315	Zfp142
Similarity	mmu-miR-582-5p	miRanda	miRNA_target	1	84844045	84844068	+	.	165354	27048.9	ENSMUST00000097671	Csprs
Similarity	mmu-miR-582-5p	miRanda	miRNA_target	1	84906495	84906518	-	.	165354	27048.9	ENSMUST00000073378	Csprs
Similarity	mmu-miR-582-5p	miRanda	miRNA_target	1	85093277	85093300	+	.	165748	25985.9	ENSMUST00000096607	Csprs
Similarity	mmu-miR-582-5p	miRanda	miRNA_target	1	87970384	87970405	+	.	159185	487.339	ENSMUST00000027432	Psmd1
Similarity	mmu-miR-582-5p	miRanda	miRNA_target	1	88917870	88917891	-	.	158881	7066.98	ENSMUST00000027455	Akp5
Similarity	mmu-miR-582-5p	miRanda	miRNA_target	1	89748702	89748723	+	.	16502	27982.1	ENSMUST00000095620	Dgkd
Similarity	mmu-miR-582-5p	miRanda	miRNA_target	1	90036038	90036059	-	.	16302	174.332	ENSMUST00000056929	Dnajb3
Similarity	mmu-miR-582-5p	miRanda	miRNA_target	1	94467630	94467652	-	.	175103	9945.26	ENSMUST00000097642	Myeov2
Similarity	mmu-miR-582-5p	miRanda	miRNA_target	1	94700585	94700608	-	.	171692	14140.7	ENSMUST00000045770	Ankmy1
Similarity	mmu-miR-582-5p	miRanda	miRNA_target	1	95452785	95452806	-	.	16.35	26376.6	ENSMUST00000027498	Stk25
Similarity	mmu-miR-582-5p	miRanda	miRNA_target	1	107581337	107581358	+	.	155459	1069.65	ENSMUST00000086721	2310035C23Rik
Similarity	mmu-miR-582-5p	miRanda	miRNA_target	1	118408595	118408617	+	.	175221	9824.43	ENSMUST00000043725
Similarity	mmu-miR-582-5p	miRanda	miRNA_target	1	121376390	121376408	-	.	153049	25195.8	ENSMUST00000052404	Epb4.1l5
Similarity	mmu-miR-582-5p	miRanda	miRNA_target	1	123337766	123337786	-	.	162996	34337.4	ENSMUST00000055884	Htr5b
Similarity	mmu-miR-582-5p	miRanda	miRNA_target	1	129310502	129310523	+	.	17157	3757.27	ENSMUST00000038361	Mgat5
Similarity	mmu-miR-582-5p	miRanda	miRNA_target	1	133648728	133648749	+	.	154315	6952.31	ENSMUST00000048660	4732466D17Rik
Similarity	mmu-miR-582-5p	miRanda	miRNA_target	1	133851452	133851473	+	.	154928	23870.6	ENSMUST00000027696	Elk4
Similarity	mmu-miR-582-5p	miRanda	miRNA_target	1	137994286	137994307	+	.	168554	19515.6	ENSMUST00000086396	Kif21b
Similarity	mmu-miR-582-5p	miRanda	miRNA_target	1	146515663	146515685	-	.	15347	672.701	ENSMUST00000027603	Rgs18
Similarity	mmu-miR-582-5p	miRanda	miRNA_target	1	157282642	157282663	-	.	169311	18060.3	ENSMUST00000097531	EG433367
Similarity	mmu-miR-582-5p	miRanda	miRNA_target	8	123494874	123494895	-	.	155477	6975.88	ENSMUST00000061208	1190005I06Rik
Similarity	mmu-miR-582-5p	miRanda	miRNA_target	8	126294689	126294710	+	.	158047	1612.32	ENSMUST00000098324	Mc1r
Similarity	mmu-miR-582-5p	miRanda	miRNA_target	8	126388205	126388226	+	.	160322	44899.4	ENSMUST00000098319	Afg3l1
Similarity	mmu-miR-582-5p	miRanda	miRNA_target	8	130318945	130318966	+	.	164856	28452.3	ENSMUST00000079777	Pard3
Similarity	mmu-miR-582-5p	miRanda	miRNA_target	8	131618130	131618151	+	.	171692	14140.7	ENSMUST00000090006	Itgb1
Similarity	mmu-miR-582-5p	miRanda	miRNA_target	14	7017114	7017135	+	.	169848	11231	ENSMUST00000022272	Kctd6
Similarity	mmu-miR-582-5p	miRanda	miRNA_target	14	11166192	11166213	-	.	161294	841.498	ENSMUST00000067491	Q80TJ1-2
Similarity	mmu-miR-582-5p	miRanda	miRNA_target	14	11166133	11166154	-	.	161294	841.498	ENSMUST00000067491	Q80TJ1-2
Similarity	mmu-miR-582-5p	miRanda	miRNA_target	14	13580175	13580197	+	.	160981	42038	ENSMUST00000057015	Slc4a7
Similarity	mmu-miR-582-5p	miRanda	miRNA_target	14	19338013	19338038	-	.	157845	18.025	ENSMUST00000022356	Usp54
Similarity	mmu-miR-582-5p	miRanda	miRNA_target	14	19437847	19437869	-	.	168281	20069.6	ENSMUST00000090469	Myoz1
Similarity	mmu-miR-582-5p	miRanda	miRNA_target	14	25461665	25461686	-	.	17624	8841.65	ENSMUST00000065443	ENSMUSG00000053165
Similarity	mmu-miR-582-5p	miRanda	miRNA_target	14	29828995	29829016	-	.	162596	7552.15	ENSMUST00000022478	Spcs1
Similarity	mmu-miR-582-5p	miRanda	miRNA_target	14	29913085	29913106	+	.	159743	47560.5	ENSMUST00000022474	Pbrm1
Similarity	mmu-miR-582-5p	miRanda	miRNA_target	14	29953757	29953778	-	.	16487	28411.8	ENSMUST00000090205	Snhg8
Similarity	mmu-miR-582-5p	miRanda	miRNA_target	14	33340886	33340907	-	.	16487	1023.41	ENSMUST00000022325	9230112D13Rik
Similarity	mmu-miR-582-5p	miRanda	miRNA_target	14	33340806	33340828	-	.	160322	1023.41	ENSMUST00000022325	9230112D13Rik
Similarity	mmu-miR-582-5p	miRanda	miRNA_target	14	33390743	33390763	-	.	17664	8482.76	ENSMUST00000022330	Ldb3
Similarity	mmu-miR-582-5p	miRanda	miRNA_target	14	34639331	34639352	-	.	159744	7815.85	ENSMUST00000043266	4930596D02Rik
Similarity	mmu-miR-582-5p	miRanda	miRNA_target	14	39359134	39359157	+	.	154019	3557.97	ENSMUST00000074716
Similarity	mmu-miR-582-5p	miRanda	miRNA_target	14	48009117	48009139	+	.	160017	2233.54	ENSMUST00000037473	4932432K03Rik
Similarity	mmu-miR-582-5p	miRanda	miRNA_target	14	49828919	49828940	-	.	164811	312.98	ENSMUST00000006452	Osgep
Similarity	mmu-miR-582-5p	miRanda	miRNA_target	14	51490380	51490402	+	.	166153	958.379	ENSMUST00000103568	TRAV2
Similarity	mmu-miR-582-5p	miRanda	miRNA_target	14	51490011	51490032	+	.	155143	958.379	ENSMUST00000103568	TRAV2
Similarity	mmu-miR-582-5p	miRanda	miRNA_target	14	51649041	51649062	+	.	16402	30966.4	ENSMUST00000103575	TRAV6D-3
Similarity	mmu-miR-582-5p	miRanda	miRNA_target	14	51767110	51767131	+	.	162019	37884.3	ENSMUST00000103587	TRAV12D-1
Similarity	mmu-miR-582-5p	miRanda	miRNA_target	14	51822766	51822785	+	.	164185	30453.7	ENSMUST00000103592	TRAV4D-3
Similarity	mmu-miR-582-5p	miRanda	miRNA_target	14	51871410	51871433	+	.	174021	11121.7	ENSMUST00000103597	TRAV14D-2
Similarity	mmu-miR-582-5p	miRanda	miRNA_target	14	51913659	51913678	+	.	159147	4214.64	ENSMUST00000103600	TRAV4D-4
Similarity	mmu-miR-582-5p	miRanda	miRNA_target	14	51914214	51914237	+	.	153141	4214.64	ENSMUST00000103600	TRAV4D-4
Similarity	mmu-miR-582-5p	miRanda	miRNA_target	14	52001286	52001309	+	.	174021	11121.7	ENSMUST00000103608	TRAV14D-3/DV8
Similarity	mmu-miR-582-5p	miRanda	miRNA_target	14	52169819	52169838	+	.	164185	30453.7	ENSMUST00000103618	TRAV4D-3
Similarity	mmu-miR-582-5p	miRanda	miRNA_target	14	52218536	52218559	+	.	174021	11121.7	ENSMUST00000103623	TRAV14D-2
Similarity	mmu-miR-582-5p	miRanda	miRNA_target	14	52260945	52260964	+	.	159147	4214.64	ENSMUST00000103627	TRAV4D-4
Similarity	mmu-miR-582-5p	miRanda	miRNA_target	14	52261500	52261523	+	.	153141	4214.64	ENSMUST00000103627	TRAV4D-4
Similarity	mmu-miR-582-5p	miRanda	miRNA_target	14	52329362	52329385	+	.	16902	18605.8	ENSMUST00000103635	TRAV14D-3/DV8
Similarity	mmu-miR-582-5p	miRanda	miRNA_target	14	52388615	52388636	+	.	16402	30966.4	ENSMUST00000103638	TRAV6-3
Similarity	mmu-miR-582-5p	miRanda	miRNA_target	14	52496924	52496945	+	.	162019	37884.3	ENSMUST00000103650	TRAV12-1
Similarity	mmu-miR-582-5p	miRanda	miRNA_target	14	52557822	52557841	+	.	164168	30504.7	ENSMUST00000103655	TRAV4-3
Similarity	mmu-miR-582-5p	miRanda	miRNA_target	14	52599582	52599605	+	.	174021	11121.7	ENSMUST00000103659	TRAV14-2
Similarity	mmu-miR-582-5p	miRanda	miRNA_target	14	52642564	52642583	+	.	159604	3871.8	ENSMUST00000103663	TRAV4-4/DV10
Similarity	mmu-miR-582-5p	miRanda	miRNA_target	14	52643188	52643211	+	.	153582	3871.8	ENSMUST00000103663	TRAV4-4/DV10
Similarity	mmu-miR-582-5p	miRanda	miRNA_target	14	54579888	54579911	-	.	170555	2.88376	ENSMUST00000047131	Ipo4
Similarity	mmu-miR-582-5p	miRanda	miRNA_target	14	54717225	54717246	+	.	153499	15480.8	ENSMUST00000044554	Ltb4r2
Similarity	mmu-miR-582-5p	miRanda	miRNA_target	14	58585554	58585575	+	.	160178	9560.38	ENSMUST00000053949	Tmem46
Similarity	mmu-miR-582-5p	miRanda	miRNA_target	14	64981495	64981518	-	.	173511	11722.9	ENSMUST00000022618	Adam2
Similarity	mmu-miR-582-5p	miRanda	miRNA_target	14	66382803	66382824	-	.	158436	2703.63	ENSMUST00000100447	ENSMUSG00000075548
Similarity	mmu-miR-582-5p	miRanda	miRNA_target	14	66382947	66382967	-	.	155428	2703.63	ENSMUST00000100447	ENSMUSG00000075548
Similarity	mmu-miR-582-5p	miRanda	miRNA_target	14	69371483	69371504	-	.	172111	12324.8	ENSMUST00000022697	Fgf17
Similarity	mmu-miR-582-5p	miRanda	miRNA_target	14	69382536	69382557	-	.	162596	35752.2	ENSMUST00000062629	Npm2
Similarity	mmu-miR-582-5p	miRanda	miRNA_target	14	71973809	71973833	+	.	155683	8672.92	ENSMUST00000044405	P2ry5
Similarity	mmu-miR-582-5p	miRanda	miRNA_target	14	73440739	73440760	+	.	163657	1163.91	ENSMUST00000036653	Htr2a
Similarity	mmu-miR-582-5p	miRanda	miRNA_target	14	74489173	74489194	+	.	168629	19366.5	ENSMUST00000066181	ENSMUSG00000053632
Similarity	mmu-miR-582-5p	miRanda	miRNA_target	14	75846096	75846117	+	.	161438	234.535	ENSMUST00000048208	Ccdc122
Similarity	mmu-miR-582-5p	miRanda	miRNA_target	14	75845986	75846009	+	.	152941	234.535	ENSMUST00000048208	Ccdc122
Similarity	mmu-miR-582-5p	miRanda	miRNA_target	14	75845986	75846009	+	.	163733	31878.4	ENSMUST00000095625	Ccdc122
Similarity	mmu-miR-582-5p	miRanda	miRNA_target	14	76528748	76528769	-	.	167143	22543.1	ENSMUST00000100372	Gm1587
Similarity	mmu-miR-582-5p	miRanda	miRNA_target	14	94988848	94988873	-	.	153055	35827.3	ENSMUST00000022666	Klhl1
Similarity	mmu-miR-582-5p	miRanda	miRNA_target	14	104778303	104778324	-	.	15691	5902.67	ENSMUST00000022709	Spry2
Similarity	mmu-miR-582-5p	miRanda	miRNA_target	14	104985883	104985904	-	.	169625	17487.9	ENSMUST00000042984	XR_002597.1
Similarity	mmu-miR-582-5p	miRanda	miRNA_target	X	3076561	3076582	-	.	153018	4315.54	ENSMUST00000101704
Similarity	mmu-miR-582-5p	miRanda	miRNA_target	X	3547192	3547213	-	.	153018	4315.54	ENSMUST00000088268	4930408F14Rik
Similarity	mmu-miR-582-5p	miRanda	miRNA_target	X	8263240	8263261	+	.	193788	1426.3	ENSMUST00000059967	4930402K13Rik
Similarity	mmu-miR-582-5p	miRanda	miRNA_target	X	9752897	9752915	+	.	155011	16767.5	ENSMUST00000076354	Tspan7
Similarity	mmu-miR-582-5p	miRanda	miRNA_target	X	30528735	30528758	+	.	157019	136.857	ENSMUST00000096601
Similarity	mmu-miR-582-5p	miRanda	miRNA_target	X	30528942	30528963	+	.	153018	136.857	ENSMUST00000096601
Similarity	mmu-miR-582-5p	miRanda	miRNA_target	X	32630407	32630428	+	.	16704	22782.6	ENSMUST00000048067	Zcchc12
Similarity	mmu-miR-582-5p	miRanda	miRNA_target	X	34119500	34119521	-	.	178514	6985.73	ENSMUST00000071885	Rhox8
Similarity	mmu-miR-582-5p	miRanda	miRNA_target	X	38349766	38349786	+	.	15691	3954.16	ENSMUST00000055483	Birc4
Similarity	mmu-miR-582-5p	miRanda	miRNA_target	X	44652405	44652428	+	.	166558	23928.9	ENSMUST00000037596	Bcorl1
Similarity	mmu-miR-582-5p	miRanda	miRNA_target	X	44906790	44906810	+	.	159919	9475.73	ENSMUST00000033431	Slc25a14
Similarity	mmu-miR-582-5p	miRanda	miRNA_target	X	52536621	52536642	-	.	160322	21939	ENSMUST00000101561	Gm773
Similarity	mmu-miR-582-5p	miRanda	miRNA_target	X	53570750	53570771	+	.	163928	730.119	ENSMUST00000033466	Cd40lg
Similarity	mmu-miR-582-5p	miRanda	miRNA_target	X	65153103	65153123	-	.	167144	22542.4	ENSMUST00000074894	A2ANV1_MOUSE
Similarity	mmu-miR-582-5p	miRanda	miRNA_target	X	66206560	66206580	+	.	167144	22542.4	ENSMUST00000075654	1700020N15Rik
Similarity	mmu-miR-582-5p	miRanda	miRNA_target	X	68193508	68193529	+	.	160061	46080.8	ENSMUST00000101495	Gm1141
Similarity	mmu-miR-582-5p	miRanda	miRNA_target	X	69166357	69166377	-	.	156019	7441.53	ENSMUST00000033713	Cetn2
Similarity	mmu-miR-582-5p	miRanda	miRNA_target	X	69938933	69938954	-	.	159728	47629.3	ENSMUST00000002091	Bcap31
Similarity	mmu-miR-582-5p	miRanda	miRNA_target	X	70746523	70746544	-	.	153113	5239.9	ENSMUST00000076596
Similarity	mmu-miR-582-5p	miRanda	miRNA_target	X	70929754	70929775	-	.	153018	4315.54	ENSMUST00000101441
Similarity	mmu-miR-582-5p	miRanda	miRNA_target	X	71058493	71058514	+	.	153018	4315.54	ENSMUST00000101440
Similarity	mmu-miR-582-5p	miRanda	miRNA_target	X	86316846	86316868	+	.	167908	20850	ENSMUST00000078462	XR_002105.1
Similarity	mmu-miR-582-5p	miRanda	miRNA_target	X	88743317	88743338	+	.	171692	14140.7	ENSMUST00000096371	EG546347
Similarity	mmu-miR-582-5p	miRanda	miRNA_target	X	91935367	91935388	-	.	171692	14140.7	ENSMUST00000096366	1700010D01Rik
Similarity	mmu-miR-582-5p	miRanda	miRNA_target	X	96825965	96825985	-	.	167712	9145.81	ENSMUST00000059099	Pdzd11
Similarity	mmu-miR-582-5p	miRanda	miRNA_target	X	97459026	97459047	+	.	163733	31878.4	ENSMUST00000096359	Foxo4
Similarity	mmu-miR-582-5p	miRanda	miRNA_target	X	107018783	107018805	+	.	153689	958.661	ENSMUST00000078229	Pou3f4
Similarity	mmu-miR-582-5p	miRanda	miRNA_target	X	109160035	109160056	-	.	162019	3759.44	ENSMUST00000026607	Chm
Similarity	mmu-miR-582-5p	miRanda	miRNA_target	X	111023698	111023719	+	.	162183	37269	ENSMUST00000059509	EG237009
Similarity	mmu-miR-582-5p	miRanda	miRNA_target	X	131001131	131001150	-	.	162596	5968.95	ENSMUST00000078605	1700008I05Rik
Similarity	mmu-miR-582-5p	miRanda	miRNA_target	X	136294978	136294999	-	.	161806	279.153	ENSMUST00000033805	Psmd10
Similarity	mmu-miR-582-5p	miRanda	miRNA_target	X	143950039	143950058	+	.	159621	48140.7	ENSMUST00000101186	ENSMUSG00000072928
Similarity	mmu-miR-582-5p	miRanda	miRNA_target	X	146637040	146637060	+	.	16302	34257.5	ENSMUST00000072000	Wnk3
Similarity	mmu-miR-582-5p	miRanda	miRNA_target	X	148149287	148149308	+	.	155138	1354.09	ENSMUST00000026383	Gpr143
Similarity	mmu-miR-582-5p	miRanda	miRNA_target	X	148350205	148350226	+	.	169637	3646.85	ENSMUST00000087199	A2APJ7_MOUSE
Similarity	mmu-miR-582-5p	miRanda	miRNA_target	X	159531972	159531994	+	.	154115	914.435	ENSMUST00000073973	Ace2
Similarity	mmu-miR-582-5p	miRanda	miRNA_target	X	159883776	159883801	+	.	153499	7634.83	ENSMUST00000033756	Asb9
Similarity	mmu-miR-582-5p	miRanda	miRNA_target	10	4546971	4546983	+	.	170176	7275.15	ENSMUST00000019907	Fbxo5
Similarity	mmu-miR-582-5p	miRanda	miRNA_target	10	12630367	12630388	-	.	164974	28111.5	ENSMUST00000042861	Stx11
Similarity	mmu-miR-582-5p	miRanda	miRNA_target	10	14092890	14092911	-	.	156021	8527.9	ENSMUST00000041168	Gpr126
Similarity	mmu-miR-582-5p	miRanda	miRNA_target	10	22394731	22394752	-	.	16215	37391.8	ENSMUST00000092668	Tbpl1
Similarity	mmu-miR-582-5p	miRanda	miRNA_target	10	22506969	22506990	-	.	16574	26007.4	ENSMUST00000049930	Tcf21
Similarity	mmu-miR-582-5p	miRanda	miRNA_target	10	23877352	23877373	+	.	162536	3976.93	ENSMUST00000020174	Stx7
Similarity	mmu-miR-582-5p	miRanda	miRNA_target	10	28661960	28661980	-	.	171692	1063.64	ENSMUST00000015663	2310057J18Rik
Similarity	mmu-miR-582-5p	miRanda	miRNA_target	10	30297760	30297783	-	.	153499	11251.8	ENSMUST00000019925	Hint3
Similarity	mmu-miR-582-5p	miRanda	miRNA_target	10	33616547	33616568	-	.	171734	2702.71	ENSMUST00000048222	2700019D07Rik
Similarity	mmu-miR-582-5p	miRanda	miRNA_target	10	33616385	33616405	-	.	15543	2702.71	ENSMUST00000048222	2700019D07Rik
Similarity	mmu-miR-582-5p	miRanda	miRNA_target	10	41311044	41311065	-	.	161666	39252.8	ENSMUST00000095731
Similarity	mmu-miR-582-5p	miRanda	miRNA_target	10	41742371	41742394	-	.	16902	18605.8	ENSMUST00000061897	Tdg
Similarity	mmu-miR-582-5p	miRanda	miRNA_target	10	43639386	43639410	-	.	153785	3722.52	ENSMUST00000020017	Aim1
Similarity	mmu-miR-582-5p	miRanda	miRNA_target	10	43639386	43639410	-	.	157019	1977.05	ENSMUST00000099866	Aim1
Similarity	mmu-miR-582-5p	miRanda	miRNA_target	10	45399999	45400020	+	.	152864	15119.3	ENSMUST00000037044	Hace1
Similarity	mmu-miR-582-5p	miRanda	miRNA_target	10	51174648	51174669	+	.	163463	32758.7	ENSMUST00000020067	Gp49a
Similarity	mmu-miR-582-5p	miRanda	miRNA_target	10	52008522	52008543	+	.	159185	6546.43	ENSMUST00000069004	Dcbld1
Similarity	mmu-miR-582-5p	miRanda	miRNA_target	10	53595347	53595368	-	.	166501	37.0677	ENSMUST00000003843	Man1a
Similarity	mmu-miR-582-5p	miRanda	miRNA_target	10	57499936	57499957	+	.	159185	1148.6	ENSMUST00000020022	Smpdl3a
Similarity	mmu-miR-582-5p	miRanda	miRNA_target	10	59265770	59265792	-	.	162249	4183.83	ENSMUST00000063337
Similarity	mmu-miR-582-5p	miRanda	miRNA_target	10	59266433	59266454	-	.	15318	4183.83	ENSMUST00000063337
Similarity	mmu-miR-582-5p	miRanda	miRNA_target	10	59345209	59345231	-	.	159621	13636.4	ENSMUST00000020308	Ddit4
Similarity	mmu-miR-582-5p	miRanda	miRNA_target	10	59580367	59580389	-	.	164346	29959.5	ENSMUST00000020303	Chst3
Similarity	mmu-miR-582-5p	miRanda	miRNA_target	10	60575923	60575944	+	.	167144	22542.4	ENSMUST00000092494	1700021K02Rik
Similarity	mmu-miR-582-5p	miRanda	miRNA_target	10	60575923	60575944	+	.	167018	22834.6	ENSMUST00000079235	1700021K02Rik
Similarity	mmu-miR-582-5p	miRanda	miRNA_target	10	67437329	67437348	+	.	155128	3562.44	ENSMUST00000068994	Plekhk1
Similarity	mmu-miR-582-5p	miRanda	miRNA_target	10	67437280	67437303	+	.	154012	3562.44	ENSMUST00000068994	Plekhk1
Similarity	mmu-miR-582-5p	miRanda	miRNA_target	10	74777919	74777940	+	.	163485	32686.7	ENSMUST00000020395	Adora2a
Similarity	mmu-miR-582-5p	miRanda	miRNA_target	10	75080377	75080398	-	.	154038	8355.75	ENSMUST00000077610	Susd2
Similarity	mmu-miR-582-5p	miRanda	miRNA_target	10	76033138	76033159	+	.	167144	442.212	ENSMUST00000001183	Ftcd
Similarity	mmu-miR-582-5p	miRanda	miRNA_target	10	76153156	76153178	-	.	163353	766.614	ENSMUST00000001147	Col6a1
Similarity	mmu-miR-582-5p	miRanda	miRNA_target	10	77590574	77590595	-	.	156303	7022.52	ENSMUST00000095478	Tmem1
Similarity	mmu-miR-582-5p	miRanda	miRNA_target	10	78217802	78217823	+	.	168281	8386.82	ENSMUST00000005490	Slc1a6
Similarity	mmu-miR-582-5p	miRanda	miRNA_target	10	79022654	79022675	-	.	162254	37002.6	ENSMUST00000020564	Shc2
Similarity	mmu-miR-582-5p	miRanda	miRNA_target	10	79186280	79186301	-	.	154315	18985.4	ENSMUST00000020573	Prssl1
Similarity	mmu-miR-582-5p	miRanda	miRNA_target	10	79460513	79460533	-	.	17377	11413.2	ENSMUST00000042771	Sbno2
Similarity	mmu-miR-582-5p	miRanda	miRNA_target	10	80110240	80110261	-	.	153113	4237.66	ENSMUST00000020420	Ap3d1
Similarity	mmu-miR-582-5p	miRanda	miRNA_target	10	80334784	80334805	+	.	161438	40161.1	ENSMUST00000015456	Gadd45b
Similarity	mmu-miR-582-5p	miRanda	miRNA_target	10	80729244	80729265	+	.	155773	139.243	ENSMUST00000050867	2510012J08Rik
Similarity	mmu-miR-582-5p	miRanda	miRNA_target	10	80993797	80993818	+	.	154118	6785.07	ENSMUST00000043334	Tle2
Similarity	mmu-miR-582-5p	miRanda	miRNA_target	10	82169132	82169155	+	.	161312	245.09	ENSMUST00000020478	Hcfc2
Similarity	mmu-miR-582-5p	miRanda	miRNA_target	10	82169132	82169155	+	.	183062	4356.02	ENSMUST00000020480	Hcfc2
Similarity	mmu-miR-582-5p	miRanda	miRNA_target	10	86271094	86271113	-	.	155074	1890.6	ENSMUST00000035288	Stab2
Similarity	mmu-miR-582-5p	miRanda	miRNA_target	10	87360915	87360936	+	.	168267	20097.6	ENSMUST00000095360	Igf1
Similarity	mmu-miR-582-5p	miRanda	miRNA_target	10	87360915	87360936	+	.	165167	27567.7	ENSMUST00000075330	Igf1
Similarity	mmu-miR-582-5p	miRanda	miRNA_target	10	88884287	88884309	-	.	153999	56.6679	ENSMUST00000058126	Nr1h4
Similarity	mmu-miR-582-5p	miRanda	miRNA_target	10	90579225	90579246	-	.	160189	45494.8	ENSMUST00000092219	Tmpo
Similarity	mmu-miR-582-5p	miRanda	miRNA_target	10	92946474	92946495	+	.	165803	514.039	ENSMUST00000016031	Hal
Similarity	mmu-miR-582-5p	miRanda	miRNA_target	10	92946503	92946524	+	.	157019	514.039	ENSMUST00000016031	Hal
Similarity	mmu-miR-582-5p	miRanda	miRNA_target	10	93399271	93399291	-	.	161019	15157.1	ENSMUST00000047711	Vezt
Similarity	mmu-miR-582-5p	miRanda	miRNA_target	10	93625232	93625254	+	.	159565	48408.3	ENSMUST00000092213	Nr2c1
Similarity	mmu-miR-582-5p	miRanda	miRNA_target	10	110531294	110531315	+	.	173021	12330.9	ENSMUST00000077428
Similarity	mmu-miR-582-5p	miRanda	miRNA_target	10	111389614	111389634	-	.	168281	20069.6	ENSMUST00000074805	Glipr1
Similarity	mmu-miR-582-5p	miRanda	miRNA_target	10	112332155	112332176	-	.	157912	1291.6	ENSMUST00000099276	4921506J03Rik
Similarity	mmu-miR-582-5p	miRanda	miRNA_target	10	115678311	115678332	+	.	154577	2939.63	ENSMUST00000063470	Ptprr
Similarity	mmu-miR-582-5p	miRanda	miRNA_target	10	115822098	115822119	-	.	158904	14005.9	ENSMUST00000068233	Kcnmb4
Similarity	mmu-miR-582-5p	miRanda	miRNA_target	10	122398629	122398648	-	.	157733	19622.4	ENSMUST00000073792	Mon2
Similarity	mmu-miR-582-5p	miRanda	miRNA_target	10	122398629	122398648	-	.	165868	25672.4	ENSMUST00000037557	Mon2
Similarity	mmu-miR-582-5p	miRanda	miRNA_target	10	126684705	126684726	+	.	17157	2012.65	ENSMUST00000026479	Dctn2
Similarity	mmu-miR-582-5p	miRanda	miRNA_target	10	127063153	127063175	+	.	169023	3140.41	ENSMUST00000092074	Stat6
Similarity	mmu-miR-582-5p	miRanda	miRNA_target	10	127063003	127063024	+	.	154661	3140.41	ENSMUST00000092074	Stat6
Similarity	mmu-miR-582-5p	miRanda	miRNA_target	10	129093075	129093096	-	.	16136	40476.4	ENSMUST00000056736	Olfr803
Similarity	mmu-miR-582-5p	miRanda	miRNA_target	10	129528850	129528872	-	.	159341	49496.8	ENSMUST00000074161	Olfr824
Similarity	mmu-miR-582-5p	miRanda	miRNA_target	15	10421035	10421051	-	.	16487	120.533	ENSMUST00000022855	Bxdc2
Similarity	mmu-miR-582-5p	miRanda	miRNA_target	15	27600977	27601000	-	.	155623	34.0976	ENSMUST00000069955	BC052328
Similarity	mmu-miR-582-5p	miRanda	miRNA_target	15	31241259	31241281	-	.	155253	10154.9	ENSMUST00000044324	5730557B15Rik
Similarity	mmu-miR-582-5p	miRanda	miRNA_target	15	31535432	31535453	-	.	15691	3933.73	ENSMUST00000022842	Cct5
Similarity	mmu-miR-582-5p	miRanda	miRNA_target	15	31535408	31535429	-	.	153499	3933.73	ENSMUST00000022842	Cct5
Similarity	mmu-miR-582-5p	miRanda	miRNA_target	15	36121444	36121467	+	.	177377	2019.88	ENSMUST00000057177	Polr2k
Similarity	mmu-miR-582-5p	miRanda	miRNA_target	15	36121478	36121499	+	.	15691	2019.88	ENSMUST00000057177	Polr2k
Similarity	mmu-miR-582-5p	miRanda	miRNA_target	15	38239932	38239955	-	.	166397	5238.18	ENSMUST00000074043	Klf10
Similarity	mmu-miR-582-5p	miRanda	miRNA_target	15	38239932	38239955	-	.	166432	24239.5	ENSMUST00000044973	Klf10
Similarity	mmu-miR-582-5p	miRanda	miRNA_target	15	38636641	38636663	+	.	158347	2982.24	ENSMUST00000022904	Atp6v1c1
Similarity	mmu-miR-582-5p	miRanda	miRNA_target	15	39590929	39590950	+	.	166563	23916.9	ENSMUST00000022913	Tm7sf4
Similarity	mmu-miR-582-5p	miRanda	miRNA_target	15	46456649	46456670	+	.	16105	41749.2	ENSMUST00000060825	4930548G14Rik
Similarity	mmu-miR-582-5p	miRanda	miRNA_target	15	52165552	52165571	+	.	166637	23738.2	ENSMUST00000037240	Slc30a8
Similarity	mmu-miR-582-5p	miRanda	miRNA_target	15	57925003	57925025	-	.	160442	44363.6	ENSMUST00000022988	Atad2
Similarity	mmu-miR-582-5p	miRanda	miRNA_target	15	57988603	57988627	+	.	155009	7424.34	ENSMUST00000067563	2410187C16Rik
Similarity	mmu-miR-582-5p	miRanda	miRNA_target	15	59161842	59161862	-	.	170235	469.337	ENSMUST00000022976	E430025E21Rik
Similarity	mmu-miR-582-5p	miRanda	miRNA_target	15	59161706	59161727	-	.	153211	469.337	ENSMUST00000022976	E430025E21Rik
Similarity	mmu-miR-582-5p	miRanda	miRNA_target	15	65705788	65705808	-	.	155773	4933.7	ENSMUST00000060522	Oc90
Similarity	mmu-miR-582-5p	miRanda	miRNA_target	15	72921170	72921190	+	.	154875	5868.57	ENSMUST00000089765	Chrac1
Similarity	mmu-miR-582-5p	miRanda	miRNA_target	15	75581800	75581821	-	.	165452	26781.2	ENSMUST00000100538	Zc3h3
Similarity	mmu-miR-582-5p	miRanda	miRNA_target	15	75776307	75776328	+	.	155476	5226.62	ENSMUST00000037260	Zfp623
Similarity	mmu-miR-582-5p	miRanda	miRNA_target	15	76737894	76737915	-	.	154322	45258.2	ENSMUST00000048854	Zfp647
Similarity	mmu-miR-582-5p	miRanda	miRNA_target	15	78241017	78241038	+	.	154636	10930.1	ENSMUST00000100475	Mpst
Similarity	mmu-miR-582-5p	miRanda	miRNA_target	15	79085509	79085530	-	.	161773	38832	ENSMUST00000018270	Baiap2l2
Similarity	mmu-miR-582-5p	miRanda	miRNA_target	15	81742242	81742263	+	.	16.38	2935.97	ENSMUST00000023116	Aco2
Similarity	mmu-miR-582-5p	miRanda	miRNA_target	15	82365411	82365434	-	.	161883	38406.4	ENSMUST00000051363	NM_011561.1
Similarity	mmu-miR-582-5p	miRanda	miRNA_target	15	83434341	83434362	-	.	162986	34374.4	ENSMUST00000016907	Scube1
Similarity	mmu-miR-582-5p	miRanda	miRNA_target	15	88882631	88882652	+	.	168362	19903.8	ENSMUST00000015509	Mov10l1
Similarity	mmu-miR-582-5p	miRanda	miRNA_target	15	90471201	90471224	-	.	16487	28411.8	ENSMUST00000014777	Cpne8
Similarity	mmu-miR-582-5p	miRanda	miRNA_target	15	90551768	90551786	+	.	169418	17862.9	ENSMUST00000078099
Similarity	mmu-miR-582-5p	miRanda	miRNA_target	15	95451948	95451969	-	.	157321	8260.44	ENSMUST00000054244	Dbx2
Similarity	mmu-miR-582-5p	miRanda	miRNA_target	15	98621493	98621514	+	.	156152	14600.9	ENSMUST00000023734	Wnt1
Similarity	mmu-miR-582-5p	miRanda	miRNA_target	15	99754883	99754904	-	.	156757	1321.13	ENSMUST00000062631	1700030F18Rik
Similarity	mmu-miR-582-5p	miRanda	miRNA_target	15	100405961	100405983	-	.	16502	2313.97	ENSMUST00000073837	Pou6f1
Similarity	mmu-miR-582-5p	miRanda	miRNA_target	15	101369398	101369419	-	.	163988	31066.8	ENSMUST00000023713	Krt82
Similarity	mmu-miR-582-5p	miRanda	miRNA_target	15	101824906	101824926	-	.	163733	31878.4	ENSMUST00000023952	Krt8
Similarity	mmu-miR-582-5p	miRanda	miRNA_target	15	101944513	101944532	-	.	168172	258.557	ENSMUST00000100176	Spryd3
Similarity	mmu-miR-582-5p	miRanda	miRNA_target	15	102290641	102290661	+	.	172091	5221.47	ENSMUST00000023810	Prr13
Similarity	mmu-miR-582-5p	miRanda	miRNA_target	15	102491038	102491047	-	.	153499	3933.73	ENSMUST00000075630	Atp5g2
Similarity	mmu-miR-582-5p	miRanda	miRNA_target	15	103072986	103073007	+	.	167307	247.59	ENSMUST00000036004	Hnrpa1
Similarity	mmu-miR-582-5p	miRanda	miRNA_target	13	6661127	6661149	-	.	160029	46228.6	ENSMUST00000080603
Similarity	mmu-miR-582-5p	miRanda	miRNA_target	13	8757390	8757411	+	.	156544	4247.25	ENSMUST00000064473	Adarb2
Similarity	mmu-miR-582-5p	miRanda	miRNA_target	13	17815135	17815156	-	.	164487	810.838	ENSMUST00000099736	Vdac3
Similarity	mmu-miR-582-5p	miRanda	miRNA_target	13	17815098	17815120	-	.	161478	810.838	ENSMUST00000099736	Vdac3
Similarity	mmu-miR-582-5p	miRanda	miRNA_target	13	18037423	18037444	-	.	164487	810.838	ENSMUST00000099732	Vdac3
Similarity	mmu-miR-582-5p	miRanda	miRNA_target	13	18037386	18037408	-	.	161478	810.838	ENSMUST00000099732	Vdac3
Similarity	mmu-miR-582-5p	miRanda	miRNA_target	13	18874043	18874066	+	.	154906	182.595	ENSMUST00000072961	Vps41
Similarity	mmu-miR-582-5p	miRanda	miRNA_target	13	18873703	18873729	+	.	153852	182.595	ENSMUST00000072961	Vps41
Similarity	mmu-miR-582-5p	miRanda	miRNA_target	13	19640072	19640093	+	.	155734	5528.42	ENSMUST00000002883	Sfrp4
Similarity	mmu-miR-582-5p	miRanda	miRNA_target	13	21148839	21148863	-	.	16602	3167.75	ENSMUST00000055298	Olfr1368
Similarity	mmu-miR-582-5p	miRanda	miRNA_target	13	21503622	21503643	+	.	160019	46271.8	ENSMUST00000041159
Similarity	mmu-miR-582-5p	miRanda	miRNA_target	13	21508068	21508089	-	.	161461	40065.7	ENSMUST00000044043	Cox5b
Similarity	mmu-miR-582-5p	miRanda	miRNA_target	13	23084745	23084766	+	.	163063	3567.83	ENSMUST00000072972	V1ri2
Similarity	mmu-miR-582-5p	miRanda	miRNA_target	13	23084800	23084823	+	.	154004	3567.83	ENSMUST00000072972	V1ri2
Similarity	mmu-miR-582-5p	miRanda	miRNA_target	13	23699743	23699764	+	.	161757	766.477	ENSMUST00000018246	Hist1h2be
Similarity	mmu-miR-582-5p	miRanda	miRNA_target	13	23711306	23711327	-	.	162908	34646.5	ENSMUST00000091706	Hfe
Similarity	mmu-miR-582-5p	miRanda	miRNA_target	13	23711733	23711753	-	.	154366	4489.96	ENSMUST00000091707	Hfe
Similarity	mmu-miR-582-5p	miRanda	miRNA_target	13	27361540	27361561	+	.	162596	19156.1	ENSMUST00000018403	Prl8a2
Similarity	mmu-miR-582-5p	miRanda	miRNA_target	13	27440382	27440403	-	.	16487	28411.8	ENSMUST00000080762	Prl8a6
Similarity	mmu-miR-582-5p	miRanda	miRNA_target	13	27440382	27440403	-	.	16487	28411.8	ENSMUST00000018392	Prl8a6
Similarity	mmu-miR-582-5p	miRanda	miRNA_target	13	33101687	33101705	+	.	161977	733.071	ENSMUST00000016951	Serpinb1b
Similarity	mmu-miR-582-5p	miRanda	miRNA_target	13	34959580	34959601	+	.	160019	4305.81	ENSMUST00000091650	4933417A18Rik
Similarity	mmu-miR-582-5p	miRanda	miRNA_target	13	49242684	49242705	-	.	163197	1922.57	ENSMUST00000058196	Susd3
Similarity	mmu-miR-582-5p	miRanda	miRNA_target	13	51443558	51443579	-	.	171692	901.982	ENSMUST00000021898	Shc3
Similarity	mmu-miR-582-5p	miRanda	miRNA_target	13	54600630	54600651	+	.	155773	462.279	ENSMUST00000026986	Higd2a
Similarity	mmu-miR-582-5p	miRanda	miRNA_target	13	55037973	55037995	-	.	162529	97.3037	ENSMUST00000026997	Uimc1
Similarity	mmu-miR-582-5p	miRanda	miRNA_target	13	55037973	55037995	-	.	17624	8841.65	ENSMUST00000099496	Uimc1
Similarity	mmu-miR-582-5p	miRanda	miRNA_target	13	55607160	55607181	+	.	15566	2583.68	ENSMUST00000075961	Tmed9
Similarity	mmu-miR-582-5p	miRanda	miRNA_target	13	55607138	55607157	+	.	15566	2583.68	ENSMUST00000075961	Tmed9
Similarity	mmu-miR-582-5p	miRanda	miRNA_target	13	59463976	59463997	-	.	15374	7361.32	ENSMUST00000091573	Agtpbp1
Similarity	mmu-miR-582-5p	miRanda	miRNA_target	13	62046428	62046448	+	.	159505	48698.2	ENSMUST00000099450
Similarity	mmu-miR-582-5p	miRanda	miRNA_target	13	62537181	62537201	-	.	159341	3289.62	ENSMUST00000099447
Similarity	mmu-miR-582-5p	miRanda	miRNA_target	13	67989814	67989835	-	.	171692	2146.8	ENSMUST00000076123	Zfp817
Similarity	mmu-miR-582-5p	miRanda	miRNA_target	13	68038379	68038400	-	.	169858	3919.06	ENSMUST00000091522	Zfp748
Similarity	mmu-miR-582-5p	miRanda	miRNA_target	13	89022617	89022639	+	.	16096	42125.4	ENSMUST00000099346	XR_001998.1
Similarity	mmu-miR-582-5p	miRanda	miRNA_target	13	92175096	92175118	+	.	167232	22340.1	ENSMUST00000042122	Ssbp2
Similarity	mmu-miR-582-5p	miRanda	miRNA_target	13	92271293	92271316	-	.	179042	926.499	ENSMUST00000070886	Zcchc9
Similarity	mmu-miR-582-5p	miRanda	miRNA_target	13	92271355	92271373	-	.	160816	926.499	ENSMUST00000070886	Zcchc9
Similarity	mmu-miR-582-5p	miRanda	miRNA_target	13	93550605	93550628	-	.	173966	1612.32	ENSMUST00000040106
Similarity	mmu-miR-582-5p	miRanda	miRNA_target	13	93550710	93550732	-	.	158047	1612.32	ENSMUST00000040106
Similarity	mmu-miR-582-5p	miRanda	miRNA_target	13	95666939	95666962	+	.	17297	3370.13	ENSMUST00000022196	Ap3b1
Similarity	mmu-miR-582-5p	miRanda	miRNA_target	13	96122751	96122772	+	.	159185	2527.16	ENSMUST00000056512	Wdr41
Similarity	mmu-miR-582-5p	miRanda	miRNA_target	13	98048587	98048608	+	.	155019	6297.19	ENSMUST00000056337
Similarity	mmu-miR-582-5p	miRanda	miRNA_target	13	101048999	101049020	-	.	153499	769.971	ENSMUST00000022148	Mccc2
Similarity	mmu-miR-582-5p	miRanda	miRNA_target	13	101237864	101237885	+	.	155026	7937.16	ENSMUST00000022147	Smn1
Similarity	mmu-miR-582-5p	miRanda	miRNA_target	13	101569102	101569121	-	.	154289	94.675	ENSMUST00000066984	Gtf2h2
Similarity	mmu-miR-582-5p	miRanda	miRNA_target	13	108082459	108082482	-	.	169418	17862.9	ENSMUST00000022204	Kif2a
Similarity	mmu-miR-582-5p	miRanda	miRNA_target	13	109509628	109509649	+	.	156372	4392.18	ENSMUST00000051594	Depdc1b
Similarity	mmu-miR-582-5p	miRanda	miRNA_target	13	111521514	111521535	+	.	157604	217.1	ENSMUST00000022212	Plk2
Similarity	mmu-miR-582-5p	miRanda	miRNA_target	13	114090120	114090141	+	.	160322	2015.96	ENSMUST00000038574	Dhx29
Similarity	mmu-miR-582-5p	miRanda	miRNA_target	13	115409591	115409612	-	.	167096	3095.99	ENSMUST00000022286	Ndufs4
Similarity	mmu-miR-582-5p	miRanda	miRNA_target	13	119499577	119499598	-	.	167144	2253.8	ENSMUST00000022245	Mrps30
Similarity	mmu-miR-582-5p	miRanda	miRNA_target	16	13246349	13246370	+	.	178514	6985.73	ENSMUST00000056715	Gt4-1
Similarity	mmu-miR-582-5p	miRanda	miRNA_target	16	16223185	16223206	+	.	153499	7634.83	ENSMUST00000059955	Yars2
Similarity	mmu-miR-582-5p	miRanda	miRNA_target	16	17565506	17565526	-	.	160288	45048.1	ENSMUST00000100120	Pcqap
Similarity	mmu-miR-582-5p	miRanda	miRNA_target	16	17565506	17565526	-	.	160307	44964.1	ENSMUST00000012259	Pcqap
Similarity	mmu-miR-582-5p	miRanda	miRNA_target	16	17565506	17565526	-	.	160326	44880	ENSMUST00000080936	Pcqap
Similarity	mmu-miR-582-5p	miRanda	miRNA_target	16	18166989	18167010	+	.	15691	11544.8	ENSMUST00000014843	Htf9c
Similarity	mmu-miR-582-5p	miRanda	miRNA_target	16	19790338	19790359	-	.	164907	28303	ENSMUST00000100083	A930003A15Rik
Similarity	mmu-miR-582-5p	miRanda	miRNA_target	16	20558789	20558810	+	.	162303	36821	ENSMUST00000051465	1810009K13Rik
Similarity	mmu-miR-582-5p	miRanda	miRNA_target	16	30227643	30227664	-	.	154048	3537.76	ENSMUST00000061190	Gp5
Similarity	mmu-miR-582-5p	miRanda	miRNA_target	16	31791895	31791916	+	.	177014	8161.14	ENSMUST00000023454	Dlg1
Similarity	mmu-miR-582-5p	miRanda	miRNA_target	16	31791895	31791916	+	.	157427	10849.1	ENSMUST00000064477	Dlg1
Similarity	mmu-miR-582-5p	miRanda	miRNA_target	16	37014116	37014137	+	.	155831	39458	ENSMUST00000054034	Polq
Similarity	mmu-miR-582-5p	miRanda	miRNA_target	16	37801375	37801396	+	.	172159	5501.92	ENSMUST00000078717	Lrrc58
Similarity	mmu-miR-582-5p	miRanda	miRNA_target	16	38167997	38168018	-	.	15413	43762.8	ENSMUST00000023504	Nr1i2
Similarity	mmu-miR-582-5p	miRanda	miRNA_target	16	38315447	38315468	-	.	165128	337.48	ENSMUST00000002926	Pla1a
Similarity	mmu-miR-582-5p	miRanda	miRNA_target	16	38731707	38731728	-	.	158047	3163.6	ENSMUST00000023485	4930435E12Rik
Similarity	mmu-miR-582-5p	miRanda	miRNA_target	16	45539635	45539656	+	.	154019	25157.1	ENSMUST00000089499	Gcet2
Similarity	mmu-miR-582-5p	miRanda	miRNA_target	16	46355627	46355648	-	.	159744	47556.4	ENSMUST00000096052	Pvrl3
Similarity	mmu-miR-582-5p	miRanda	miRNA_target	16	48213714	48213739	+	.	160315	44930.4	ENSMUST00000096045	Dppa4
Similarity	mmu-miR-582-5p	miRanda	miRNA_target	16	49827199	49827220	+	.	16215	37391.8	ENSMUST00000023320	Cd47
Similarity	mmu-miR-582-5p	miRanda	miRNA_target	16	57223424	57223445	-	.	185336	267.53	ENSMUST00000023430	2610528E23Rik
Similarity	mmu-miR-582-5p	miRanda	miRNA_target	16	58445460	58445481	-	.	180854	1898.74	ENSMUST00000023427	St3gal6
Similarity	mmu-miR-582-5p	miRanda	miRNA_target	16	58831194	58831215	-	.	179775	6129.22	ENSMUST00000058564	Olfr178
Similarity	mmu-miR-582-5p	miRanda	miRNA_target	16	59061030	59061052	-	.	165169	27561.2	ENSMUST00000072608	Olfr194
Similarity	mmu-miR-582-5p	miRanda	miRNA_target	16	75483881	75484120	+	.	159925	46707.9	ENSMUST00000046378	Rbm11
Similarity	mmu-miR-582-5p	miRanda	miRNA_target	16	76173614	76173635	-	.	17157	14319.3	ENSMUST00000054178	Nrip1
Similarity	mmu-miR-582-5p	miRanda	miRNA_target	16	89291999	89292019	-	.	16076	42979.6	ENSMUST00000078422	Krtap16-7
Similarity	mmu-miR-582-5p	miRanda	miRNA_target	16	90638333	90638354	+	.	161127	1695.9	ENSMUST00000038197	Mrap
Similarity	mmu-miR-582-5p	miRanda	miRNA_target	16	90638535	90638559	+	.	157793	1695.9	ENSMUST00000038197	Mrap
Similarity	mmu-miR-582-5p	miRanda	miRNA_target	16	90814686	90814709	-	.	173966	5546.8	ENSMUST00000023694	1110004E09Rik
Similarity	mmu-miR-582-5p	miRanda	miRNA_target	16	91504622	91504645	-	.	168266	1553.63	ENSMUST00000049244	ORF28
Similarity	mmu-miR-582-5p	miRanda	miRNA_target	16	93698918	93698940	+	.	163733	603.519	ENSMUST00000045004	Dopey2
Similarity	mmu-miR-582-5p	miRanda	miRNA_target	16	96226093	96226114	-	.	159993	3356.1	ENSMUST00000050884	Hmgn1
Similarity	mmu-miR-582-5p	miRanda	miRNA_target	9	3478141	3478167	+	.	158164	79.7097	ENSMUST00000027027	Cwf19l2
Similarity	mmu-miR-582-5p	miRanda	miRNA_target	9	4216247	4216266	+	.	160269	45136.2	ENSMUST00000070621
Similarity	mmu-miR-582-5p	miRanda	miRNA_target	9	21024572	21024594	+	.	163506	1391.33	ENSMUST00000065005	Atg4d
Similarity	mmu-miR-582-5p	miRanda	miRNA_target	9	21025143	21025165	+	.	154799	1391.33	ENSMUST00000065005	Atg4d
Similarity	mmu-miR-582-5p	miRanda	miRNA_target	9	21863432	21863456	-	.	160467	44251.1	ENSMUST00000013966	Elof1
Similarity	mmu-miR-582-5p	miRanda	miRNA_target	9	37028937	37028957	-	.	154618	291.094	ENSMUST00000037275	Ccdc15
Similarity	mmu-miR-582-5p	miRanda	miRNA_target	9	37460937	37460958	-	.	155289	2778.41	ENSMUST00000072430	Olfr160
Similarity	mmu-miR-582-5p	miRanda	miRNA_target	9	38607405	38607426	+	.	172021	593.605	ENSMUST00000058789	Olfr26
Similarity	mmu-miR-582-5p	miRanda	miRNA_target	9	38607335	38607356	+	.	16302	593.605	ENSMUST00000058789	Olfr26
Similarity	mmu-miR-582-5p	miRanda	miRNA_target	9	39694709	39694731	+	.	156186	16682.4	ENSMUST00000062833	Olfr974
Similarity	mmu-miR-582-5p	miRanda	miRNA_target	9	44161133	44161155	+	.	155364	21762.5	ENSMUST00000080300	Rps25
Similarity	mmu-miR-582-5p	miRanda	miRNA_target	9	44203752	44203773	-	.	160322	44899.4	ENSMUST00000047740	Upk2
Similarity	mmu-miR-582-5p	miRanda	miRNA_target	9	45161227	45161248	+	.	154636	6144.02	ENSMUST00000041082	Fxyd2
Similarity	mmu-miR-582-5p	miRanda	miRNA_target	9	48830445	48830466	+	.	157377	203.757	ENSMUST00000034803	Zw10
Similarity	mmu-miR-582-5p	miRanda	miRNA_target	9	51695788	51695810	-	.	155773	6056.42	ENSMUST00000034552	Fdx1
Similarity	mmu-miR-582-5p	miRanda	miRNA_target	9	56941276	56941299	-	.	161719	649.304	ENSMUST00000034842	Neil1
Similarity	mmu-miR-582-5p	miRanda	miRNA_target	9	65864438	65864459	+	.	155773	4188	ENSMUST00000034947	Ppib
Similarity	mmu-miR-582-5p	miRanda	miRNA_target	9	70403965	70403986	-	.	154097	6812.85	ENSMUST00000049031	B230380D07Rik
Similarity	mmu-miR-582-5p	miRanda	miRNA_target	9	72161487	72161507	+	.	154019	7582.41	ENSMUST00000098576	Suhw4
Similarity	mmu-miR-582-5p	miRanda	miRNA_target	9	72813195	72813214	-	.	164975	28110.7	ENSMUST00000098566	Pigb
Similarity	mmu-miR-582-5p	miRanda	miRNA_target	9	75137281	75137302	+	.	174901	2744.4	ENSMUST00000034709	Bcl2l10
Similarity	mmu-miR-582-5p	miRanda	miRNA_target	9	77850864	77850885	+	.	164108	28157.6	ENSMUST00000024104	Gcm1
Similarity	mmu-miR-582-5p	miRanda	miRNA_target	9	79541157	79541178	-	.	158827	37.048	ENSMUST00000034881	Cox7a2
Similarity	mmu-miR-582-5p	miRanda	miRNA_target	9	85642129	85642150	+	.	156158	113.636	ENSMUST00000006559	Tpbg
Similarity	mmu-miR-582-5p	miRanda	miRNA_target	9	88319796	88319818	-	.	161653	39304.9	ENSMUST00000034997	2810026P18Rik
Similarity	mmu-miR-582-5p	miRanda	miRNA_target	9	89873653	89873674	+	.	156247	4500.35	ENSMUST00000034915	Ctsh
Similarity	mmu-miR-582-5p	miRanda	miRNA_target	9	99283947	99283968	+	.	170555	15894.9	ENSMUST00000056103	1600029I14Rik
Similarity	mmu-miR-582-5p	miRanda	miRNA_target	9	100304749	100304770	-	.	172931	5223.92	ENSMUST00000035050	Nck1
Similarity	mmu-miR-582-5p	miRanda	miRNA_target	9	102614562	102614583	+	.	16487	28411.8	ENSMUST00000098447	EG434510
Similarity	mmu-miR-582-5p	miRanda	miRNA_target	9	103108726	103108747	-	.	154636	6144.02	ENSMUST00000035163	1300017J02Rik
Similarity	mmu-miR-582-5p	miRanda	miRNA_target	9	103208269	103208289	+	.	155587	2685.93	ENSMUST00000035164	Topbp1
Similarity	mmu-miR-582-5p	miRanda	miRNA_target	9	103956654	103956675	-	.	169059	7127.03	ENSMUST00000076147	Ccrl1
Similarity	mmu-miR-582-5p	miRanda	miRNA_target	9	107396630	107396652	+	.	159431	49055.8	ENSMUST00000010189	Tmem115
Similarity	mmu-miR-582-5p	miRanda	miRNA_target	9	107456487	107456506	-	.	161894	38363.5	ENSMUST00000073448	Sema3b
Similarity	mmu-miR-582-5p	miRanda	miRNA_target	9	107456487	107456506	-	.	16475	11132.7	ENSMUST00000102532	Sema3b
Similarity	mmu-miR-582-5p	miRanda	miRNA_target	9	107456487	107456506	-	.	169924	16959	ENSMUST00000098409	Sema3b
Similarity	mmu-miR-582-5p	miRanda	miRNA_target	9	107913082	107913103	+	.	153541	31298.2	ENSMUST00000085060	Amigo3
Similarity	mmu-miR-582-5p	miRanda	miRNA_target	9	108261909	108261930	-	.	161774	875.968	ENSMUST00000076592	Ccdc36
Similarity	mmu-miR-582-5p	miRanda	miRNA_target	9	108262275	108262296	-	.	152842	875.968	ENSMUST00000076592	Ccdc36
Similarity	mmu-miR-582-5p	miRanda	miRNA_target	9	108663295	108663316	+	.	153499	3933.73	ENSMUST00000098381	Ihpk2
Similarity	mmu-miR-582-5p	miRanda	miRNA_target	9	108663295	108663316	+	.	153499	3933.73	ENSMUST00000085018	Ihpk2
Similarity	mmu-miR-582-5p	miRanda	miRNA_target	9	110107609	110107631	+	.	167996	1267.04	ENSMUST00000035058	Cspg5
Similarity	mmu-miR-582-5p	miRanda	miRNA_target	9	113766800	113766821	+	.	163105	1291.64	ENSMUST00000035089	Clasp2
Similarity	mmu-miR-582-5p	miRanda	miRNA_target	9	114572412	114572433	+	.	166483	592.816	ENSMUST00000047404	Dync1li1
Similarity	mmu-miR-582-5p	miRanda	miRNA_target	9	116792287	116792308	-	.	162599	35740.7	ENSMUST00000084824	Rbms3
Similarity	mmu-miR-582-5p	miRanda	miRNA_target	9	120921783	120921805	-	.	16302	599.69	ENSMUST00000098284	Ulk4
Similarity	mmu-miR-582-5p	miRanda	miRNA_target	9	122867357	122867378	+	.	16394	830.741	ENSMUST00000040717	Kif15
Similarity	mmu-miR-582-5p	miRanda	miRNA_target	9	123021457	123021479	-	.	172476	7717	ENSMUST00000039229	Cdcp1
Similarity	mmu-miR-582-5p	miRanda	miRNA_target	3	22406295	22406316	+	.	160843	42624.5	ENSMUST00000063988	Tbl1xr1
Similarity	mmu-miR-582-5p	miRanda	miRNA_target	3	25624480	25624502	-	.	153063	3102.53	ENSMUST00000075054	Nlgn1
Similarity	mmu-miR-582-5p	miRanda	miRNA_target	3	34004120	34004141	-	.	166905	5763.84	ENSMUST00000029222	Ccdc39
Similarity	mmu-miR-582-5p	miRanda	miRNA_target	3	40751088	40751110	+	.	167473	21797.2	ENSMUST00000061590	Intu
Similarity	mmu-miR-582-5p	miRanda	miRNA_target	3	54816678	54816698	-	.	163733	659.2	ENSMUST00000029316	Exosc8
Similarity	mmu-miR-582-5p	miRanda	miRNA_target	3	55297728	55297749	+	.	171563	6319.34	ENSMUST00000029369	Sohlh2
Similarity	mmu-miR-582-5p	miRanda	miRNA_target	3	55488206	55488227	-	.	158375	14429.9	ENSMUST00000062651	ENSMUSG00000048888
Similarity	mmu-miR-582-5p	miRanda	miRNA_target	3	57755694	57755715	-	.	158116	3510.96	ENSMUST00000099091	Gm410
Similarity	mmu-miR-582-5p	miRanda	miRNA_target	3	57755669	57755689	-	.	154087	3510.96	ENSMUST00000099091	Gm410
Similarity	mmu-miR-582-5p	miRanda	miRNA_target	3	67562908	67562929	+	.	161459	84.5379	ENSMUST00000077271	Gfm1
Similarity	mmu-miR-582-5p	miRanda	miRNA_target	3	67567119	67567140	-	.	159542	7493.13	ENSMUST00000054825	Rarres1
Similarity	mmu-miR-582-5p	miRanda	miRNA_target	3	79689821	79689841	-	.	153499	1125.53	ENSMUST00000029386	Etfdh
Similarity	mmu-miR-582-5p	miRanda	miRNA_target	3	81299498	81299521	+	.	164959	28155.6	ENSMUST00000029652	Pdgfc
Similarity	mmu-miR-582-5p	miRanda	miRNA_target	3	85063479	85063500	+	.	171692	14140.7	ENSMUST00000029727	Fbxw7
Similarity	mmu-miR-582-5p	miRanda	miRNA_target	3	87169014	87169035	-	.	167144	10941.7	ENSMUST00000041732	Kirrel
Similarity	mmu-miR-582-5p	miRanda	miRNA_target	3	90574870	90574891	-	.	161154	158.671	ENSMUST00000001044	Snapap
Similarity	mmu-miR-582-5p	miRanda	miRNA_target	3	95983464	95983485	-	.	167947	20766.8	ENSMUST00000036181	Car14
Similarity	mmu-miR-582-5p	miRanda	miRNA_target	3	96369746	96369767	-	.	161459	40076.8	ENSMUST00000090775	Fcgr1
Similarity	mmu-miR-582-5p	miRanda	miRNA_target	3	97646249	97646271	-	.	154636	1370.53	ENSMUST00000029730	Chd1l
Similarity	mmu-miR-582-5p	miRanda	miRNA_target	3	98052192	98052213	+	.	16487	28411.8	ENSMUST00000098828	EG433632
Similarity	mmu-miR-582-5p	miRanda	miRNA_target	3	98398649	98398667	-	.	162596	35752.2	ENSMUST00000065793	Phgdh
Similarity	mmu-miR-582-5p	miRanda	miRNA_target	3	108021269	108021290	+	.	154978	5753.83	ENSMUST00000037375	Eps8l3
Similarity	mmu-miR-582-5p	miRanda	miRNA_target	3	108054618	108054640	-	.	159374	1237.46	ENSMUST00000004137	Gstm7
Similarity	mmu-miR-582-5p	miRanda	miRNA_target	3	108054468	108054489	-	.	159374	1237.46	ENSMUST00000004137	Gstm7
Similarity	mmu-miR-582-5p	miRanda	miRNA_target	3	108237185	108237208	-	.	160462	75.3924	ENSMUST00000000001	Gnai3
Similarity	mmu-miR-582-5p	miRanda	miRNA_target	3	108885668	108885691	+	.	157019	3871.22	ENSMUST00000094007	4921525H12Rik
Similarity	mmu-miR-582-5p	miRanda	miRNA_target	3	108983716	108983737	-	.	171668	14175.7	ENSMUST00000053065	Fndc7
Similarity	mmu-miR-582-5p	miRanda	miRNA_target	3	108983716	108983737	-	.	171704	14123.4	ENSMUST00000102620	Fndc7
Similarity	mmu-miR-582-5p	miRanda	miRNA_target	3	122925722	122925742	-	.	167144	10.7071	ENSMUST00000090379	Usp53
Similarity	mmu-miR-582-5p	miRanda	miRNA_target	3	122925644	122925667	-	.	167144	10.7071	ENSMUST00000090379	Usp53
Similarity	mmu-miR-582-5p	miRanda	miRNA_target	3	138392742	138392766	+	.	161198	4275.02	ENSMUST00000005964	Adh5
Similarity	mmu-miR-582-5p	miRanda	miRNA_target	3	145584682	145584703	-	.	165449	2257.2	ENSMUST00000029846	Cyr61
Similarity	mmu-miR-582-5p	miRanda	miRNA_target	3	146222836	146222857	+	.	179497	6308.36	ENSMUST00000039164	Edg7
Similarity	mmu-miR-582-5p	miRanda	miRNA_target	3	146402798	146402819	+	.	154571	1074.67	ENSMUST00000061937	Ctbs
Similarity	mmu-miR-582-5p	miRanda	miRNA_target	3	157862368	157862389	+	.	159654	47981.6	ENSMUST00000029827	1810013D15Rik
Similarity	mmu-miR-582-5p	miRanda	miRNA_target	3	157946337	157946358	-	.	160782	4948.94	ENSMUST00000072875	Sfrs11
Similarity	mmu-miR-582-5p	miRanda	miRNA_target	17	3154711	3154732	+	.	152889	2949.61	ENSMUST00000076734	Rbm16
Similarity	mmu-miR-582-5p	miRanda	miRNA_target	17	8280503	8280524	+	.	169954	797.335	ENSMUST00000074667	T
Similarity	mmu-miR-582-5p	miRanda	miRNA_target	17	8280565	8280586	+	.	161561	797.335	ENSMUST00000074667	T
Similarity	mmu-miR-582-5p	miRanda	miRNA_target	17	12683672	12683694	-	.	159019	374.184	ENSMUST00000089015	Mas1
Similarity	mmu-miR-582-5p	miRanda	miRNA_target	17	14620212	14620231	-	.	153561	60.1624	ENSMUST00000060103	Wdr27
Similarity	mmu-miR-582-5p	miRanda	miRNA_target	17	15108536	15108557	+	.	164625	29126.7	ENSMUST00000014907	4932442K08Rik
Similarity	mmu-miR-582-5p	miRanda	miRNA_target	17	17256282	17256303	-	.	161385	40374.6	ENSMUST00000041047	Lnpep
Similarity	mmu-miR-582-5p	miRanda	miRNA_target	17	17234001	17234022	-	.	180022	5974.22	ENSMUST00000097388	Lnpep
Similarity	mmu-miR-582-5p	miRanda	miRNA_target	17	20670524	20670545	+	.	153861	7126.22	ENSMUST00000007708	Ppp2r1a
Similarity	mmu-miR-582-5p	miRanda	miRNA_target	17	25850359	25850380	+	.	164694	23362.7	ENSMUST00000025010	Tmem8
Similarity	mmu-miR-582-5p	miRanda	miRNA_target	17	27903483	27903505	-	.	163965	31139.5	ENSMUST00000056274	C230013L11Rik
Similarity	mmu-miR-582-5p	miRanda	miRNA_target	17	27903483	27903505	-	.	16.33	33303.4	ENSMUST00000097357	C230013L11Rik
Similarity	mmu-miR-582-5p	miRanda	miRNA_target	17	32742494	32742515	+	.	162482	36162	ENSMUST00000087666	C920016K16Rik
Similarity	mmu-miR-582-5p	miRanda	miRNA_target	17	32742494	32742515	+	.	162565	35863.4	ENSMUST00000075524	C920016K16Rik
Similarity	mmu-miR-582-5p	miRanda	miRNA_target	17	34069294	34069315	+	.	15963	48096.3	ENSMUST00000097348	BC051142
Similarity	mmu-miR-582-5p	miRanda	miRNA_target	17	34199658	34199679	+	.	163733	20275.5	ENSMUST00000038244	Gpsm3
Similarity	mmu-miR-582-5p	miRanda	miRNA_target	17	34262801	34262821	+	.	161078	3152.09	ENSMUST00000015605	Crebl1
Similarity	mmu-miR-582-5p	miRanda	miRNA_target	17	34313232	34313253	+	.	167358	22054.2	ENSMUST00000055067	Tnxb
Similarity	mmu-miR-582-5p	miRanda	miRNA_target	17	34846252	34846273	+	.	153534	37930.4	ENSMUST00000068261	Atp6v1g2
Similarity	mmu-miR-582-5p	miRanda	miRNA_target	17	36971872	36971897	+	.	155159	3463.09	ENSMUST00000079951	Olfr104
Similarity	mmu-miR-582-5p	miRanda	miRNA_target	17	36971278	36971298	+	.	154158	3463.09	ENSMUST00000079951	Olfr104
Similarity	mmu-miR-582-5p	miRanda	miRNA_target	17	37309804	37309825	+	.	169418	17862.9	ENSMUST00000080483	Olfr119
Similarity	mmu-miR-582-5p	miRanda	miRNA_target	17	41968069	41968090	+	.	156019	5234.41	ENSMUST00000048691
Similarity	mmu-miR-582-5p	miRanda	miRNA_target	17	42120432	42120453	-	.	168519	19585.4	ENSMUST00000024711	Gpr115
Similarity	mmu-miR-582-5p	miRanda	miRNA_target	17	42938608	42938629	-	.	155345	416.71	ENSMUST00000024707	Mep1a
Similarity	mmu-miR-582-5p	miRanda	miRNA_target	17	44200688	44200710	+	.	16325	33471.3	ENSMUST00000097320	ENSMUSG00000073394
Similarity	mmu-miR-582-5p	miRanda	miRNA_target	17	45196480	45196502	-	.	17624	8841.65	ENSMUST00000039106	1600014C23Rik
Similarity	mmu-miR-582-5p	miRanda	miRNA_target	17	45895431	45895453	-	.	173966	8713.55	ENSMUST00000087012	Slc22a7
Similarity	mmu-miR-582-5p	miRanda	miRNA_target	17	47062537	47062561	+	.	160587	431.263	ENSMUST00000037333	Ccnd3
Similarity	mmu-miR-582-5p	miRanda	miRNA_target	17	47884975	47884996	-	.	168476	19672.8	ENSMUST00000046549	Apobec2
Similarity	mmu-miR-582-5p	miRanda	miRNA_target	17	53821512	53821536	-	.	159538	48538.8	ENSMUST00000086884
Similarity	mmu-miR-582-5p	miRanda	miRNA_target	17	55445595	55445616	+	.	167009	22855.7	ENSMUST00000025004	Emr4
Similarity	mmu-miR-582-5p	miRanda	miRNA_target	17	56528343	56528362	-	.	165572	26454.9	ENSMUST00000043062	Acsbg2
Similarity	mmu-miR-582-5p	miRanda	miRNA_target	17	58280934	58280955	+	.	176149	2865.77	ENSMUST00000050706
Similarity	mmu-miR-582-5p	miRanda	miRNA_target	17	65979021	65979036	-	.	16487	27185.4	ENSMUST00000024909	Ndufv2
Similarity	mmu-miR-582-5p	miRanda	miRNA_target	17	73399031	73399054	-	.	15634	14123.5	ENSMUST00000024858	Galnt14
Similarity	mmu-miR-582-5p	miRanda	miRNA_target	17	73789178	73789199	-	.	157501	13509	ENSMUST00000024866	Xdh
Similarity	mmu-miR-582-5p	miRanda	miRNA_target	17	78852511	78852532	+	.	162435	36333.8	ENSMUST00000024887	2410091C18Rik
Similarity	mmu-miR-582-5p	miRanda	miRNA_target	17	86563531	86563554	+	.	155293	35309.9	ENSMUST00000097275	Prkce
Similarity	mmu-miR-582-5p	miRanda	miRNA_target	17	87631976	87631997	+	.	17624	4419.49	ENSMUST00000024967	Msh2
Similarity	mmu-miR-582-5p	miRanda	miRNA_target	12	8524177	8524198	-	.	153018	44350.4	ENSMUST00000067384	Rhob
Similarity	mmu-miR-582-5p	miRanda	miRNA_target	12	10421386	10421409	+	.	158287	265.747	ENSMUST00000020947	Rdh14
Similarity	mmu-miR-582-5p	miRanda	miRNA_target	12	17018742	17018760	-	.	168217	20200.5	ENSMUST00000067572	Pqlc3
Similarity	mmu-miR-582-5p	miRanda	miRNA_target	12	25255013	25255034	-	.	162892	34699.8	ENSMUST00000074163	Cys1
Similarity	mmu-miR-582-5p	miRanda	miRNA_target	12	26896461	26896483	-	.	160007	46327.6	ENSMUST00000062149	Rnf144
Similarity	mmu-miR-582-5p	miRanda	miRNA_target	12	36088553	36088574	-	.	153203	1175.09	ENSMUST00000019400	Ahr
Similarity	mmu-miR-582-5p	miRanda	miRNA_target	12	45077043	45077063	-	.	163363	431.863	ENSMUST00000015049	Dnajb9
Similarity	mmu-miR-582-5p	miRanda	miRNA_target	12	51217941	51217963	-	.	191021	497.708	ENSMUST00000002765	Prkcm
Similarity	mmu-miR-582-5p	miRanda	miRNA_target	12	52531540	52531559	-	.	155031	643.162	ENSMUST00000013130	Strn3
Similarity	mmu-miR-582-5p	miRanda	miRNA_target	12	66147013	66147034	+	.	167144	1023.41	ENSMUST00000046331	Wdr20b
Similarity	mmu-miR-582-5p	miRanda	miRNA_target	12	66146089	66146822	+	.	160322	1023.41	ENSMUST00000046331	Wdr20b
Similarity	mmu-miR-582-5p	miRanda	miRNA_target	12	70202231	70202252	+	.	155929	27820.8	ENSMUST00000063445	Klhdc1
Similarity	mmu-miR-582-5p	miRanda	miRNA_target	12	74271012	74271031	+	.	153662	730.691	ENSMUST00000101314	Slc38a6
Similarity	mmu-miR-582-5p	miRanda	miRNA_target	12	79807723	79807744	-	.	160406	2345.17	ENSMUST00000021544	Plek2
Similarity	mmu-miR-582-5p	miRanda	miRNA_target	12	80074980	80075001	+	.	170555	11648.5	ENSMUST00000021550	Arg2
Similarity	mmu-miR-582-5p	miRanda	miRNA_target	12	82912286	82912307	+	.	173575	11645.6	ENSMUST00000095565	Pcnx
Similarity	mmu-miR-582-5p	miRanda	miRNA_target	12	87869867	87869886	-	.	173966	11185.1	ENSMUST00000057205	Zdhhc22
Similarity	mmu-miR-582-5p	miRanda	miRNA_target	12	88975089	88975110	+	.	153875	31124.4	ENSMUST00000071823	Adck1
Similarity	mmu-miR-582-5p	miRanda	miRNA_target	12	91927997	91928020	+	.	16172	39041.8	ENSMUST00000021343	Tshr
Similarity	mmu-miR-582-5p	miRanda	miRNA_target	12	103301460	103301481	+	.	16487	28411.8	ENSMUST00000053611	Cox8c
Similarity	mmu-miR-582-5p	miRanda	miRNA_target	12	106006271	106006292	+	.	159185	2019.88	ENSMUST00000041229	Bdkrb1
Similarity	mmu-miR-582-5p	miRanda	miRNA_target	12	106006326	106006347	+	.	15691	2019.88	ENSMUST00000041229	Bdkrb1
Similarity	mmu-miR-582-5p	miRanda	miRNA_target	12	109273980	109274001	-	.	154493	2690.76	ENSMUST00000021693	Slc25a29
Similarity	mmu-miR-582-5p	miRanda	miRNA_target	12	111321166	111321187	-	.	163346	33149.6	ENSMUST00000021705	2810452K22Rik
Similarity	mmu-miR-582-5p	miRanda	miRNA_target	12	111992607	111992628	+	.	156792	2067.69	ENSMUST00000074417	Eif5
Similarity	mmu-miR-582-5p	miRanda	miRNA_target	12	113356519	113356540	-	.	163733	14060	ENSMUST00000075827	Jag2
Similarity	mmu-miR-582-5p	miRanda	miRNA_target	12	113519512	113519532	+	.	168303	20023.6	ENSMUST00000019147	Pacs2
Similarity	mmu-miR-582-5p	miRanda	miRNA_target	12	114209933	114209954	-	.	155019	4305.81	ENSMUST00000103453	IGHV5S24
Similarity	mmu-miR-582-5p	miRanda	miRNA_target	12	114217293	114217314	-	.	160078	46002	ENSMUST00000103454	IGHV2-9-1
Similarity	mmu-miR-582-5p	miRanda	miRNA_target	12	114243597	114243618	-	.	15926	49897	ENSMUST00000103455	IGHV2-6
Similarity	mmu-miR-582-5p	miRanda	miRNA_target	12	116587161	116587182	+	.	154652	7116.21	ENSMUST00000011315	Vipr2
Similarity	mmu-miR-582-5p	miRanda	miRNA_target	11	3144491	3144512	+	.	157166	2931.99	ENSMUST00000020734	Eif4enif1
Similarity	mmu-miR-582-5p	miRanda	miRNA_target	11	3144453	3144475	+	.	155013	2931.99	ENSMUST00000020734	Eif4enif1
Similarity	mmu-miR-582-5p	miRanda	miRNA_target	11	3144491	3144512	+	.	157029	3010.24	ENSMUST00000093405	Eif4enif1
Similarity	mmu-miR-582-5p	miRanda	miRNA_target	11	3144453	3144475	+	.	154878	3010.24	ENSMUST00000093405	Eif4enif1
Similarity	mmu-miR-582-5p	miRanda	miRNA_target	11	3242258	3242280	+	.	156133	40948.6	ENSMUST00000045153	Pik3ip1
Similarity	mmu-miR-582-5p	miRanda	miRNA_target	11	3394491	3394512	-	.	161459	10718	ENSMUST00000044507	Pib5pa
Similarity	mmu-miR-582-5p	miRanda	miRNA_target	11	3589571	3589593	+	.	159147	31747.5	ENSMUST00000088760	Morc2a
Similarity	mmu-miR-582-5p	miRanda	miRNA_target	11	4602004	4602027	-	.	162596	43.4901	ENSMUST00000058407	1110020P15Rik
Similarity	mmu-miR-582-5p	miRanda	miRNA_target	11	4602132	4602155	-	.	15691	43.4901	ENSMUST00000058407	1110020P15Rik
Similarity	mmu-miR-582-5p	miRanda	miRNA_target	11	20551288	20551307	+	.	15744	125.336	ENSMUST00000093292	Sertad2
Similarity	mmu-miR-582-5p	miRanda	miRNA_target	11	23388871	23388892	+	.	170192	16499.5	ENSMUST00000070402	Usp34
Similarity	mmu-miR-582-5p	miRanda	miRNA_target	11	23388871	23388892	+	.	170192	16499.5	ENSMUST00000101465	Usp34
Similarity	mmu-miR-582-5p	miRanda	miRNA_target	11	29121772	29121793	-	.	161596	791.076	ENSMUST00000020754	Ccdc104
Similarity	mmu-miR-582-5p	miRanda	miRNA_target	11	31001272	31001293	+	.	160322	133.992	ENSMUST00000020551	Asb3
Similarity	mmu-miR-582-5p	miRanda	miRNA_target	11	31565477	31565496	-	.	154169	5397.97	ENSMUST00000058060	2310022M17Rik
Similarity	mmu-miR-582-5p	miRanda	miRNA_target	11	35851405	35851428	-	.	16013	17004.8	ENSMUST00000057207	Odz2
Similarity	mmu-miR-582-5p	miRanda	miRNA_target	11	43572973	43572995	-	.	161646	323.238	ENSMUST00000048578	Ttc1
Similarity	mmu-miR-582-5p	miRanda	miRNA_target	11	46925483	46925504	-	.	160148	45683	ENSMUST00000020613	Sgcd
Similarity	mmu-miR-582-5p	miRanda	miRNA_target	11	51423806	51423825	+	.	156019	2407.89	ENSMUST00000078011	Col23a1
Similarity	mmu-miR-582-5p	miRanda	miRNA_target	11	51467186	51467207	-	.	159215	1519.39	ENSMUST00000001081	Rmnd5b
Similarity	mmu-miR-582-5p	miRanda	miRNA_target	11	53310724	53310745	+	.	161585	39573.5	ENSMUST00000018531	Shroom1
Similarity	mmu-miR-582-5p	miRanda	miRNA_target	11	53898549	53898570	-	.	170555	15894.9	ENSMUST00000093109	Pdlim4
Similarity	mmu-miR-582-5p	miRanda	miRNA_target	11	54204872	54204893	+	.	158651	4343.17	ENSMUST00000093106	Acsl6
Similarity	mmu-miR-582-5p	miRanda	miRNA_target	11	54204719	54204741	+	.	152985	4343.17	ENSMUST00000093106	Acsl6
Similarity	mmu-miR-582-5p	miRanda	miRNA_target	11	54204872	54204893	+	.	157265	23816.8	ENSMUST00000072178	Acsl6
Similarity	mmu-miR-582-5p	miRanda	miRNA_target	11	58023611	58023632	+	.	16396	31153.7	ENSMUST00000035266	Igtp
Similarity	mmu-miR-582-5p	miRanda	miRNA_target	11	58124383	58124404	+	.	161561	39667.3	ENSMUST00000065632	Zfp692
Similarity	mmu-miR-582-5p	miRanda	miRNA_target	11	59693077	59693098	+	.	172021	13669.9	ENSMUST00000046830	Nt5m
Similarity	mmu-miR-582-5p	miRanda	miRNA_target	11	60057205	60057225	-	.	158865	1976.36	ENSMUST00000102682	Tom1l2
Similarity	mmu-miR-582-5p	miRanda	miRNA_target	11	61546022	61546044	-	.	17339	11870.7	ENSMUST00000004955	Prpsap2
Similarity	mmu-miR-582-5p	miRanda	miRNA_target	11	65647040	65647061	-	.	162019	37884.3	ENSMUST00000075581	Dnahc9
Similarity	mmu-miR-582-5p	miRanda	miRNA_target	11	68760238	68760259	-	.	155638	15050	ENSMUST00000065040	Arhgef15
Similarity	mmu-miR-582-5p	miRanda	miRNA_target	11	69422053	69422075	-	.	166527	24005.2	ENSMUST00000053608	Atp1b2
Similarity	mmu-miR-582-5p	miRanda	miRNA_target	11	70256974	70256995	+	.	162596	35752.2	ENSMUST00000079056	Arrb2
Similarity	mmu-miR-582-5p	miRanda	miRNA_target	11	70256974	70256995	+	.	162596	35752.2	ENSMUST00000102563	Arrb2
Similarity	mmu-miR-582-5p	miRanda	miRNA_target	11	70336908	70336929	+	.	160322	44899.4	ENSMUST00000057685	C730027E14Rik
Similarity	mmu-miR-582-5p	miRanda	miRNA_target	11	72501450	72501470	+	.	160633	43525.5	ENSMUST00000021148	Ube2g1
Similarity	mmu-miR-582-5p	miRanda	miRNA_target	11	74994003	74994025	-	.	153248	712.198	ENSMUST00000044949	Dph1
Similarity	mmu-miR-582-5p	miRanda	miRNA_target	11	77853984	77854004	+	.	16056	13725.4	ENSMUST00000021187	Dhrs13
Similarity	mmu-miR-582-5p	miRanda	miRNA_target	11	79056276	79056299	-	.	153116	14233.8	ENSMUST00000017821	Wsb1
Similarity	mmu-miR-582-5p	miRanda	miRNA_target	11	84727429	84727448	-	.	170252	4154.24	ENSMUST00000103195	Znhit3
Similarity	mmu-miR-582-5p	miRanda	miRNA_target	11	84727429	84727448	-	.	172989	4274.91	ENSMUST00000020836	Znhit3
Similarity	mmu-miR-582-5p	miRanda	miRNA_target	11	86586210	86586230	-	.	171025	15261.3	ENSMUST00000081401	Dhx40
Similarity	mmu-miR-582-5p	miRanda	miRNA_target	11	86586210	86586230	-	.	171128	15099.2	ENSMUST00000018569	Dhx40
Similarity	mmu-miR-582-5p	miRanda	miRNA_target	11	86894003	86894023	-	.	161459	456.185	ENSMUST00000020801	1200011M11Rik
Similarity	mmu-miR-582-5p	miRanda	miRNA_target	11	88647313	88647334	-	.	155145	14118.5	ENSMUST00000018572	Akap1
Similarity	mmu-miR-582-5p	miRanda	miRNA_target	11	89852403	89852424	+	.	155003	10159.4	ENSMUST00000092788	Tmem100
Similarity	mmu-miR-582-5p	miRanda	miRNA_target	11	91390695	91390717	-	.	161747	38933.6	ENSMUST00000061019	Kif2b
Similarity	mmu-miR-582-5p	miRanda	miRNA_target	11	93416455	93416476	+	.	156605	2145.62	ENSMUST00000042943	Car10
Similarity	mmu-miR-582-5p	miRanda	miRNA_target	11	94461277	94461298	-	.	161787	351.641	ENSMUST00000039949	Eme1
Similarity	mmu-miR-582-5p	miRanda	miRNA_target	11	95326542	95326563	-	.	157365	49861.6	ENSMUST00000058866	Nxph3
Similarity	mmu-miR-582-5p	miRanda	miRNA_target	11	95496414	95496437	+	.	160458	44292.5	ENSMUST00000036374	1700071K01Rik
Similarity	mmu-miR-582-5p	miRanda	miRNA_target	11	96723800	96723821	-	.	162502	36090.9	ENSMUST00000103152	Cdk5rap3
Similarity	mmu-miR-582-5p	miRanda	miRNA_target	11	98524936	98524957	-	.	162268	3891.39	ENSMUST00000100500	Thrap4
Similarity	mmu-miR-582-5p	miRanda	miRNA_target	11	98525255	98525277	-	.	153555	3891.39	ENSMUST00000100500	Thrap4
Similarity	mmu-miR-582-5p	miRanda	miRNA_target	11	99724844	99724865	+	.	160368	44690.5	ENSMUST00000093935	4733401H21Rik
Similarity	mmu-miR-582-5p	miRanda	miRNA_target	11	99853683	99853706	-	.	170017	16798.6	ENSMUST00000056362	Krt34
Similarity	mmu-miR-582-5p	miRanda	miRNA_target	11	101193589	101193609	+	.	16602	25277.9	ENSMUST00000017316	Aoc3
Similarity	mmu-miR-582-5p	miRanda	miRNA_target	11	101193589	101193609	+	.	164616	29151.3	ENSMUST00000019469	Aoc3
Similarity	mmu-miR-582-5p	miRanda	miRNA_target	11	106193813	106193834	-	.	159185	5064.61	ENSMUST00000001055	Icam2
Similarity	mmu-miR-582-5p	miRanda	miRNA_target	11	106470555	106470577	-	.	169715	17327.5	ENSMUST00000103069	Pecam1
Similarity	mmu-miR-582-5p	miRanda	miRNA_target	11	106470555	106470577	-	.	169733	17293.8	ENSMUST00000080853	Pecam1
Similarity	mmu-miR-582-5p	miRanda	miRNA_target	11	109842124	109842145	-	.	158287	2297.84	ENSMUST00000046223	Abca8a
Similarity	mmu-miR-582-5p	miRanda	miRNA_target	11	113514310	113514331	-	.	156893	2347.56	ENSMUST00000018871	D11Ertd636e
Similarity	mmu-miR-582-5p	miRanda	miRNA_target	11	115133279	115133300	-	.	160148	45683	ENSMUST00000054648	Ush1g
Similarity	mmu-miR-582-5p	miRanda	miRNA_target	11	115399986	115400007	+	.	155773	799.719	ENSMUST00000021085	Pcnt
Similarity	mmu-miR-582-5p	miRanda	miRNA_target	11	115894688	115894711	-	.	160508	44071.5	ENSMUST00000074628	Wbp2
Similarity	mmu-miR-582-5p	miRanda	miRNA_target	11	117684205	117684226	-	.	16085	42592.5	ENSMUST00000033230	Tha1
Similarity	mmu-miR-582-5p	miRanda	miRNA_target	11	120410865	120410886	-	.	15691	2921.55	ENSMUST00000026125	Thoc4
Similarity	mmu-miR-582-5p	miRanda	miRNA_target	11	120462282	120462303	-	.	167233	19134.6	ENSMUST00000026134	1110012N22Rik
Similarity	mmu-miR-582-5p	miRanda	miRNA_target	11	121038615	121038636	+	.	178514	15.3295	ENSMUST00000038831	Hexdc
Similarity	mmu-miR-582-5p	miRanda	miRNA_target	4	4060923	4060944	-	.	155423	2706.11	ENSMUST00000070375	Penk1
Similarity	mmu-miR-582-5p	miRanda	miRNA_target	4	6615278	6615299	-	.	156823	70.1846	ENSMUST00000039987	Tox
Similarity	mmu-miR-582-5p	miRanda	miRNA_target	4	19768880	19768901	+	.	166782	5469.88	ENSMUST00000035890	Slc7a13
Similarity	mmu-miR-582-5p	miRanda	miRNA_target	4	21925352	21925373	+	.	158047	68.3386	ENSMUST00000040429	Usp45
Similarity	mmu-miR-582-5p	miRanda	miRNA_target	4	24693475	24693498	+	.	168281	1742.09	ENSMUST00000050446	F730047E07Rik
Similarity	mmu-miR-582-5p	miRanda	miRNA_target	4	33424386	33424407	+	.	15691	714.799	ENSMUST00000024035	Gabrr2
Similarity	mmu-miR-582-5p	miRanda	miRNA_target	4	34877557	34877578	-	.	170311	638.36	ENSMUST00000029971	1700003M02Rik
Similarity	mmu-miR-582-5p	miRanda	miRNA_target	4	41383034	41383055	-	.	15581	16013.3	ENSMUST00000030143	Ubap2
Similarity	mmu-miR-582-5p	miRanda	miRNA_target	4	43284974	43284995	+	.	154618	6807.31	ENSMUST00000079978	Unc13b
Similarity	mmu-miR-582-5p	miRanda	miRNA_target	4	43610780	43610799	+	.	160726	43124.9	ENSMUST00000098102	OTTMUSG00000007018
Similarity	mmu-miR-582-5p	miRanda	miRNA_target	4	43672106	43672127	+	.	15691	41899.2	ENSMUST00000030191	Npr2
Similarity	mmu-miR-582-5p	miRanda	miRNA_target	4	44053807	44053828	+	.	161459	26101.1	ENSMUST00000078664	Clta
Similarity	mmu-miR-582-5p	miRanda	miRNA_target	4	46654032	46654054	-	.	181575	5084.24	ENSMUST00000065256	Tbc1d2
Similarity	mmu-miR-582-5p	miRanda	miRNA_target	4	49557117	49557138	-	.	153482	9046.27	ENSMUST00000029987	Aldob
Similarity	mmu-miR-582-5p	miRanda	miRNA_target	4	53021470	53021490	+	.	162596	646.867	ENSMUST00000015386	1700054F22Rik
Similarity	mmu-miR-582-5p	miRanda	miRNA_target	4	53746629	53746652	+	.	162298	36839.6	ENSMUST00000098071	Fcmd
Similarity	mmu-miR-582-5p	miRanda	miRNA_target	4	55064889	55064910	-	.	172708	12735.4	ENSMUST00000098069	ENSMUSG00000073850
Similarity	mmu-miR-582-5p	miRanda	miRNA_target	4	59814984	59815004	+	.	157149	7521.38	ENSMUST00000052420	E130308A19Rik
Similarity	mmu-miR-582-5p	miRanda	miRNA_target	4	68248157	68248179	-	.	165105	56.6741	ENSMUST00000030036	Dbc1
Similarity	mmu-miR-582-5p	miRanda	miRNA_target	4	71604360	71604381	-	.	163478	32708.9	ENSMUST00000102848	Tle1
Similarity	mmu-miR-582-5p	miRanda	miRNA_target	4	99411522	99411542	+	.	156544	8338.76	ENSMUST00000097959	BC020077
Similarity	mmu-miR-582-5p	miRanda	miRNA_target	4	107542542	107542565	-	.	153916	7713.76	ENSMUST00000030340	Scp2
Similarity	mmu-miR-582-5p	miRanda	miRNA_target	4	107677220	107677239	+	.	163733	1371.8	ENSMUST00000052999	Echdc2
Similarity	mmu-miR-582-5p	miRanda	miRNA_target	4	107677220	107677239	+	.	162369	36577.2	ENSMUST00000030338	Echdc2
Similarity	mmu-miR-582-5p	miRanda	miRNA_target	4	108359955	108359976	+	.	160296	11965.8	ENSMUST00000030296	Txndc12
Similarity	mmu-miR-582-5p	miRanda	miRNA_target	4	108347127	108347150	+	.	160219	1995.83	ENSMUST00000102738	Kti12
Similarity	mmu-miR-582-5p	miRanda	miRNA_target	4	108346882	108346901	+	.	156971	1995.83	ENSMUST00000102738	Kti12
Similarity	mmu-miR-582-5p	miRanda	miRNA_target	4	108752470	108752491	+	.	161938	16041.8	ENSMUST00000030285	Calr4
Similarity	mmu-miR-582-5p	miRanda	miRNA_target	4	108951886	108951907	-	.	15996	533.903	ENSMUST00000030284	Rnf11
Similarity	mmu-miR-582-5p	miRanda	miRNA_target	4	108951886	108951907	-	.	160339	44823.1	ENSMUST00000064167	Rnf11
Similarity	mmu-miR-582-5p	miRanda	miRNA_target	4	117382335	117382354	-	.	180788	5517.2	ENSMUST00000036380	Atp6v0b
Similarity	mmu-miR-582-5p	miRanda	miRNA_target	4	122449448	122449469	-	.	160276	6219.01	ENSMUST00000030408	Mfsd2
Similarity	mmu-miR-582-5p	miRanda	miRNA_target	4	124303400	124303422	+	.	154761	54.2897	ENSMUST00000071763	Inpp5b
Similarity	mmu-miR-582-5p	miRanda	miRNA_target	4	128254542	128254563	+	.	156248	9119.61	ENSMUST00000030588	Phc2
Similarity	mmu-miR-582-5p	miRanda	miRNA_target	4	128270384	128270407	+	.	158323	15113.2	ENSMUST00000030585	A3galt2
Similarity	mmu-miR-582-5p	miRanda	miRNA_target	4	129629953	129629974	+	.	162155	37371.1	ENSMUST00000030563	Pef1
Similarity	mmu-miR-582-5p	miRanda	miRNA_target	4	129629953	129629974	+	.	161562	39663.1	ENSMUST00000081131	Pef1
Similarity	mmu-miR-582-5p	miRanda	miRNA_target	4	132349233	132349254	+	.	159185	2437.36	ENSMUST00000044521	Ahdc1
Similarity	mmu-miR-582-5p	miRanda	miRNA_target	4	132909358	132909379	-	.	159296	49720.9	ENSMUST00000081878
Similarity	mmu-miR-582-5p	miRanda	miRNA_target	4	132952046	132952067	-	.	152993	8018.87	ENSMUST00000008024	Arid1a
Similarity	mmu-miR-582-5p	miRanda	miRNA_target	4	133237589	133237610	-	.	163733	31878.4	ENSMUST00000102552	Hmgn2
Similarity	mmu-miR-582-5p	miRanda	miRNA_target	4	133797293	133797312	-	.	16302	34257.5	ENSMUST00000097848	2410166I05Rik
Similarity	mmu-miR-582-5p	miRanda	miRNA_target	4	134688343	134688365	-	.	170708	15646.8	ENSMUST00000097846	Rcan3
Similarity	mmu-miR-582-5p	miRanda	miRNA_target	4	138570117	138570138	-	.	161528	39798.7	ENSMUST00000053862	Pqlc2
Similarity	mmu-miR-582-5p	miRanda	miRNA_target	4	142534792	142534813	-	.	165419	366.855	ENSMUST00000030317	Pdpn
Similarity	mmu-miR-582-5p	miRanda	miRNA_target	4	143795932	143795953	+	.	173966	11185.1	ENSMUST00000030328	9430007A20Rik
Similarity	mmu-miR-582-5p	miRanda	miRNA_target	4	144241509	144241530	-	.	154019	9699.18	ENSMUST00000036579	Vps13d
Similarity	mmu-miR-582-5p	miRanda	miRNA_target	4	145398050	145398072	-	.	156019	3503.44	ENSMUST00000075408
Similarity	mmu-miR-582-5p	miRanda	miRNA_target	4	146989223	146989244	+	.	155773	3452.84	ENSMUST00000084129	Mad2l2
Similarity	mmu-miR-582-5p	miRanda	miRNA_target	4	146989223	146989244	+	.	155773	3452.84	ENSMUST00000030860	Mad2l2
Similarity	mmu-miR-582-5p	miRanda	miRNA_target	4	147788513	147788534	+	.	171971	13739.6	ENSMUST00000030820	Casz1
Similarity	mmu-miR-582-5p	miRanda	miRNA_target	4	148312511	148312532	-	.	160322	2325.29	ENSMUST00000030845	Nmnat1
Similarity	mmu-miR-582-5p	miRanda	miRNA_target	4	150963844	150963865	+	.	200118	736.455	ENSMUST00000025706	Tnfrsf25
Similarity	mmu-miR-582-5p	miRanda	miRNA_target	4	150963844	150963865	+	.	200118	736.455	ENSMUST00000035275	Tnfrsf25
Similarity	mmu-miR-582-5p	miRanda	miRNA_target	4	153824650	153824673	+	.	153499	7634.83	ENSMUST00000070953	Pank4
Similarity	mmu-miR-582-5p	miRanda	miRNA_target	4	154687290	154687311	+	.	174748	10317.1	ENSMUST00000030947	Mxra8
Similarity	mmu-miR-582-5p	miRanda	miRNA_target	4	154810303	154810324	+	.	159185	2527.16	ENSMUST00000024338	C1qdc2
Similarity	mmu-miR-582-5p	miRanda	miRNA_target	4	154860378	154860398	+	.	160322	44899.4	ENSMUST00000103174	Tnfrsf4
Similarity	mmu-miR-582-5p	miRanda	miRNA_target	2	11701507	11701528	+	.	160164	45608.1	ENSMUST00000056108	Ankrd16
Similarity	mmu-miR-582-5p	miRanda	miRNA_target	2	18667321	18667339	+	.	166007	25311.9	ENSMUST00000095132	BC061194
Similarity	mmu-miR-582-5p	miRanda	miRNA_target	2	19365010	19365031	+	.	159673	35322	ENSMUST00000028068	Ptf1a
Similarity	mmu-miR-582-5p	miRanda	miRNA_target	2	19372261	19372282	+	.	155003	2937.85	ENSMUST00000070378	1810010K12Rik
Similarity	mmu-miR-582-5p	miRanda	miRNA_target	2	21098689	21098698	-	.	159185	460.805	ENSMUST00000027992	4933434I06Rik
Similarity	mmu-miR-582-5p	miRanda	miRNA_target	2	24907464	24907485	+	.	161285	1564.73	ENSMUST00000044078	Entpd8
Similarity	mmu-miR-582-5p	miRanda	miRNA_target	2	26843419	26843440	-	.	159527	48590.4	ENSMUST00000102890	Slc2a6
Similarity	mmu-miR-582-5p	miRanda	miRNA_target	2	26843419	26843440	-	.	159682	17173.5	ENSMUST00000045702	Slc2a6
Similarity	mmu-miR-582-5p	miRanda	miRNA_target	2	27084182	27084203	-	.	163371	33064.2	ENSMUST00000102885	Vav2
Similarity	mmu-miR-582-5p	miRanda	miRNA_target	2	27084182	27084203	-	.	162446	36294.9	ENSMUST00000009765	Vav2
Similarity	mmu-miR-582-5p	miRanda	miRNA_target	2	28377957	28377980	-	.	171692	2725.25	ENSMUST00000028161	Cel
Similarity	mmu-miR-582-5p	miRanda	miRNA_target	2	32130956	32130977	-	.	162084	37637.7	ENSMUST00000002626	Dnm1
Similarity	mmu-miR-582-5p	miRanda	miRNA_target	2	32130956	32130977	-	.	155572	3894.55	ENSMUST00000035664	Dnm1
Similarity	mmu-miR-582-5p	miRanda	miRNA_target	2	32131210	32131231	-	.	153551	3894.55	ENSMUST00000035664	Dnm1
Similarity	mmu-miR-582-5p	miRanda	miRNA_target	2	32405588	32405608	+	.	168281	77.8534	ENSMUST00000055304	Pip5kl1
Similarity	mmu-miR-582-5p	miRanda	miRNA_target	2	34471409	34471430	-	.	15347	34992.1	ENSMUST00000100173	O54946-2
Similarity	mmu-miR-582-5p	miRanda	miRNA_target	2	38410157	38410178	-	.	169418	69.535	ENSMUST00000028083	Psmb7
Similarity	mmu-miR-582-5p	miRanda	miRNA_target	2	59653514	59653533	-	.	154356	2235.18	ENSMUST00000028368	Wdsub1
Similarity	mmu-miR-582-5p	miRanda	miRNA_target	2	59898906	59898927	-	.	160861	42544.5	ENSMUST00000078644
Similarity	mmu-miR-582-5p	miRanda	miRNA_target	2	60553748	60553769	-	.	163733	25501.9	ENSMUST00000028347	Rbms1
Similarity	mmu-miR-582-5p	miRanda	miRNA_target	2	61601008	61601029	+	.	154636	15930.6	ENSMUST00000028278	Psmd14
Similarity	mmu-miR-582-5p	miRanda	miRNA_target	2	62117829	62117850	+	.	156675	2491.81	ENSMUST00000054484	Slc4a10
Similarity	mmu-miR-582-5p	miRanda	miRNA_target	2	69739394	69739415	+	.	162596	35752.2	ENSMUST00000050458	Zfp650
Similarity	mmu-miR-582-5p	miRanda	miRNA_target	2	73413239	73413259	-	.	16325	33471.3	ENSMUST00000070579	Chn1
Similarity	mmu-miR-582-5p	miRanda	miRNA_target	2	73413239	73413259	-	.	16325	33471.3	ENSMUST00000100011	Chn1
Similarity	mmu-miR-582-5p	miRanda	miRNA_target	2	74529800	74529821	+	.	161468	40037.4	ENSMUST00000047904	Hoxd3
Similarity	mmu-miR-582-5p	miRanda	miRNA_target	2	76846075	76846099	-	.	155539	3301.6	ENSMUST00000028406	2610301F02Rik
Similarity	mmu-miR-582-5p	miRanda	miRNA_target	2	76845842	76845864	-	.	154404	3301.6	ENSMUST00000028406	2610301F02Rik
Similarity	mmu-miR-582-5p	miRanda	miRNA_target	2	84566304	84566326	-	.	158047	29039.3	ENSMUST00000023994	Serping1
Similarity	mmu-miR-582-5p	miRanda	miRNA_target	2	88246754	88246775	-	.	160442	44363.6	ENSMUST00000102619	Olfr1182
Similarity	mmu-miR-582-5p	miRanda	miRNA_target	2	88246754	88246775	-	.	160019	46271.8	ENSMUST00000099822	Olfr1182
Similarity	mmu-miR-582-5p	miRanda	miRNA_target	2	88709654	88709676	-	.	159538	48538.8	ENSMUST00000099809	Olfr1209
Similarity	mmu-miR-582-5p	miRanda	miRNA_target	2	90937148	90937169	+	.	177377	3227.24	ENSMUST00000028718	Mybpc3
Similarity	mmu-miR-582-5p	miRanda	miRNA_target	2	105188728	105188750	-	.	162381	36533.5	ENSMUST00000006128	Rcn1
Similarity	mmu-miR-582-5p	miRanda	miRNA_target	2	107099165	107099186	+	.	153559	6477.2	ENSMUST00000037012	Kcna4
Similarity	mmu-miR-582-5p	miRanda	miRNA_target	2	110994232	110994252	-	.	171692	47.6773	ENSMUST00000028577	4930430A15Rik
Similarity	mmu-miR-582-5p	miRanda	miRNA_target	2	110994131	110994155	-	.	163733	47.6773	ENSMUST00000028577	4930430A15Rik
Similarity	mmu-miR-582-5p	miRanda	miRNA_target	2	118167578	118167599	-	.	154506	6299.51	ENSMUST00000009693	Srp14
Similarity	mmu-miR-582-5p	miRanda	miRNA_target	2	118960916	118960937	-	.	161783	38796.2	ENSMUST00000037360	Rhov
Similarity	mmu-miR-582-5p	miRanda	miRNA_target	2	120889774	120889794	-	.	158047	3168.55	ENSMUST00000064996	Trp53bp1
Similarity	mmu-miR-582-5p	miRanda	miRNA_target	2	121085874	121085895	-	.	172829	12577.4	ENSMUST00000038073	Catsper2
Similarity	mmu-miR-582-5p	miRanda	miRNA_target	2	122324864	122324885	+	.	155382	5321.99	ENSMUST00000099458	Spata5l1
Similarity	mmu-miR-582-5p	miRanda	miRNA_target	2	126063139	126063160	-	.	161709	773.945	ENSMUST00000040128	Atp8b4
Similarity	mmu-miR-582-5p	miRanda	miRNA_target	2	126877985	126878008	-	.	16254	35953.3	ENSMUST00000056146	1810024B03Rik
Similarity	mmu-miR-582-5p	miRanda	miRNA_target	2	131339921	131339942	+	.	16456	29316.8	ENSMUST00000077150	4930425F17Rik
Similarity	mmu-miR-582-5p	miRanda	miRNA_target	2	148563231	148563252	-	.	168281	12321.3	ENSMUST00000028938	Cst3
Similarity	mmu-miR-582-5p	miRanda	miRNA_target	2	154026849	154026870	-	.	189884	2141.15	ENSMUST00000028990	Cdk5rap1
Similarity	mmu-miR-582-5p	miRanda	miRNA_target	2	154337958	154337979	+	.	160222	45346.9	ENSMUST00000081926	Zfp341
Similarity	mmu-miR-582-5p	miRanda	miRNA_target	2	154396879	154396900	+	.	172926	12452.1	ENSMUST00000071641	XR_003598.1
Similarity	mmu-miR-582-5p	miRanda	miRNA_target	2	154563968	154563989	-	.	184145	3892.18	ENSMUST00000099173	NM_026030.2
Similarity	mmu-miR-582-5p	miRanda	miRNA_target	2	156564727	156564751	+	.	154522	6280.65	ENSMUST00000029165	1110008F13Rik
Similarity	mmu-miR-582-5p	miRanda	miRNA_target	2	157021011	157021032	-	.	170555	15894.9	ENSMUST00000029172	Ghrh
Similarity	mmu-miR-582-5p	miRanda	miRNA_target	2	157253492	157253513	+	.	153097	34049.4	ENSMUST00000088485	Nnat
Similarity	mmu-miR-582-5p	miRanda	miRNA_target	2	160414148	160414169	+	.	152828	19456.9	ENSMUST00000017078	Top1
Similarity	mmu-miR-582-5p	miRanda	miRNA_target	2	160470699	160470721	-	.	159185	6000.82	ENSMUST00000041220	Zhx3
Similarity	mmu-miR-582-5p	miRanda	miRNA_target	2	160598694	160598716	-	.	159314	11766.1	ENSMUST00000057169	Emilin3
Similarity	mmu-miR-582-5p	miRanda	miRNA_target	2	163014795	163014816	+	.	153761	7217.59	ENSMUST00000099110
Similarity	mmu-miR-582-5p	miRanda	miRNA_target	2	164288863	164288873	-	.	157718	4035.03	ENSMUST00000094350	Wfdc8
Similarity	mmu-miR-582-5p	miRanda	miRNA_target	2	164288426	164288447	-	.	153368	4035.03	ENSMUST00000094350	Wfdc8
Similarity	mmu-miR-582-5p	miRanda	miRNA_target	2	164513242	164513265	+	.	165699	2101.32	ENSMUST00000052107	Zswim3
Similarity	mmu-miR-582-5p	miRanda	miRNA_target	2	166725877	166725898	+	.	166007	25311.9	ENSMUST00000018143	Ddx27
Similarity	mmu-miR-582-5p	miRanda	miRNA_target	2	167233722	167233743	+	.	159389	49264.4	ENSMUST00000052631	Snai1
Similarity	mmu-miR-582-5p	miRanda	miRNA_target	2	172047968	172047989	-	.	15418	9251.72	ENSMUST00000028997	Aurka
Similarity	mmu-miR-582-5p	miRanda	miRNA_target	2	173741278	173741298	+	.	162934	34554.8	ENSMUST00000044638	Stx16
Similarity	mmu-miR-582-5p	miRanda	miRNA_target	2	180105816	180105837	-	.	170555	15894.9	ENSMUST00000087542	Lama5
Similarity	mmu-miR-582-5p	miRanda	miRNA_target	2	180864252	180864275	-	.	179651	1922.57	ENSMUST00000103053	C030019F02Rik
Similarity	mmu-miR-582-5p	miRanda	miRNA_target	2	180946790	180946811	+	.	178514	6985.73	ENSMUST00000080705	Col20a1
Similarity	mmu-miR-582-5p	miRanda	miRNA_target	NT_112002	34529	34550	-	.	159755	47505	ENSMUST00000100098
Similarity	mmu-miR-582-5p	miRanda	miRNA_target	NT_112002	34529	34550	-	.	159755	47505	ENSMUST00000096527
Similarity	mmu-miR-582-5p	miRanda	miRNA_target	NT_112002	80721	80744	-	.	178514	6985.73	ENSMUST00000091510	4930408F14Rik
Similarity	mmu-miR-582-5p	miRanda	miRNA_target	NT_112002	80721	80744	-	.	157019	136.857	ENSMUST00000096902	4930408F14Rik
Similarity	mmu-miR-582-5p	miRanda	miRNA_target	NT_112002	80516	80537	-	.	153018	136.857	ENSMUST00000096902	4930408F14Rik
Similarity	mmu-miR-582-5p	miRanda	miRNA_target	Y	364925	364949	+	.	165856	6264.76	ENSMUST00000091197	Eif2s3y

## Sheet: TargetScan7
Human ortholog of target gene	Representative transcript	Gene name	3P-seq tags + 5	Total sites	8mer sites	7mer-m8 sites	7mer-A1 sites	6mer sites	Representative miRNA	Cumulative weighted context++ score	Total context++ score	Aggregate PCT
IDH3A	ENST00000299518.2	isocitrate dehydrogenase 3 (NAD+) alpha	915	3	2	1	0	1	mmu-miR-582-5p	-0.94	-1.23	N/A
RP11-382J12.1	ENST00000499227.2	Uncharacterized protein	5	2	1	0	1	0	mmu-miR-582-5p	-0.77	-0.77	N/A
C4orf22	ENST00000358105.3	chromosome 4 open reading frame 22	5	1	1	0	0	0	mmu-miR-582-5p	-0.75	-0.75	N/A
C1orf220	ENST00000319387.2	chromosome 1 open reading frame 220	5	2	1	1	0	0	mmu-miR-582-5p	-0.73	-0.73	N/A
C1ORF220	ENST00000367636.4		5	2	1	1	0	0	mmu-miR-582-5p	-0.7	-0.7	N/A
RAB39B	ENST00000369454.3	RAB39B, member RAS oncogene family	10	4	3	1	0	1	mmu-miR-582-5p	-0.69	-0.85	N/A
ETFDH	ENST00000511912.1	electron-transferring-flavoprotein dehydrogenase	117	1	1	0	0	0	mmu-miR-582-5p	-0.67	-0.67	N/A
THSD7A	ENST00000423059.4	thrombospondin, type I, domain containing 7A	5	3	1	0	2	1	mmu-miR-582-5p	-0.66	-0.66	N/A
RASL10A	ENST00000401450.3	RAS-like, family 10, member A	5	1	1	0	0	0	mmu-miR-582-5p	-0.65	-0.65	N/A
SOD1	ENST00000270142.6	superoxide dismutase 1, soluble	1714	1	1	0	0	0	mmu-miR-582-5p	-0.65	-0.67	N/A
RP11-176H8.1	ENST00000547378.1	Uncharacterized protein	48	0	0	0	0	0	mmu-miR-582-5p	-0.63	-0.64	N/A
HNF4G	ENST00000396423.2	hepatocyte nuclear factor 4, gamma	5	3	1	2	0	0	mmu-miR-582-5p	-0.63	-0.63	N/A
LCE3E	ENST00000368789.1	late cornified envelope 3E	5	1	1	0	0	0	mmu-miR-582-5p	-0.62	-0.62	N/A
EIF2D	ENST00000367114.3	eukaryotic translation initiation factor 2D	184	1	1	0	0	0	mmu-miR-582-5p	-0.61	-0.61	N/A
TNFRSF9	ENST00000377507.3	tumor necrosis factor receptor superfamily, member 9	16	1	1	0	0	0	mmu-miR-582-5p	-0.61	-0.61	N/A
ABHD17B	ENST00000333421.6	abhydrolase domain containing 17B	104	3	1	2	0	2	mmu-miR-582-5p	-0.6	-0.6	N/A
AC006372.1	ENST00000444154.1		5	1	0	1	0	0	mmu-miR-582-5p	-0.59	-0.59	N/A
ZNF804A	ENST00000302277.6	zinc finger protein 804A	5	2	0	0	2	0	mmu-miR-582-5p	-0.59	-0.59	N/A
TEX12	ENST00000280358.4	testis expressed 12	5	1	1	0	0	0	mmu-miR-582-5p	-0.58	-0.58	N/A
ARID5B	ENST00000279873.7	AT rich interactive domain 5B (MRF1-like)	397	3	0	1	2	1	mmu-miR-582-5p	-0.57	-0.57	N/A
CYP2J2	ENST00000371204.3	cytochrome P450, family 2, subfamily J, polypeptide 2	22	1	1	0	0	0	mmu-miR-582-5p	-0.56	-0.56	N/A
CASP6	ENST00000352981.3	caspase 6, apoptosis-related cysteine peptidase	119	1	1	0	0	1	mmu-miR-582-5p	-0.56	-0.56	N/A
RAB24	ENST00000393611.2	RAB24, member RAS oncogene family	908	1	1	0	0	0	mmu-miR-582-5p	-0.55	-0.56	N/A
KCTD4	ENST00000379108.1	potassium channel tetramerization domain containing 4	7	2	1	0	1	0	mmu-miR-582-5p	-0.55	-0.58	N/A
GTF2H2	ENST00000274400.5	general transcription factor IIH, polypeptide 2, 44kDa	5	0	0	0	0	0	mmu-miR-582-5p	-0.54	-0.54	N/A
GTF2H2C	ENST00000510979.1	general transcription factor IIH, polypeptide 2C	5	1	1	0	0	0	mmu-miR-582-5p	-0.54	-0.54	N/A
C15orf43	ENST00000340827.3	chromosome 15 open reading frame 43	23	1	1	0	0	0	mmu-miR-582-5p	-0.54	-0.54	N/A
GGCT	ENST00000005374.6	gamma-glutamylcyclotransferase	117	1	1	0	0	0	mmu-miR-582-5p	-0.54	-0.54	N/A
FAIM	ENST00000338446.4	Fas apoptotic inhibitory molecule	5	1	1	0	0	0	mmu-miR-582-5p	-0.54	-0.54	N/A
ARID4B	ENST00000349213.3	AT rich interactive domain 4B (RBP1-like)	940	2	0	1	1	3	mmu-miR-582-5p	-0.53	-0.53	N/A
RTP4	ENST00000259030.2	receptor (chemosensory) transporter protein 4	5	1	1	0	0	1	mmu-miR-582-5p	-0.53	-0.53	N/A
CARF	ENST00000402905.3	calcium responsive transcription factor	27	2	1	0	1	1	mmu-miR-582-5p	-0.53	-0.53	N/A
NAE1	ENST00000359087.4	NEDD8 activating enzyme E1 subunit 1	1252	1	1	0	0	0	mmu-miR-582-5p	-0.52	-0.52	N/A
NOVA1	ENST00000465357.2	neuro-oncological ventral antigen 1	5	1	0	0	1	1	mmu-miR-582-5p	-0.52	-0.52	N/A
CALML4	ENST00000395465.3	calmodulin-like 4	307	1	1	0	0	1	mmu-miR-582-5p	-0.51	-0.52	N/A
AASDHPPT	ENST00000278618.4	aminoadipate-semialdehyde dehydrogenase-phosphopantetheinyl transferase	317	3	1	1	1	1	mmu-miR-582-5p	-0.51	-0.54	N/A
SHISA3	ENST00000319234.4	shisa family member 3	52	2	1	0	1	0	mmu-miR-582-5p	-0.51	-0.51	N/A
WDSUB1	ENST00000359774.4	WD repeat, sterile alpha motif and U-box domain containing 1	72	1	1	0	0	0	mmu-miR-582-5p	-0.5	-0.53	N/A
MGC10955	ENST00000401851.1		5	1	0	1	0	0	mmu-miR-582-5p	-0.5	-0.5	N/A
AC008964.1	ENST00000593965.1		5	1	1	0	0	0	mmu-miR-582-5p	-0.5	-0.5	N/A
RP11-315D16.2	ENST00000562767.1	Uncharacterized protein	304	1	1	0	0	1	mmu-miR-582-5p	-0.5	-0.5	N/A
PDCD10	ENST00000392750.2	programmed cell death 10	638	1	1	0	0	2	mmu-miR-582-5p	-0.5	-0.55	N/A
TMEM233	ENST00000426426.1	transmembrane protein 233	5	1	1	0	0	0	mmu-miR-582-5p	-0.49	-0.49	N/A
XKRX	ENST00000328526.5	XK, Kell blood group complex subunit-related, X-linked	11	1	0	1	0	0	mmu-miR-582-5p	-0.49	-0.49	N/A
SSBP3-AS1	ENST00000361350.4	SSBP3 antisense RNA 1	5	1	1	0	0	0	mmu-miR-582-5p	-0.49	-0.49	N/A
ENOPH1	ENST00000273920.3	enolase-phosphatase 1	615	1	1	0	0	0	mmu-miR-582-5p	-0.49	-0.49	N/A
TMEM243	ENST00000257637.3	transmembrane protein 243, mitochondrial	25	1	1	0	0	0	mmu-miR-582-5p	-0.49	-0.49	N/A
BZW1	ENST00000409600.1	basic leucine zipper and W2 domains 1	470	1	0	1	0	2	mmu-miR-582-5p	-0.48	-0.66	N/A
FAM92A1	ENST00000518322.1	family with sequence similarity 92, member A1	80	1	1	0	0	0	mmu-miR-582-5p	-0.48	-0.48	N/A
GPR75-ASB3	ENST00000263634.3	GPR75-ASB3 readthrough	317	1	1	0	0	0	mmu-miR-582-5p	-0.48	-0.48	N/A
SLC38A11	ENST00000303735.4	solute carrier family 38, member 11	5	3	1	1	1	1	mmu-miR-582-5p	-0.48	-0.48	N/A
SCHIP1	ENST00000445224.2	schwannomin interacting protein 1	891	1	0	1	0	1	mmu-miR-582-5p	-0.48	-0.48	N/A
RTN4	ENST00000394609.2	reticulon 4	34030	0	0	0	0	1	mmu-miR-582-5p	-0.48	-0.48	N/A
ARG2	ENST00000261783.3	arginase 2	6	2	1	0	1	0	mmu-miR-582-5p	-0.48	-0.48	N/A
SNN	ENST00000329565.5	stannin	663	0	0	0	0	1	mmu-miR-582-5p	-0.47	-0.48	N/A
EFCAB2	ENST00000366523.1	EF-hand calcium binding domain 2	204	1	1	0	0	0	mmu-miR-582-5p	-0.47	-0.58	N/A
ASB3	ENST00000406625.2	Ankyrin repeat and SOCS box protein 3	317	1	1	0	0	0	mmu-miR-582-5p	-0.47	-0.48	N/A
ADAM9	ENST00000487273.2	ADAM metallopeptidase domain 9	6435	3	1	1	1	0	mmu-miR-582-5p	-0.47	-0.47	N/A
KRTAP4-6	ENST00000345847.4	keratin associated protein 4-6	5	1	1	0	0	0	mmu-miR-582-5p	-0.47	-0.47	N/A
ROBO2	ENST00000461745.1	roundabout, axon guidance receptor, homolog 2 (Drosophila)	22	0	0	0	0	2	mmu-miR-582-5p	-0.46	-0.52	N/A
MAPK8	ENST00000374182.3	mitogen-activated protein kinase 8	227	3	0	2	1	1	mmu-miR-582-5p	-0.46	-0.49	N/A
CCDC178	ENST00000581852.1	coiled-coil domain containing 178	7	0	0	0	0	0	mmu-miR-582-5p	-0.46	-0.46	N/A
DDX47	ENST00000358007.3	DEAD (Asp-Glu-Ala-Asp) box polypeptide 47	252	1	1	0	0	1	mmu-miR-582-5p	-0.45	-0.45	N/A
ZNF322	ENST00000415922.2	zinc finger protein 322	5	4	2	1	1	1	mmu-miR-582-5p	-0.45	-0.48	N/A
OSTF1	ENST00000346234.6	osteoclast stimulating factor 1	107	1	0	1	0	1	mmu-miR-582-5p	-0.45	-0.52	N/A
HS6ST2	ENST00000370836.2	heparan sulfate 6-O-sulfotransferase 2	4566	2	0	1	1	0	mmu-miR-582-5p	-0.45	-0.45	N/A
UBE2E1	ENST00000306627.3	ubiquitin-conjugating enzyme E2E 1	3195	0	0	0	0	0	mmu-miR-582-5p	-0.45	-0.45	N/A
VSIG1	ENST00000415430.3	V-set and immunoglobulin domain containing 1	5	2	0	2	0	0	mmu-miR-582-5p	-0.44	-0.44	N/A
FAM168B	ENST00000409185.1	family with sequence similarity 168, member B	122	1	1	0	0	0	mmu-miR-582-5p	-0.44	-0.59	N/A
PAXBP1	ENST00000331923.4	PAX3 and PAX7 binding protein 1	340	1	0	0	1	1	mmu-miR-582-5p	-0.44	-0.47	N/A
EID2	ENST00000390658.2	EP300 interacting inhibitor of differentiation 2	1085	1	1	0	0	0	mmu-miR-582-5p	-0.44	-0.45	N/A
CLEC7A	ENST00000298523.5	C-type lectin domain family 7, member A	5	1	1	0	0	0	mmu-miR-582-5p	-0.44	-0.44	N/A
PEX5	ENST00000266563.5	peroxisomal biogenesis factor 5	2114	0	0	0	0	1	mmu-miR-582-5p	-0.43	-0.43	N/A
UBE2D3	ENST00000453744.2	ubiquitin-conjugating enzyme E2D 3	2312	0	0	0	0	0	mmu-miR-582-5p	-0.43	-0.5	N/A
FAM133A	ENST00000538690.1	family with sequence similarity 133, member A	14	2	2	0	0	1	mmu-miR-582-5p	-0.43	-0.43	N/A
MBNL3	ENST00000370839.3	muscleblind-like splicing regulator 3	593	2	1	0	1	5	mmu-miR-582-5p	-0.42	-0.45	N/A
AL353791.1	ENST00000426179.1		5	1	1	0	0	2	mmu-miR-582-5p	-0.42	-0.42	N/A
MRPL35	ENST00000337109.4	mitochondrial ribosomal protein L35	860	2	1	0	1	0	mmu-miR-582-5p	-0.42	-0.45	N/A
VBP1	ENST00000286428.5	von Hippel-Lindau binding protein 1	2009	1	1	0	0	0	mmu-miR-582-5p	-0.42	-0.42	N/A
ZNF800	ENST00000393313.1	zinc finger protein 800	239	3	1	0	2	0	mmu-miR-582-5p	-0.42	-0.42	N/A
SMEK2	ENST00000272313.5	SMEK homolog 2, suppressor of mek1 (Dictyostelium)	342	0	0	0	0	1	mmu-miR-582-5p	-0.42	-0.42	N/A
SERPINB2	ENST00000299502.4	serpin peptidase inhibitor, clade B (ovalbumin), member 2	41	1	1	0	0	0	mmu-miR-582-5p	-0.41	-0.41	N/A
SPP1	ENST00000237623.7	secreted phosphoprotein 1	15	1	1	0	0	0	mmu-miR-582-5p	-0.41	-0.41	N/A
CREBZF	ENST00000398294.2	CREB/ATF bZIP transcription factor	1115	0	0	0	0	1	mmu-miR-582-5p	-0.4	-0.47	N/A
PRDM12	ENST00000253008.2	PR domain containing 12	15	0	0	0	0	0	mmu-miR-582-5p	-0.4	-0.4	N/A
SHC2	ENST00000264554.6	SHC (Src homology 2 domain containing) transforming protein 2	600	1	1	0	0	0	mmu-miR-582-5p	-0.4	-0.4	N/A
RP11-10A14.4	ENST00000518496.1	Uncharacterized protein	9	1	0	1	0	2	mmu-miR-582-5p	-0.4	-0.46	N/A
EIF4G2	ENST00000526148.1	eukaryotic translation initiation factor 4 gamma, 2	61971	0	0	0	0	1	mmu-miR-582-5p	-0.39	-0.4	N/A
BCAR3	ENST00000370247.3	breast cancer anti-estrogen resistance 3	321	1	1	0	0	0	mmu-miR-582-5p	-0.39	-0.47	N/A
RASL11B	ENST00000248706.3	RAS-like, family 11, member B	5	0	0	0	0	0	mmu-miR-582-5p	-0.39	-0.39	N/A
ZNF174	ENST00000268655.4	zinc finger protein 174	787	1	1	0	0	0	mmu-miR-582-5p	-0.39	-0.39	N/A
TLR2	ENST00000260010.6	toll-like receptor 2	5	1	1	0	0	0	mmu-miR-582-5p	-0.39	-0.39	N/A
ITGBL1	ENST00000545560.2	integrin, beta-like 1 (with EGF-like repeat domains)	106	1	1	0	0	0	mmu-miR-582-5p	-0.39	-0.39	N/A
GALNT18	ENST00000227756.4	UDP-N-acetyl-alpha-D-galactosamine:polypeptide N-acetylgalactosaminyltransferase 18	23	0	0	0	0	0	mmu-miR-582-5p	-0.38	-0.38	N/A
RNF103	ENST00000237455.4	ring finger protein 103	521	1	1	0	0	0	mmu-miR-582-5p	-0.38	-0.38	N/A
PPAPDC2	ENST00000381883.2	phosphatidic acid phosphatase type 2 domain containing 2	263	2	1	1	0	1	mmu-miR-582-5p	-0.38	-0.39	N/A
IQCJ-SCHIP1	ENST00000337808.6	IQCJ-SCHIP1 readthrough	891	1	0	1	0	1	mmu-miR-582-5p	-0.38	-0.38	N/A
DNAJB9	ENST00000249356.3	DnaJ (Hsp40) homolog, subfamily B, member 9	282	1	1	0	0	0	mmu-miR-582-5p	-0.38	-0.39	N/A
SSH2	ENST00000582084.1	slingshot protein phosphatase 2	190	1	0	1	0	0	mmu-miR-582-5p	-0.38	-0.38	N/A
C11orf70	ENST00000434758.2	chromosome 11 open reading frame 70	7	2	1	0	1	0	mmu-miR-582-5p	-0.38	-0.58	N/A
CR2	ENST00000367058.3	complement component (3d/Epstein Barr virus) receptor 2	9	1	0	1	0	0	mmu-miR-582-5p	-0.38	-0.38	N/A
PGGT1B	ENST00000419445.1	protein geranylgeranyltransferase type I, beta subunit	25	1	1	0	0	1	mmu-miR-582-5p	-0.37	-0.41	N/A
FBXW11	ENST00000296933.6	F-box and WD repeat domain containing 11	81	1	1	0	0	1	mmu-miR-582-5p	-0.37	-0.39	N/A
PGBD4	ENST00000397766.2	piggyBac transposable element derived 4	136	1	0	0	1	0	mmu-miR-582-5p	-0.37	-0.39	N/A
MAP7D2	ENST00000379651.3	MAP7 domain containing 2	490	2	1	1	0	0	mmu-miR-582-5p	-0.37	-0.37	N/A
RASGRF2	ENST00000265080.4	Ras protein-specific guanine nucleotide-releasing factor 2	140	2	1	0	1	0	mmu-miR-582-5p	-0.37	-0.39	N/A
HNRNPA3	ENST00000411529.2	heterogeneous nuclear ribonucleoprotein A3	329	0	0	0	0	0	mmu-miR-582-5p	-0.37	-0.37	N/A
DKFZP434E1119	ENST00000598970.1		5	1	1	0	0	1	mmu-miR-582-5p	-0.36	-0.36	N/A
ASB5	ENST00000296525.3	ankyrin repeat and SOCS box containing 5	5	1	1	0	0	1	mmu-miR-582-5p	-0.36	-0.36	N/A
WISP3	ENST00000361714.1	WNT1 inducible signaling pathway protein 3	5	1	1	0	0	0	mmu-miR-582-5p	-0.36	-0.36	N/A
NR2C1	ENST00000333003.5	nuclear receptor subfamily 2, group C, member 1	55	2	1	1	0	0	mmu-miR-582-5p	-0.36	-0.5	N/A
ARID2	ENST00000457135.1	AT rich interactive domain 2 (ARID, RFX-like)	891	2	2	0	0	3	mmu-miR-582-5p	-0.36	-0.65	N/A
FAM46D	ENST00000538312.1	family with sequence similarity 46, member D	5	1	1	0	0	1	mmu-miR-582-5p	-0.36	-0.36	N/A
TPMT	ENST00000309983.4	thiopurine S-methyltransferase	155	0	0	0	0	0	mmu-miR-582-5p	-0.36	-0.36	N/A
WHSC1	ENST00000382895.3	Wolf-Hirschhorn syndrome candidate 1	1148	2	1	1	0	1	mmu-miR-582-5p	-0.35	-0.38	N/A
KMT2E	ENST00000334877.4	lysine (K)-specific methyltransferase 2E	654	0	0	0	0	2	mmu-miR-582-5p	-0.35	-0.35	N/A
KLHDC1	ENST00000359332.2	kelch domain containing 1	5	2	0	2	0	0	mmu-miR-582-5p	-0.35	-0.35	N/A
BTK	ENST00000372880.1	Bruton agammaglobulinemia tyrosine kinase	5	1	1	0	0	0	mmu-miR-582-5p	-0.35	-0.35	N/A
C1QL3	ENST00000298943.3	complement component 1, q subcomponent-like 3	77	1	1	0	0	0	mmu-miR-582-5p	-0.35	-0.38	N/A
ART3	ENST00000341029.5	ADP-ribosyltransferase 3	24	1	0	1	0	1	mmu-miR-582-5p	-0.35	-0.35	N/A
AC079612.1	ENST00000358775.1	Uncharacterized protein; cDNA FLJ45964 fis, clone PLACE7014396	5	1	1	0	0	0	mmu-miR-582-5p	-0.34	-0.34	N/A
SLC3A1	ENST00000409229.3	solute carrier family 3 (amino acid transporter heavy chain), member 1	5	1	1	0	0	0	mmu-miR-582-5p	-0.34	-0.34	N/A
TSPAN8	ENST00000393330.2	tetraspanin 8	127	1	0	0	1	1	mmu-miR-582-5p	-0.34	-0.34	N/A
PEF1	ENST00000373703.4	penta-EF-hand domain containing 1	1094	0	0	0	0	0	mmu-miR-582-5p	-0.34	-0.34	N/A
GAPT	ENST00000396776.2	GRB2-binding adaptor protein, transmembrane	5	2	1	1	0	0	mmu-miR-582-5p	-0.34	-0.34	N/A
MAP7D1	ENST00000316156.4	MAP7 domain containing 1	1052	1	0	0	1	0	mmu-miR-582-5p	-0.34	-0.35	N/A
METTL15	ENST00000342303.5	methyltransferase like 15	17	1	1	0	0	0	mmu-miR-582-5p	-0.34	-0.34	N/A
ZNF544	ENST00000599227.1	zinc finger protein 544	173	1	0	0	1	3	mmu-miR-582-5p	-0.34	-0.35	N/A
KBTBD4	ENST00000526005.1	kelch repeat and BTB (POZ) domain containing 4	7	1	1	0	0	0	mmu-miR-582-5p	-0.34	-0.34	N/A
EGF	ENST00000265171.5	epidermal growth factor	5	1	1	0	0	1	mmu-miR-582-5p	-0.34	-0.34	N/A
LRRTM1	ENST00000295057.3	leucine rich repeat transmembrane neuronal 1	15	1	1	0	0	0	mmu-miR-582-5p	-0.34	-0.34	N/A
FAM151B	ENST00000282226.4	family with sequence similarity 151, member B	35	1	1	0	0	0	mmu-miR-582-5p	-0.34	-0.43	N/A
KCNJ6	ENST00000609713.1	potassium inwardly-rectifying channel, subfamily J, member 6	5	4	1	2	1	4	mmu-miR-582-5p	-0.34	-0.34	N/A
PRKCD	ENST00000394729.2	protein kinase C, delta	2225	1	1	0	0	0	mmu-miR-582-5p	-0.34	-0.34	N/A
LMBRD2	ENST00000296603.4	LMBR1 domain containing 2	211	3	1	0	2	2	mmu-miR-582-5p	-0.34	-0.34	N/A
ATP1B1	ENST00000367816.1	ATPase, Na+/K+ transporting, beta 1 polypeptide	656	2	0	0	2	0	mmu-miR-582-5p	-0.34	-0.34	N/A
IRX2	ENST00000382611.6	iroquois homeobox 2	5	1	1	0	0	1	mmu-miR-582-5p	-0.33	-0.34	N/A
MEX3B	ENST00000558133.1	mex-3 RNA binding family member B	1401	0	0	0	0	3	mmu-miR-582-5p	-0.33	-0.33	N/A
GMNN	ENST00000230056.3	geminin, DNA replication inhibitor	4707	1	0	1	0	0	mmu-miR-582-5p	-0.33	-0.35	N/A
ELOVL6	ENST00000394607.3	ELOVL fatty acid elongase 6	901	2	1	1	0	0	mmu-miR-582-5p	-0.33	-0.35	N/A
UBE2H	ENST00000355621.3	ubiquitin-conjugating enzyme E2H	855	0	0	0	0	1	mmu-miR-582-5p	-0.33	-0.44	N/A
C12orf36	ENST00000318426.2	chromosome 12 open reading frame 36	5	1	1	0	0	0	mmu-miR-582-5p	-0.33	-0.33	N/A
KCNAB1	ENST00000302490.8	potassium voltage-gated channel, shaker-related subfamily, beta member 1	5	2	1	0	1	2	mmu-miR-582-5p	-0.33	-0.33	N/A
JAM3	ENST00000299106.4	junctional adhesion molecule 3	85	0	0	0	0	0	mmu-miR-582-5p	-0.33	-0.34	N/A
LPL	ENST00000311322.8	lipoprotein lipase	7658	2	2	0	0	0	mmu-miR-582-5p	-0.33	-0.33	N/A
EPN2	ENST00000314728.5	epsin 2	1609	1	1	0	0	1	mmu-miR-582-5p	-0.33	-0.34	N/A
CARTPT	ENST00000296777.4	CART prepropeptide	5	1	0	1	0	0	mmu-miR-582-5p	-0.33	-0.33	N/A
PPAPDC1B	ENST00000422581.2	phosphatidic acid phosphatase type 2 domain containing 1B	182	1	0	1	0	0	mmu-miR-582-5p	-0.33	-0.33	N/A
KPNA3	ENST00000261667.3	karyopherin alpha 3 (importin alpha 4)	104	3	0	1	2	2	mmu-miR-582-5p	-0.33	-0.43	N/A
CXXC4	ENST00000394767.2	CXXC finger protein 4	121	3	0	0	3	2	mmu-miR-582-5p	-0.33	-0.44	N/A
EPC2	ENST00000258484.6	enhancer of polycomb homolog 2 (Drosophila)	152	1	0	0	1	0	mmu-miR-582-5p	-0.33	-0.37	N/A
FABP3	ENST00000373713.2	fatty acid binding protein 3, muscle and heart (mammary-derived growth inhibitor)	168	1	0	1	0	0	mmu-miR-582-5p	-0.33	-0.33	N/A
CNOT11	ENST00000289382.3	CCR4-NOT transcription complex, subunit 11	830	2	0	2	0	0	mmu-miR-582-5p	-0.32	-0.34	N/A
WDR92	ENST00000295121.6	WD repeat domain 92	132	1	1	0	0	0	mmu-miR-582-5p	-0.32	-0.39	N/A
NUDT4	ENST00000337179.5	nudix (nucleoside diphosphate linked moiety X)-type motif 4	41	1	1	0	0	0	mmu-miR-582-5p	-0.32	-0.32	N/A
ANXA10	ENST00000359299.3	annexin A10	335	1	0	1	0	0	mmu-miR-582-5p	-0.32	-0.32	N/A
GPR115	ENST00000371220.1	G protein-coupled receptor 115	8	1	1	0	0	1	mmu-miR-582-5p	-0.32	-0.32	N/A
PRRG1	ENST00000378628.4	proline rich Gla (G-carboxyglutamic acid) 1	1122	2	1	0	1	2	mmu-miR-582-5p	-0.32	-0.33	N/A
GNB5	ENST00000261837.7	guanine nucleotide binding protein (G protein), beta 5	513	3	0	2	1	0	mmu-miR-582-5p	-0.32	-0.48	N/A
HSPE1-MOB4	ENST00000604458.1	HSPE1-MOB4 readthrough	123	3	0	2	1	2	mmu-miR-582-5p	-0.32	-0.4	N/A
ASPN	ENST00000375543.1	asporin	5	2	0	0	2	0	mmu-miR-582-5p	-0.32	-0.32	N/A
TGOLN2	ENST00000377386.3	trans-golgi network protein 2	1914	3	1	2	0	0	mmu-miR-582-5p	-0.32	-0.35	N/A
HIF1A	ENST00000323441.6	hypoxia inducible factor 1, alpha subunit (basic helix-loop-helix transcription factor)	1955	2	0	1	1	1	mmu-miR-582-5p	-0.32	-0.35	N/A
PDCD1LG2	ENST00000397745.2	programmed cell death 1 ligand 2	64	1	1	0	0	0	mmu-miR-582-5p	-0.32	-0.35	N/A
VWC2L	ENST00000427124.1	von Willebrand factor C domain containing protein 2-like	5	3	0	2	1	0	mmu-miR-582-5p	-0.32	-0.32	N/A
NAA11	ENST00000286794.4	N(alpha)-acetyltransferase 11, NatA catalytic subunit	66	1	1	0	0	0	mmu-miR-582-5p	-0.31	-0.32	N/A
PDCD4	ENST00000280154.7	programmed cell death 4 (neoplastic transformation inhibitor)	612	2	2	0	0	0	mmu-miR-582-5p	-0.31	-0.54	N/A
BAALC	ENST00000438105.2	brain and acute leukemia, cytoplasmic	137	2	0	2	0	3	mmu-miR-582-5p	-0.31	-0.61	N/A
MCCC2	ENST00000340941.6	methylcrotonoyl-CoA carboxylase 2 (beta)	1590	1	1	0	0	1	mmu-miR-582-5p	-0.31	-0.36	N/A
MAEA	ENST00000303400.4	macrophage erythroblast attacher	5906	0	0	0	0	0	mmu-miR-582-5p	-0.31	-0.31	N/A
DUOXA2	ENST00000323030.5	dual oxidase maturation factor 2	5	1	1	0	0	1	mmu-miR-582-5p	-0.31	-0.31	N/A
GBP3	ENST00000370481.4	guanylate binding protein 3	72	1	1	0	0	0	mmu-miR-582-5p	-0.31	-0.31	N/A
DLX5	ENST00000222598.4	distal-less homeobox 5	20	0	0	0	0	0	mmu-miR-582-5p	-0.31	-0.31	N/A
KLHL7	ENST00000339077.5	kelch-like family member 7	90	4	1	2	1	1	mmu-miR-582-5p	-0.31	-0.39	N/A
CCND3	ENST00000372991.4	cyclin D3	271	0	0	0	0	0	mmu-miR-582-5p	-0.31	-0.31	N/A
MNDA	ENST00000368141.4	myeloid cell nuclear differentiation antigen	5	1	0	0	1	0	mmu-miR-582-5p	-0.31	-0.31	N/A
SLAIN1	ENST00000418532.1	SLAIN motif family, member 1	842	0	0	0	0	0	mmu-miR-582-5p	-0.3	-0.3	N/A
HSD17B4	ENST00000256216.6	hydroxysteroid (17-beta) dehydrogenase 4	204	1	1	0	0	0	mmu-miR-582-5p	-0.3	-0.31	N/A
MPC2	ENST00000367846.4	mitochondrial pyruvate carrier 2	1594	0	0	0	0	1	mmu-miR-582-5p	-0.3	-0.35	N/A
SST	ENST00000287641.3	somatostatin	5	1	0	0	1	0	mmu-miR-582-5p	-0.3	-0.3	N/A
THSD7B	ENST00000409968.1	thrombospondin, type I, domain containing 7B	5	2	0	1	1	1	mmu-miR-582-5p	-0.3	-0.3	N/A
DMRTA2	ENST00000418121.1	DMRT-like family A2	9	1	1	0	0	1	mmu-miR-582-5p	-0.3	-0.3	N/A
PRKRA	ENST00000325748.4	protein kinase, interferon-inducible double stranded RNA dependent activator	632	2	0	0	2	0	mmu-miR-582-5p	-0.3	-0.3	N/A
LIFR	ENST00000263409.4	leukemia inhibitory factor receptor alpha	44	1	1	0	0	2	mmu-miR-582-5p	-0.3	-0.32	N/A
KRTAP5-3	ENST00000399685.1	keratin associated protein 5-3	5	1	0	1	0	0	mmu-miR-582-5p	-0.3	-0.3	N/A
SLC35A2	ENST00000376521.1	solute carrier family 35 (UDP-galactose transporter), member A2	2121	0	0	0	0	0	mmu-miR-582-5p	-0.3	-0.3	N/A
RASGRP1	ENST00000310803.5	RAS guanyl releasing protein 1 (calcium and DAG-regulated)	7	4	1	2	1	0	mmu-miR-582-5p	-0.3	-0.3	N/A
C3orf58	ENST00000441925.2	chromosome 3 open reading frame 58	118	1	0	0	1	2	mmu-miR-582-5p	-0.3	-0.3	N/A
ERGIC2	ENST00000360150.4	ERGIC and golgi 2	451	1	1	0	0	0	mmu-miR-582-5p	-0.3	-0.34	N/A
CCDC50	ENST00000392455.3	coiled-coil domain containing 50	961	2	0	1	1	1	mmu-miR-582-5p	-0.29	-0.38	N/A
CFI	ENST00000394635.3	complement factor I	205	1	0	1	0	0	mmu-miR-582-5p	-0.29	-0.29	N/A
FNBP4	ENST00000263773.5	formin binding protein 4	91	0	0	0	0	0	mmu-miR-582-5p	-0.29	-0.29	N/A
CST7	ENST00000480798.1	cystatin F (leukocystatin)	5	1	0	1	0	0	mmu-miR-582-5p	-0.29	-0.29	N/A
AC023632.1	ENST00000391679.1	HCG2009141; PRO2397; Uncharacterized protein	5	2	0	0	2	0	mmu-miR-582-5p	-0.29	-0.29	N/A
UBE2D1	ENST00000373910.4	ubiquitin-conjugating enzyme E2D 1	200	2	0	0	2	3	mmu-miR-582-5p	-0.29	-0.36	N/A
TMEM261	ENST00000358227.4	transmembrane protein 261	61	1	1	0	0	0	mmu-miR-582-5p	-0.29	-0.42	N/A
ATP6AP2	ENST00000378438.4	ATPase, H+ transporting, lysosomal accessory protein 2	6001	1	1	0	0	0	mmu-miR-582-5p	-0.29	-0.29	N/A
STK25	ENST00000316586.4	serine/threonine kinase 25	699	1	1	0	0	0	mmu-miR-582-5p	-0.29	-0.3	N/A
ACTR3C	ENST00000252071.4	ARP3 actin-related protein 3 homolog C (yeast)	5	1	0	0	1	0	mmu-miR-582-5p	-0.29	-0.29	N/A
AC068987.1	ENST00000599343.1	HCG1997999; cDNA FLJ33996 fis, clone DFNES2008881	44	1	1	0	0	1	mmu-miR-582-5p	-0.29	-0.29	N/A
CPNE8	ENST00000331366.5	copine VIII	343	0	0	0	0	0	mmu-miR-582-5p	-0.29	-0.29	N/A
FZD2	ENST00000315323.3	frizzled family receptor 2	807	0	0	0	0	0	mmu-miR-582-5p	-0.29	-0.32	N/A
ELK3	ENST00000228741.3	ELK3, ETS-domain protein (SRF accessory protein 2)	2719	4	0	0	4	1	mmu-miR-582-5p	-0.29	-0.31	N/A
COL17A1	ENST00000353479.5	collagen, type XVII, alpha 1	5	1	1	0	0	0	mmu-miR-582-5p	-0.29	-0.29	N/A
MRPL1	ENST00000315567.8	mitochondrial ribosomal protein L1	1407	1	0	1	0	0	mmu-miR-582-5p	-0.29	-0.29	N/A
CA10	ENST00000570565.1	carbonic anhydrase X	5	2	0	1	1	0	mmu-miR-582-5p	-0.29	-0.29	N/A
ACBD5	ENST00000396271.3	acyl-CoA binding domain containing 5	77	1	1	0	0	1	mmu-miR-582-5p	-0.29	-0.31	N/A
PKD2	ENST00000237596.2	polycystic kidney disease 2 (autosomal dominant)	915	1	1	0	0	1	mmu-miR-582-5p	-0.28	-0.28	N/A
F2RL2	ENST00000296641.4	coagulation factor II (thrombin) receptor-like 2	5	1	1	0	0	0	mmu-miR-582-5p	-0.28	-0.28	N/A
NREP	ENST00000379671.3	neuronal regeneration related protein	409	0	0	0	0	0	mmu-miR-582-5p	-0.28	-0.32	N/A
ANKRD55	ENST00000341048.4	ankyrin repeat domain 55	5	1	1	0	0	0	mmu-miR-582-5p	-0.28	-0.28	N/A
KRTAP9-9	ENST00000394008.1	keratin associated protein 9-9	5	1	0	1	0	0	mmu-miR-582-5p	-0.28	-0.28	N/A
MKI67	ENST00000368653.3	antigen identified by monoclonal antibody Ki-67	468	1	1	0	0	0	mmu-miR-582-5p	-0.28	-0.29	N/A
SEC24D	ENST00000429811.2	SEC24 family, member D (S. cerevisiae)	50	2	0	1	1	0	mmu-miR-582-5p	-0.28	-0.28	N/A
UGCG	ENST00000374279.3	UDP-glucose ceramide glucosyltransferase	1200	3	1	1	1	0	mmu-miR-582-5p	-0.28	-0.29	N/A
CD160	ENST00000235933.6	CD160 molecule	5	1	0	0	1	0	mmu-miR-582-5p	-0.28	-0.28	N/A
ACVR2A	ENST00000241416.7	activin A receptor, type IIA	109	1	1	0	0	2	mmu-miR-582-5p	-0.28	-0.28	N/A
FAM98B	ENST00000397609.2	family with sequence similarity 98, member B	850	2	0	1	1	0	mmu-miR-582-5p	-0.28	-0.32	N/A
ADPRHL1	ENST00000356501.4	ADP-ribosylhydrolase like 1	161	1	1	0	0	0	mmu-miR-582-5p	-0.28	-0.28	N/A
ELFN1	ENST00000424383.2	extracellular leucine-rich repeat and fibronectin type III domain containing 1	5	1	1	0	0	1	mmu-miR-582-5p	-0.28	-0.28	N/A
NPY1R	ENST00000296533.2	neuropeptide Y receptor Y1	8	2	0	2	0	0	mmu-miR-582-5p	-0.28	-0.28	N/A
HAS1	ENST00000601714.1	hyaluronan synthase 1	5	1	0	0	1	1	mmu-miR-582-5p	-0.28	-0.28	N/A
ATP6V1A	ENST00000273398.3	ATPase, H+ transporting, lysosomal 70kDa, V1 subunit A	180	3	1	0	2	1	mmu-miR-582-5p	-0.28	-0.28	N/A
UPK2	ENST00000264031.2	uroplakin 2	5	1	0	1	0	0	mmu-miR-582-5p	-0.28	-0.28	N/A
CHCHD3	ENST00000542753.1	coiled-coil-helix-coiled-coil-helix domain containing 3	63	1	1	0	0	0	mmu-miR-582-5p	-0.28	-0.3	N/A
NIPAL1	ENST00000295461.5	NIPA-like domain containing 1	137	1	0	1	0	1	mmu-miR-582-5p	-0.28	-0.28	N/A
AC114546.1	ENST00000391457.2	HCG37415; PRO1914; Uncharacterized protein	5	1	0	0	1	0	mmu-miR-582-5p	-0.28	-0.28	N/A
RP11-3B7.1	ENST00000440528.3	Uncharacterized protein	8	1	0	0	1	0	mmu-miR-582-5p	-0.28	-0.28	N/A
GPR183	ENST00000376414.4	G protein-coupled receptor 183	112	2	0	0	2	1	mmu-miR-582-5p	-0.27	-0.41	N/A
TEX26	ENST00000380473.3	testis expressed 26	5	1	0	1	0	0	mmu-miR-582-5p	-0.27	-0.27	N/A
BEND7	ENST00000396898.2	BEN domain containing 7	68	1	1	0	0	0	mmu-miR-582-5p	-0.27	-0.27	N/A
SLC16A4	ENST00000369779.4	solute carrier family 16, member 4	19	2	0	0	2	0	mmu-miR-582-5p	-0.27	-0.27	N/A
NT5E	ENST00000369651.3	5'-nucleotidase, ecto (CD73)	285	5	1	1	3	1	mmu-miR-582-5p	-0.27	-0.46	N/A
CNST	ENST00000366513.4	consortin, connexin sorting protein	303	1	0	1	0	0	mmu-miR-582-5p	-0.27	-0.27	N/A
CKS1B	ENST00000308987.5	CDC28 protein kinase regulatory subunit 1B	186	2	0	0	2	0	mmu-miR-582-5p	-0.27	-0.34	N/A
RASL11A	ENST00000241463.4	RAS-like, family 11, member A	127	1	0	0	1	0	mmu-miR-582-5p	-0.27	-0.28	N/A
NUDT12	ENST00000230792.2	nudix (nucleoside diphosphate linked moiety X)-type motif 12	17	3	0	2	1	2	mmu-miR-582-5p	-0.27	-0.44	N/A
AL353354.2	ENST00000596102.1		5	1	0	0	1	0	mmu-miR-582-5p	-0.27	-0.27	N/A
ACPP	ENST00000336375.5	acid phosphatase, prostate	22	2	0	1	1	0	mmu-miR-582-5p	-0.27	-0.27	N/A
FAM107B	ENST00000378470.1	family with sequence similarity 107, member B	403	2	2	0	0	1	mmu-miR-582-5p	-0.27	-0.45	N/A
SLC39A14	ENST00000381237.1	solute carrier family 39 (zinc transporter), member 14	2413	1	1	0	0	0	mmu-miR-582-5p	-0.27	-0.27	N/A
GJB2	ENST00000382848.4	gap junction protein, beta 2, 26kDa	50	1	1	0	0	0	mmu-miR-582-5p	-0.27	-0.27	N/A
EPB41L5	ENST00000443902.2	erythrocyte membrane protein band 4.1 like 5	108	2	1	1	0	0	mmu-miR-582-5p	-0.27	-0.28	N/A
POLR2K	ENST00000353107.3	polymerase (RNA) II (DNA directed) polypeptide K, 7.0kDa	902	1	0	1	0	0	mmu-miR-582-5p	-0.27	-0.27	N/A
SCD5	ENST00000319540.4	stearoyl-CoA desaturase 5	1181	1	1	0	0	0	mmu-miR-582-5p	-0.27	-0.27	N/A
OGN	ENST00000262551.4	osteoglycin	5	1	1	0	0	2	mmu-miR-582-5p	-0.27	-0.27	N/A
PHF13	ENST00000377648.4	PHD finger protein 13	1207	1	0	0	1	0	mmu-miR-582-5p	-0.27	-0.27	N/A
ABTB2	ENST00000435224.2	ankyrin repeat and BTB (POZ) domain containing 2	5	0	0	0	0	0	mmu-miR-582-5p	-0.27	-0.27	N/A
FOXJ3	ENST00000372571.1	forkhead box J3	329	1	0	1	0	0	mmu-miR-582-5p	-0.26	-0.27	N/A
CRISPLD1	ENST00000262207.4	cysteine-rich secretory protein LCCL domain containing 1	358	0	0	0	0	0	mmu-miR-582-5p	-0.26	-0.26	N/A
GRIP1	ENST00000398016.3	glutamate receptor interacting protein 1	28	0	0	0	0	0	mmu-miR-582-5p	-0.26	-0.26	N/A
EDNRA	ENST00000339690.5	endothelin receptor type A	35	1	0	1	0	1	mmu-miR-582-5p	-0.26	-0.26	N/A
MUC2	ENST00000333592.6	mucin 2, oligomeric mucus/gel-forming	5	1	0	1	0	0	mmu-miR-582-5p	-0.26	-0.26	N/A
CAMSAP2	ENST00000358823.2	calmodulin regulated spectrin-associated protein family, member 2	235	1	0	0	1	1	mmu-miR-582-5p	-0.26	-0.35	N/A
GCLC	ENST00000229416.6	glutamate-cysteine ligase, catalytic subunit	1001	2	0	0	2	1	mmu-miR-582-5p	-0.26	-0.27	N/A
KIF2A	ENST00000381103.2	kinesin heavy chain member 2A	905	4	0	1	3	1	mmu-miR-582-5p	-0.26	-0.28	N/A
GJA1	ENST00000282561.3	gap junction protein, alpha 1, 43kDa	1732	2	1	0	1	0	mmu-miR-582-5p	-0.26	-0.26	N/A
FMR1	ENST00000370471.3	fragile X mental retardation 1	1155	0	0	0	0	1	mmu-miR-582-5p	-0.26	-0.37	N/A
CDYL	ENST00000343762.5	chromodomain protein, Y-like	24	1	0	0	1	0	mmu-miR-582-5p	-0.26	-0.33	N/A
KANSL2	ENST00000550347.1	KAT8 regulatory NSL complex subunit 2	68	1	1	0	0	1	mmu-miR-582-5p	-0.26	-0.32	N/A
ECHDC1	ENST00000528402.1	enoyl CoA hydratase domain containing 1	457	2	0	2	0	0	mmu-miR-582-5p	-0.26	-0.54	N/A
EOGT	ENST00000383701.3	EGF domain-specific O-linked N-acetylglucosamine (GlcNAc) transferase	302	1	1	0	0	1	mmu-miR-582-5p	-0.26	-0.28	N/A
RNF2	ENST00000367510.3	ring finger protein 2	414	1	1	0	0	0	mmu-miR-582-5p	-0.26	-0.34	N/A
ZNF605	ENST00000360187.4	zinc finger protein 605	147	2	0	1	1	1	mmu-miR-582-5p	-0.26	-0.27	N/A
VTA1	ENST00000367630.4	vesicle (multivesicular body) trafficking 1	1424	2	1	0	1	0	mmu-miR-582-5p	-0.26	-0.44	N/A
CMIP	ENST00000537098.3	c-Maf inducing protein	2670	0	0	0	0	1	mmu-miR-582-5p	-0.26	-0.26	N/A
RAB38	ENST00000243662.6	RAB38, member RAS oncogene family	11	1	0	1	0	1	mmu-miR-582-5p	-0.26	-0.26	N/A
AKR1B1	ENST00000285930.4	aldo-keto reductase family 1, member B1 (aldose reductase)	41	0	0	0	0	0	mmu-miR-582-5p	-0.26	-0.32	N/A
SMIM18	ENST00000517349.1	small integral membrane protein 18	5	1	0	0	1	0	mmu-miR-582-5p	-0.26	-0.26	N/A
EBF1	ENST00000313708.6	early B-cell factor 1	42	1	1	0	0	3	mmu-miR-582-5p	-0.25	-0.43	N/A
AIDA	ENST00000340020.6	axin interactor, dorsalization associated	48	2	0	2	0	2	mmu-miR-582-5p	-0.25	-0.26	N/A
ZBTB18	ENST00000358704.4	zinc finger and BTB domain containing 18	935	2	0	0	2	0	mmu-miR-582-5p	-0.25	-0.26	N/A
SLC24A5	ENST00000482911.2	solute carrier family 24 (sodium/potassium/calcium exchanger), member 5	5	1	1	0	0	0	mmu-miR-582-5p	-0.25	-0.25	N/A
PIGH	ENST00000216452.4	phosphatidylinositol glycan anchor biosynthesis, class H	107	1	0	0	1	1	mmu-miR-582-5p	-0.25	-0.25	N/A
PPP3R1	ENST00000234310.3	protein phosphatase 3, regulatory subunit B, alpha	117	1	1	0	0	1	mmu-miR-582-5p	-0.25	-0.27	N/A
KRTAP9-4	ENST00000334109.2	keratin associated protein 9-4	5	1	0	1	0	0	mmu-miR-582-5p	-0.25	-0.25	N/A
SUMO3	ENST00000332859.6	small ubiquitin-like modifier 3	11677	2	0	0	2	0	mmu-miR-582-5p	-0.25	-0.37	N/A
TOX4	ENST00000405508.1	TOX high mobility group box family member 4	309	2	1	0	1	0	mmu-miR-582-5p	-0.25	-0.25	N/A
AOX1	ENST00000374700.2	aldehyde oxidase 1	715	0	0	0	0	0	mmu-miR-582-5p	-0.25	-0.28	N/A
ADAMTS9	ENST00000295903.4	ADAM metallopeptidase with thrombospondin type 1 motif, 9	5	1	1	0	0	0	mmu-miR-582-5p	-0.25	-0.25	N/A
MDFIC	ENST00000393486.1	MyoD family inhibitor domain containing	601	2	1	0	1	0	mmu-miR-582-5p	-0.25	-0.29	N/A
GNAI3	ENST00000369851.4	guanine nucleotide binding protein (G protein), alpha inhibiting activity polypeptide 3	2439	1	0	1	0	1	mmu-miR-582-5p	-0.25	-0.34	N/A
PPP1R14C	ENST00000361131.4	protein phosphatase 1, regulatory (inhibitor) subunit 14C	173	1	0	0	1	2	mmu-miR-582-5p	-0.25	-0.25	N/A
TCEAL5	ENST00000372680.1	transcription elongation factor A (SII)-like 5	5	1	0	0	1	0	mmu-miR-582-5p	-0.25	-0.25	N/A
TADA2A	ENST00000394395.2	transcriptional adaptor 2A	278	2	1	0	1	0	mmu-miR-582-5p	-0.25	-0.33	N/A
SLC18A2	ENST00000298472.5	solute carrier family 18 (vesicular monoamine transporter), member 2	5	2	0	1	1	0	mmu-miR-582-5p	-0.25	-0.25	N/A
WAC	ENST00000375664.4	WW domain containing adaptor with coiled-coil	322	2	0	0	2	0	mmu-miR-582-5p	-0.25	-0.37	N/A
HMGB3	ENST00000325307.7	high mobility group box 3	295	0	0	0	0	0	mmu-miR-582-5p	-0.25	-0.32	N/A
USP2	ENST00000455332.2	ubiquitin specific peptidase 2	19	1	1	0	0	0	mmu-miR-582-5p	-0.25	-0.25	N/A
SLMO1	ENST00000592149.1	slowmo homolog 1 (Drosophila)	123	1	0	0	1	0	mmu-miR-582-5p	-0.25	-0.25	N/A
CXCL5	ENST00000296027.4	chemokine (C-X-C motif) ligand 5	5	1	0	1	0	0	mmu-miR-582-5p	-0.25	-0.25	N/A
IGIP	ENST00000333305.3	IgA-inducing protein	46	1	0	0	1	0	mmu-miR-582-5p	-0.25	-0.25	N/A
ROBO4	ENST00000306534.3	roundabout, axon guidance receptor, homolog 4 (Drosophila)	5	1	1	0	0	0	mmu-miR-582-5p	-0.25	-0.25	N/A
ZFHX4	ENST00000521891.2	zinc finger homeobox 4	194	1	0	0	1	1	mmu-miR-582-5p	-0.25	-0.26	N/A
ACKR4	ENST00000249887.2	atypical chemokine receptor 4	5	1	1	0	0	0	mmu-miR-582-5p	-0.24	-0.24	N/A
PPFIA1	ENST00000253925.7	protein tyrosine phosphatase, receptor type, f polypeptide (PTPRF), interacting protein (liprin), alpha 1	760	2	0	0	2	0	mmu-miR-582-5p	-0.24	-0.25	N/A
BBS10	ENST00000393262.3	Bardet-Biedl syndrome 10	186	1	1	0	0	1	mmu-miR-582-5p	-0.24	-0.33	N/A
CHMP4B	ENST00000217402.2	charged multivesicular body protein 4B	1230	1	0	1	0	0	mmu-miR-582-5p	-0.24	-0.24	N/A
CCDC173	ENST00000447353.1	coiled-coil domain containing 173	37	1	0	0	1	0	mmu-miR-582-5p	-0.24	-0.24	N/A
B3GAT1	ENST00000392580.1	beta-1,3-glucuronyltransferase 1 (glucuronosyltransferase P)	77	0	0	0	0	0	mmu-miR-582-5p	-0.24	-0.24	N/A
GRASP	ENST00000552049.1	GRP1 (general receptor for phosphoinositides 1)-associated scaffold protein	51	1	0	1	0	0	mmu-miR-582-5p	-0.24	-0.24	N/A
DSG4	ENST00000359747.4	desmoglein 4	5	1	1	0	0	0	mmu-miR-582-5p	-0.24	-0.24	N/A
STEAP2	ENST00000287908.3	STEAP family member 2, metalloreductase	266	2	0	0	2	0	mmu-miR-582-5p	-0.24	-0.26	N/A
CXCL6	ENST00000226317.5	chemokine (C-X-C motif) ligand 6	26	1	0	1	0	0	mmu-miR-582-5p	-0.24	-0.24	N/A
CAPZA2	ENST00000361183.3	capping protein (actin filament) muscle Z-line, alpha 2	2065	4	0	1	3	1	mmu-miR-582-5p	-0.24	-0.33	N/A
STAB2	ENST00000388887.2	stabilin 2	5	1	1	0	0	0	mmu-miR-582-5p	-0.24	-0.24	N/A
HNRNPH1	ENST00000393432.4	heterogeneous nuclear ribonucleoprotein H1 (H)	34	1	1	0	0	1	mmu-miR-582-5p	-0.24	-0.24	N/A
IPO8	ENST00000256079.4	importin 8	228	2	0	0	2	0	mmu-miR-582-5p	-0.24	-0.24	N/A
SHPRH	ENST00000367505.2	SNF2 histone linker PHD RING helicase, E3 ubiquitin protein ligase	757	3	2	1	0	0	mmu-miR-582-5p	-0.24	-0.24	N/A
FCHO2	ENST00000430046.2	FCH domain only 2	158	1	1	0	0	0	mmu-miR-582-5p	-0.24	-0.24	N/A
MAT2B	ENST00000518095.1	methionine adenosyltransferase II, beta	1901	1	1	0	0	0	mmu-miR-582-5p	-0.24	-0.24	N/A
USP27X	ENST00000508866.2	ubiquitin specific peptidase 27, X-linked	260	1	1	0	0	0	mmu-miR-582-5p	-0.24	-0.24	N/A
RNF125	ENST00000217740.3	ring finger protein 125, E3 ubiquitin protein ligase	214	1	0	1	0	0	mmu-miR-582-5p	-0.23	-0.23	N/A
FGF14	ENST00000376131.4	fibroblast growth factor 14	5	2	0	1	1	2	mmu-miR-582-5p	-0.23	-0.23	N/A
INPP5F	ENST00000361976.2	inositol polyphosphate-5-phosphatase F	988	2	0	1	1	0	mmu-miR-582-5p	-0.23	-0.23	N/A
AKIRIN2	ENST00000257787.5	akirin 2	477	0	0	0	0	0	mmu-miR-582-5p	-0.23	-0.28	N/A
PHTF1	ENST00000393357.2	putative homeodomain transcription factor 1	444	1	0	0	1	0	mmu-miR-582-5p	-0.23	-0.23	N/A
POC5	ENST00000428202.2	POC5 centriolar protein	68	1	0	1	0	0	mmu-miR-582-5p	-0.23	-0.23	N/A
CXCL10	ENST00000306602.1	chemokine (C-X-C motif) ligand 10	5	1	0	0	1	2	mmu-miR-582-5p	-0.23	-0.23	N/A
ELOVL5	ENST00000370918.4	ELOVL fatty acid elongase 5	2233	2	0	1	1	0	mmu-miR-582-5p	-0.23	-0.23	N/A
ITIH2	ENST00000358415.4	inter-alpha-trypsin inhibitor heavy chain 2	174	1	0	1	0	0	mmu-miR-582-5p	-0.23	-0.23	N/A
CRISP1	ENST00000335847.4	cysteine-rich secretory protein 1	5	1	0	0	1	0	mmu-miR-582-5p	-0.23	-0.23	N/A
MIXL1	ENST00000366810.5	Mix paired-like homeobox	16	1	1	0	0	0	mmu-miR-582-5p	-0.23	-0.23	N/A
BCLAF1	ENST00000531224.1	BCL2-associated transcription factor 1	1732	3	0	3	0	2	mmu-miR-582-5p	-0.23	-0.25	N/A
QKI	ENST00000392127.2	QKI, KH domain containing, RNA binding	323	4	0	0	4	4	mmu-miR-582-5p	-0.23	-0.55	N/A
STARD7	ENST00000337288.5	StAR-related lipid transfer (START) domain containing 7	17	1	1	0	0	0	mmu-miR-582-5p	-0.23	-0.23	N/A
GHRH	ENST00000373614.2	growth hormone releasing hormone	5	1	0	1	0	0	mmu-miR-582-5p	-0.23	-0.23	N/A
AC005609.1	ENST00000502505.1	Uncharacterized protein; cDNA FLJ34090 fis, clone FCBBF3006399	5	1	1	0	0	1	mmu-miR-582-5p	-0.23	-0.23	N/A
TAF5L	ENST00000366675.3	TAF5-like RNA polymerase II, p300/CBP-associated factor (PCAF)-associated factor, 65kDa	5	1	1	0	0	0	mmu-miR-582-5p	-0.23	-0.23	N/A
C16orf72	ENST00000327827.7	chromosome 16 open reading frame 72	379	0	0	0	0	0	mmu-miR-582-5p	-0.23	-0.31	N/A
C14orf2	ENST00000553430.1	chromosome 14 open reading frame 2	1228	1	0	1	0	1	mmu-miR-582-5p	-0.23	-0.23	N/A
GLIPR1	ENST00000266659.3	GLI pathogenesis-related 1	623	1	1	0	0	0	mmu-miR-582-5p	-0.23	-0.38	N/A
BRPF1	ENST00000383829.2	bromodomain and PHD finger containing, 1	351	1	0	0	1	1	mmu-miR-582-5p	-0.23	-0.23	N/A
PTH	ENST00000282091.1	parathyroid hormone	5	1	0	0	1	0	mmu-miR-582-5p	-0.23	-0.23	N/A
PPP4R2	ENST00000356692.5	protein phosphatase 4, regulatory subunit 2	310	1	0	0	1	4	mmu-miR-582-5p	-0.23	-0.23	N/A
HERC4	ENST00000277817.6	HECT and RLD domain containing E3 ubiquitin protein ligase 4	1138	1	0	1	0	1	mmu-miR-582-5p	-0.23	-0.23	N/A
MSANTD4	ENST00000301919.4	Myb/SANT-like DNA-binding domain containing 4 with coiled-coils	304	1	0	1	0	0	mmu-miR-582-5p	-0.23	-0.23	N/A
YPEL2	ENST00000312655.4	yippee-like 2 (Drosophila)	62	2	0	2	0	1	mmu-miR-582-5p	-0.23	-0.23	N/A
RAB3B	ENST00000371655.3	RAB3B, member RAS oncogene family	611	1	1	0	0	0	mmu-miR-582-5p	-0.23	-0.25	N/A
PARP6	ENST00000260376.7	poly (ADP-ribose) polymerase family, member 6	867	1	0	1	0	0	mmu-miR-582-5p	-0.23	-0.23	N/A
LYSMD2	ENST00000267838.3	LysM, putative peptidoglycan-binding, domain containing 2	307	1	0	1	0	0	mmu-miR-582-5p	-0.23	-0.23	N/A
C21orf91	ENST00000400558.3	chromosome 21 open reading frame 91	998	0	0	0	0	1	mmu-miR-582-5p	-0.23	-0.27	N/A
ZNF286B	ENST00000285274.5	zinc finger protein 286B	5	1	0	1	0	1	mmu-miR-582-5p	-0.23	-0.23	N/A
CACHD1	ENST00000371073.2	cache domain containing 1	2071	2	0	1	1	1	mmu-miR-582-5p	-0.23	-0.23	N/A
INSM1	ENST00000310227.1	insulinoma-associated 1	20	1	0	1	0	0	mmu-miR-582-5p	-0.23	-0.24	N/A
SRP19	ENST00000282999.3	signal recognition particle 19kDa	243	1	1	0	0	0	mmu-miR-582-5p	-0.23	-0.43	N/A
ZKSCAN8	ENST00000330236.6	zinc finger with KRAB and SCAN domains 8	281	2	2	0	0	2	mmu-miR-582-5p	-0.22	-0.23	N/A
PHF6	ENST00000332070.3	PHD finger protein 6	630	2	0	1	1	2	mmu-miR-582-5p	-0.22	-0.22	N/A
FAM150B	ENST00000403610.4	family with sequence similarity 150, member B	7	1	0	1	0	0	mmu-miR-582-5p	-0.22	-0.22	N/A
TNFAIP3	ENST00000237289.4	tumor necrosis factor, alpha-induced protein 3	150	2	1	0	1	0	mmu-miR-582-5p	-0.22	-0.27	N/A
NEK7	ENST00000367385.4	NIMA-related kinase 7	12	4	0	1	3	0	mmu-miR-582-5p	-0.22	-0.51	N/A
ID4	ENST00000378700.3	inhibitor of DNA binding 4, dominant negative helix-loop-helix protein	3400	1	0	0	1	1	mmu-miR-582-5p	-0.22	-0.22	N/A
SLC25A36	ENST00000446041.2	solute carrier family 25 (pyrimidine nucleotide carrier ), member 36	264	2	0	0	2	1	mmu-miR-582-5p	-0.22	-0.23	N/A
FGD6	ENST00000343958.4	FYVE, RhoGEF and PH domain containing 6	21	2	0	0	2	2	mmu-miR-582-5p	-0.22	-0.33	N/A
ALOX12B	ENST00000319144.4	arachidonate 12-lipoxygenase, 12R type	5	1	0	0	1	0	mmu-miR-582-5p	-0.22	-0.22	N/A
AC020907.1	ENST00000313865.6	Uncharacterized protein	5	1	0	0	1	0	mmu-miR-582-5p	-0.22	-0.22	N/A
OPRD1	ENST00000234961.2	opioid receptor, delta 1	5	1	0	1	0	0	mmu-miR-582-5p	-0.22	-0.22	N/A
USP53	ENST00000450251.1	ubiquitin specific peptidase 53	300	1	0	1	0	0	mmu-miR-582-5p	-0.22	-0.22	N/A
URI1	ENST00000392271.1	URI1, prefoldin-like chaperone	1221	2	1	0	1	1	mmu-miR-582-5p	-0.22	-0.68	N/A
NIN	ENST00000389868.3	ninein (GSK3B interacting protein)	594	2	0	1	1	2	mmu-miR-582-5p	-0.22	-0.23	N/A
FRRS1	ENST00000287474.5	ferric-chelate reductase 1	97	2	1	0	1	0	mmu-miR-582-5p	-0.22	-0.27	N/A
PON1	ENST00000222381.3	paraoxonase 1	64	1	0	0	1	0	mmu-miR-582-5p	-0.22	-0.22	N/A
REV3L	ENST00000368802.3	REV3-like, polymerase (DNA directed), zeta, catalytic subunit	9	1	0	1	0	1	mmu-miR-582-5p	-0.22	-0.22	N/A
NLK	ENST00000407008.3	nemo-like kinase	61	2	0	0	2	0	mmu-miR-582-5p	-0.22	-0.35	N/A
RGS18	ENST00000367460.3	regulator of G-protein signaling 18	5	1	0	1	0	0	mmu-miR-582-5p	-0.22	-0.22	N/A
PTPN20B	ENST00000331650.4	protein tyrosine phosphatase, non-receptor type 20B	5	1	0	1	0	0	mmu-miR-582-5p	-0.22	-0.22	N/A
CSTA	ENST00000479204.1	cystatin A (stefin A)	5	1	0	1	0	0	mmu-miR-582-5p	-0.22	-0.22	N/A
ARHGAP21	ENST00000396432.2	Rho GTPase activating protein 21	10	1	1	0	0	0	mmu-miR-582-5p	-0.22	-0.22	N/A
PTPN20A	ENST00000395721.2	protein tyrosine phosphatase, non-receptor type 20A	5	1	0	1	0	0	mmu-miR-582-5p	-0.22	-0.22	N/A
AGTR2	ENST00000371906.4	angiotensin II receptor, type 2	5	1	1	0	0	1	mmu-miR-582-5p	-0.22	-0.22	N/A
SOX9	ENST00000245479.2	SRY (sex determining region Y)-box 9	2595	0	0	0	0	1	mmu-miR-582-5p	-0.22	-0.24	N/A
SSR3	ENST00000476217.1	signal sequence receptor, gamma (translocon-associated protein gamma)	6034	1	1	0	0	0	mmu-miR-582-5p	-0.22	-0.26	N/A
PIGB	ENST00000164305.5	phosphatidylinositol glycan anchor biosynthesis, class B	123	1	0	1	0	0	mmu-miR-582-5p	-0.22	-0.22	N/A
MAN1A2	ENST00000356554.3	mannosidase, alpha, class 1A, member 2	603	2	1	1	0	0	mmu-miR-582-5p	-0.22	-0.23	N/A
IPP	ENST00000396478.3	intracisternal A particle-promoted polypeptide	216	2	1	1	0	0	mmu-miR-582-5p	-0.22	-0.34	N/A
ZNF24	ENST00000589881.1	zinc finger protein 24	1796	2	0	2	0	2	mmu-miR-582-5p	-0.22	-0.23	N/A
MYEOV2	ENST00000607357.1	myeloma overexpressed 2	389	1	0	0	1	0	mmu-miR-582-5p	-0.22	-0.22	N/A
PURA	ENST00000331327.3	purine-rich element binding protein A	367	4	0	1	3	2	mmu-miR-582-5p	-0.22	-0.28	N/A
PPIH	ENST00000304979.3	peptidylprolyl isomerase H (cyclophilin H)	3787	0	0	0	0	0	mmu-miR-582-5p	-0.21	-0.21	N/A
HOXB7	ENST00000239165.7	homeobox B7	6	1	0	0	1	0	mmu-miR-582-5p	-0.21	-0.21	N/A
SAMD12	ENST00000409003.4	sterile alpha motif domain containing 12	57	2	0	1	1	2	mmu-miR-582-5p	-0.21	-0.21	N/A
DDX21	ENST00000354185.4	DEAD (Asp-Glu-Ala-Asp) box helicase 21	202	2	0	2	0	0	mmu-miR-582-5p	-0.21	-0.24	N/A
ROCK2	ENST00000315872.6	Rho-associated, coiled-coil containing protein kinase 2	142	4	2	1	1	0	mmu-miR-582-5p	-0.21	-0.24	N/A
HNRNPAB	ENST00000358344.3	heterogeneous nuclear ribonucleoprotein A/B	2641	1	0	1	0	1	mmu-miR-582-5p	-0.21	-0.22	N/A
UFC1	ENST00000368003.5	ubiquitin-fold modifier conjugating enzyme 1	519	1	0	1	0	0	mmu-miR-582-5p	-0.21	-0.21	N/A
SPATA6	ENST00000371847.3	spermatogenesis associated 6	23	1	0	1	0	1	mmu-miR-582-5p	-0.21	-0.27	N/A
SCAP	ENST00000265565.5	SREBF chaperone	160	1	0	0	1	0	mmu-miR-582-5p	-0.21	-0.22	N/A
SYNPR	ENST00000479198.1	synaptoporin	5	1	1	0	0	0	mmu-miR-582-5p	-0.21	-0.21	N/A
ABCC8	ENST00000389817.3	ATP-binding cassette, sub-family C (CFTR/MRP), member 8	5	1	0	0	1	0	mmu-miR-582-5p	-0.21	-0.21	N/A
MTMR2	ENST00000346299.5	myotubularin related protein 2	625	2	1	1	0	0	mmu-miR-582-5p	-0.21	-0.44	N/A
PNMA1	ENST00000316836.3	paraneoplastic Ma antigen 1	70	1	0	0	1	1	mmu-miR-582-5p	-0.21	-0.23	N/A
SMCHD1	ENST00000320876.6	structural maintenance of chromosomes flexible hinge domain containing 1	270	1	1	0	0	1	mmu-miR-582-5p	-0.21	-0.24	N/A
MID1	ENST00000453318.2	midline 1 (Opitz/BBB syndrome)	677	1	0	1	0	0	mmu-miR-582-5p	-0.21	-0.22	N/A
NDRG3	ENST00000373803.2	NDRG family member 3	960	2	0	1	1	0	mmu-miR-582-5p	-0.21	-0.22	N/A
AL953854.2	ENST00000438517.1		5	1	1	0	0	2	mmu-miR-582-5p	-0.21	-0.21	N/A
RNASEH1	ENST00000315212.3	ribonuclease H1	212	1	0	1	0	0	mmu-miR-582-5p	-0.21	-0.31	N/A
XKR4	ENST00000327381.6	XK, Kell blood group complex subunit-related family, member 4	5	5	0	4	1	4	mmu-miR-582-5p	-0.21	-0.21	N/A
CHIC1	ENST00000373504.6	cysteine-rich hydrophobic domain 1	16	2	0	2	0	1	mmu-miR-582-5p	-0.21	-0.22	N/A
KCTD9	ENST00000221200.4	potassium channel tetramerization domain containing 9	575	1	0	0	1	1	mmu-miR-582-5p	-0.21	-0.21	N/A
LSM11	ENST00000286307.5	LSM11, U7 small nuclear RNA associated	1458	0	0	0	0	0	mmu-miR-582-5p	-0.21	-0.23	N/A
RFX3	ENST00000382004.3	regulatory factor X, 3 (influences HLA class II expression)	37	2	0	1	1	5	mmu-miR-582-5p	-0.21	-0.36	N/A
IKZF4	ENST00000262032.5	IKAROS family zinc finger 4 (Eos)	329	1	0	0	1	1	mmu-miR-582-5p	-0.21	-0.22	N/A
RNF139	ENST00000303545.3	ring finger protein 139	237	1	0	0	1	0	mmu-miR-582-5p	-0.21	-0.21	N/A
MORN4	ENST00000478953.1	MORN repeat containing 4	296	1	0	1	0	0	mmu-miR-582-5p	-0.21	-0.21	N/A
CUX1	ENST00000437600.4	cut-like homeobox 1	1205	1	1	0	0	0	mmu-miR-582-5p	-0.21	-0.21	N/A
C5orf22	ENST00000325366.9	chromosome 5 open reading frame 22	598	2	1	0	1	0	mmu-miR-582-5p	-0.21	-0.33	N/A
UNC119	ENST00000301032.4	unc-119 homolog (C. elegans)	49	0	0	0	0	0	mmu-miR-582-5p	-0.21	-0.22	N/A
RTN4RL1	ENST00000331238.6	reticulon 4 receptor-like 1	82	1	0	1	0	2	mmu-miR-582-5p	-0.21	-0.21	N/A
ETV1	ENST00000430479.1	ets variant 1	160	1	0	0	1	0	mmu-miR-582-5p	-0.21	-0.23	N/A
MST4	ENST00000394334.2	Serine/threonine-protein kinase MST4	47	2	0	2	0	1	mmu-miR-582-5p	-0.21	-0.23	N/A
CD84	ENST00000534968.1	CD84 molecule	5	1	1	0	0	0	mmu-miR-582-5p	-0.21	-0.21	N/A
GCNT2	ENST00000316170.3	glucosaminyl (N-acetyl) transferase 2, I-branching enzyme (I blood group)	651	2	0	0	2	0	mmu-miR-582-5p	-0.21	-0.21	N/A
GPR85	ENST00000297146.3	G protein-coupled receptor 85	21	2	0	1	1	1	mmu-miR-582-5p	-0.21	-0.21	N/A
SATB1	ENST00000338745.6	SATB homeobox 1	312	2	0	1	1	1	mmu-miR-582-5p	-0.21	-0.3	N/A
STXBP3	ENST00000370008.3	syntaxin binding protein 3	10	1	1	0	0	1	mmu-miR-582-5p	-0.21	-0.45	N/A
GPM6B	ENST00000454189.2	glycoprotein M6B	135	1	1	0	0	1	mmu-miR-582-5p	-0.21	-0.21	N/A
MEF2A	ENST00000354410.5	myocyte enhancer factor 2A	654	1	1	0	0	4	mmu-miR-582-5p	-0.21	-0.23	N/A
TMEM167A	ENST00000502346.1	transmembrane protein 167A	1029	1	0	0	1	0	mmu-miR-582-5p	-0.2	-0.2	N/A
MARCH11	ENST00000332432.8	membrane-associated ring finger (C3HC4) 11	5	1	0	1	0	0	mmu-miR-582-5p	-0.2	-0.2	N/A
MYO9A	ENST00000564571.1	myosin IXA	137	1	1	0	0	3	mmu-miR-582-5p	-0.2	-0.26	N/A
TSPAN2	ENST00000369516.2	tetraspanin 2	43	1	0	1	0	0	mmu-miR-582-5p	-0.2	-0.23	N/A
NRIP3	ENST00000309166.3	nuclear receptor interacting protein 3	58	1	1	0	0	1	mmu-miR-582-5p	-0.2	-0.24	N/A
NXT2	ENST00000372106.1	nuclear transport factor 2-like export factor 2	390	1	0	1	0	0	mmu-miR-582-5p	-0.2	-0.2	N/A
S100A14	ENST00000476873.1	S100 calcium binding protein A14	5	1	0	1	0	0	mmu-miR-582-5p	-0.2	-0.2	N/A
RDH13	ENST00000415061.3	retinol dehydrogenase 13 (all-trans/9-cis)	35	1	0	1	0	0	mmu-miR-582-5p	-0.2	-0.24	N/A
ABHD2	ENST00000352732.5	abhydrolase domain containing 2	210	0	0	0	0	2	mmu-miR-582-5p	-0.2	-0.23	N/A
C8orf47	ENST00000318528.3	chromosome 8 open reading frame 47	63	1	1	0	0	1	mmu-miR-582-5p	-0.2	-0.31	N/A
DIDO1	ENST00000266070.4	death inducer-obliterator 1	1279	1	0	0	1	1	mmu-miR-582-5p	-0.2	-0.21	N/A
PTPRZ1	ENST00000393386.2	protein tyrosine phosphatase, receptor-type, Z polypeptide 1	7	1	1	0	0	0	mmu-miR-582-5p	-0.2	-0.2	N/A
KIAA1328	ENST00000592521.1	KIAA1328	155	1	0	0	1	0	mmu-miR-582-5p	-0.2	-0.2	N/A
VGLL3	ENST00000398399.2	vestigial like 3 (Drosophila)	187	1	1	0	0	1	mmu-miR-582-5p	-0.2	-0.2	N/A
LRRC57	ENST00000397130.3	leucine rich repeat containing 57	168	1	0	1	0	0	mmu-miR-582-5p	-0.2	-0.2	N/A
WDR36	ENST00000506538.2	WD repeat domain 36	282	1	1	0	0	1	mmu-miR-582-5p	-0.2	-0.24	N/A
SMC3	ENST00000361804.4	structural maintenance of chromosomes 3	15	0	0	0	0	0	mmu-miR-582-5p	-0.2	-0.35	N/A
SLC2A4	ENST00000317370.8	solute carrier family 2 (facilitated glucose transporter), member 4	233	1	0	1	0	0	mmu-miR-582-5p	-0.2	-0.24	N/A
PEG10	ENST00000482108.1	paternally expressed 10	8778	1	0	1	0	1	mmu-miR-582-5p	-0.2	-0.2	N/A
DDX5	ENST00000225792.5	DEAD (Asp-Glu-Ala-Asp) box helicase 5	5537	1	0	1	0	0	mmu-miR-582-5p	-0.2	-0.2	N/A
TET2	ENST00000545826.1	tet methylcytosine dioxygenase 2	558	3	0	0	3	1	mmu-miR-582-5p	-0.2	-0.2	N/A
NUCKS1	ENST00000367142.4	nuclear casein kinase and cyclin-dependent kinase substrate 1	1692	2	1	1	0	0	mmu-miR-582-5p	-0.2	-0.28	N/A
MFAP3L	ENST00000393704.3	microfibrillar-associated protein 3-like	69	2	1	1	0	1	mmu-miR-582-5p	-0.2	-0.21	N/A
C22orf39	ENST00000399562.4	chromosome 22 open reading frame 39	360	1	0	0	1	0	mmu-miR-582-5p	-0.2	-0.2	N/A
SLC30A3	ENST00000233535.4	solute carrier family 30 (zinc transporter), member 3	5	1	0	1	0	0	mmu-miR-582-5p	-0.2	-0.2	N/A
CS	ENST00000548567.1	citrate synthase	52	2	0	1	1	0	mmu-miR-582-5p	-0.2	-0.2	N/A
IRF2BP2	ENST00000366610.3	interferon regulatory factor 2 binding protein 2	8690	1	0	1	0	0	mmu-miR-582-5p	-0.2	-0.2	N/A
CCT6A	ENST00000275603.4	chaperonin containing TCP1, subunit 6A (zeta 1)	1983	1	0	0	1	0	mmu-miR-582-5p	-0.2	-0.2	N/A
STAM2	ENST00000263904.4	signal transducing adaptor molecule (SH3 domain and ITAM motif) 2	296	3	0	2	1	1	mmu-miR-582-5p	-0.2	-0.3	N/A
APP	ENST00000346798.3	amyloid beta (A4) precursor protein	4570	0	0	0	0	2	mmu-miR-582-5p	-0.2	-0.21	N/A
CLDN22	ENST00000323319.5	claudin 22	5	1	1	0	0	0	mmu-miR-582-5p	-0.2	-0.2	N/A
PTHLH	ENST00000395872.1	parathyroid hormone-like hormone	32	1	0	0	1	0	mmu-miR-582-5p	-0.2	-0.2	N/A
ARHGAP15	ENST00000409869.1	Rho GTPase activating protein 15	5	2	0	1	1	0	mmu-miR-582-5p	-0.2	-0.2	N/A
HORMAD1	ENST00000368995.4	HORMA domain containing 1	153	1	0	1	0	0	mmu-miR-582-5p	-0.2	-0.2	N/A
TBPL1	ENST00000237264.4	TBP-like 1	69	2	0	1	1	1	mmu-miR-582-5p	-0.2	-0.39	N/A
TMEM41B	ENST00000528080.1	transmembrane protein 41B	191	2	1	0	1	0	mmu-miR-582-5p	-0.2	-0.2	N/A
MARCH5	ENST00000358935.2	membrane-associated ring finger (C3HC4) 5	881	1	0	1	0	0	mmu-miR-582-5p	-0.2	-0.2	N/A
CEP78	ENST00000424347.2	centrosomal protein 78kDa	423	1	0	1	0	1	mmu-miR-582-5p	-0.2	-0.2	N/A
STK17B	ENST00000263955.4	serine/threonine kinase 17b	113	1	1	0	0	0	mmu-miR-582-5p	-0.2	-0.22	N/A
RP11-794P6.2	ENST00000528953.1	Uncharacterized protein	5	1	0	1	0	0	mmu-miR-582-5p	-0.2	-0.2	N/A
KRTAP2-3	ENST00000391418.2	keratin associated protein 2-3	387	1	0	0	1	0	mmu-miR-582-5p	-0.2	-0.2	N/A
SLC7A2	ENST00000494857.1	solute carrier family 7 (cationic amino acid transporter, y+ system), member 2	1233	2	1	0	1	1	mmu-miR-582-5p	-0.2	-0.2	N/A
SOCS2	ENST00000548537.1	suppressor of cytokine signaling 2	89	2	0	1	1	2	mmu-miR-582-5p	-0.2	-0.2	N/A
EPO	ENST00000252723.2	erythropoietin	181	1	1	0	0	0	mmu-miR-582-5p	-0.2	-0.2	N/A
FAM91A1	ENST00000334705.7	family with sequence similarity 91, member A1	731	2	0	2	0	1	mmu-miR-582-5p	-0.19	-0.2	N/A
EHMT1	ENST00000460843.1	euchromatic histone-lysine N-methyltransferase 1	22	1	1	0	0	0	mmu-miR-582-5p	-0.19	-0.28	N/A
SLC39A11	ENST00000255559.3	solute carrier family 39, member 11	544	2	0	1	1	0	mmu-miR-582-5p	-0.19	-0.2	N/A
MEAF6	ENST00000373075.2	MYST/Esa1-associated factor 6	440	1	0	1	0	0	mmu-miR-582-5p	-0.19	-0.2	N/A
KRTAP5-6	ENST00000382160.1	keratin associated protein 5-6	10	1	0	1	0	0	mmu-miR-582-5p	-0.19	-0.48	N/A
DTNA	ENST00000283365.9	dystrobrevin, alpha	144	3	0	1	2	1	mmu-miR-582-5p	-0.19	-0.31	N/A
MMS22L	ENST00000275053.4	MMS22-like, DNA repair protein	102	2	0	1	1	0	mmu-miR-582-5p	-0.19	-0.23	N/A
KHDRBS2	ENST00000281156.4	KH domain containing, RNA binding, signal transduction associated 2	5	1	0	0	1	1	mmu-miR-582-5p	-0.19	-0.19	N/A
RCN1	ENST00000054950.3	reticulocalbin 1, EF-hand calcium binding domain	213	1	0	1	0	1	mmu-miR-582-5p	-0.19	-0.19	N/A
REEP3	ENST00000373758.4	receptor accessory protein 3	1095	2	0	2	0	0	mmu-miR-582-5p	-0.19	-0.24	N/A
MYCN	ENST00000281043.3	v-myc avian myelocytomatosis viral oncogene neuroblastoma derived homolog	73	1	0	0	1	2	mmu-miR-582-5p	-0.19	-0.2	N/A
BABAM1	ENST00000598188.1	BRISC and BRCA1 A complex member 1	419	1	0	0	1	0	mmu-miR-582-5p	-0.19	-0.19	N/A
COX7C	ENST00000509578.1	cytochrome c oxidase subunit VIIc	387	0	0	0	0	0	mmu-miR-582-5p	-0.19	-0.19	N/A
MOB1B	ENST00000309395.2	MOB kinase activator 1B	54	3	0	2	1	0	mmu-miR-582-5p	-0.19	-0.2	N/A
ZDHHC21	ENST00000380916.4	zinc finger, DHHC-type containing 21	196	2	0	0	2	3	mmu-miR-582-5p	-0.19	-0.33	N/A
TXNDC12	ENST00000371626.4	thioredoxin domain containing 12 (endoplasmic reticulum)	101	0	0	0	0	1	mmu-miR-582-5p	-0.19	-0.22	N/A
SEPT11	ENST00000264893.6	septin 11	515	1	0	1	0	0	mmu-miR-582-5p	-0.19	-0.26	N/A
EPB41L2	ENST00000531410.1	erythrocyte membrane protein band 4.1-like 2	353	1	0	1	0	0	mmu-miR-582-5p	-0.19	-0.19	N/A
OXGR1	ENST00000298440.1	oxoglutarate (alpha-ketoglutarate) receptor 1	7	1	0	1	0	0	mmu-miR-582-5p	-0.19	-0.19	N/A
DRD1	ENST00000393752.2	dopamine receptor D1	7	1	1	0	0	0	mmu-miR-582-5p	-0.19	-0.19	N/A
GPATCH2	ENST00000366934.3	G patch domain containing 2	158	1	0	0	1	2	mmu-miR-582-5p	-0.19	-0.2	N/A
NDRG4	ENST00000258187.5	NDRG family member 4	68	1	1	0	0	2	mmu-miR-582-5p	-0.19	-0.2	N/A
ITGA2	ENST00000296585.5	integrin, alpha 2 (CD49B, alpha 2 subunit of VLA-2 receptor)	50	2	1	1	0	0	mmu-miR-582-5p	-0.19	-0.28	N/A
SLA2	ENST00000262866.4	Src-like-adaptor 2	5	0	0	0	0	0	mmu-miR-582-5p	-0.19	-0.19	N/A
FGR	ENST00000374005.3	feline Gardner-Rasheed sarcoma viral oncogene homolog	5	1	0	1	0	0	mmu-miR-582-5p	-0.19	-0.19	N/A
C3orf80	ENST00000326474.3	chromosome 3 open reading frame 80	296	2	0	1	1	0	mmu-miR-582-5p	-0.19	-0.19	N/A
GABRA1	ENST00000428797.2	gamma-aminobutyric acid (GABA) A receptor, alpha 1	5	2	1	1	0	2	mmu-miR-582-5p	-0.19	-0.19	N/A
SRSF1	ENST00000258962.4	serine/arginine-rich splicing factor 1	1430	0	0	0	0	2	mmu-miR-582-5p	-0.19	-0.25	N/A
NCKAP1	ENST00000361354.4	NCK-associated protein 1	700	2	0	1	1	2	mmu-miR-582-5p	-0.19	-0.24	N/A
AQP4	ENST00000383168.4	aquaporin 4	10	0	0	0	0	0	mmu-miR-582-5p	-0.19	-0.25	N/A
ACSL6	ENST00000379264.2	acyl-CoA synthetase long-chain family member 6	7	0	0	0	0	0	mmu-miR-582-5p	-0.19	-0.25	N/A
SRP14	ENST00000267884.6	signal recognition particle 14kDa (homologous Alu RNA binding protein)	1602	1	0	0	1	0	mmu-miR-582-5p	-0.19	-0.2	N/A
SLC6A14	ENST00000371900.4	solute carrier family 6 (amino acid transporter), member 14	5	2	0	0	2	1	mmu-miR-582-5p	-0.19	-0.19	N/A
SMCP	ENST00000368765.3	sperm mitochondria-associated cysteine-rich protein	5	1	0	1	0	0	mmu-miR-582-5p	-0.19	-0.19	N/A
POU6F2	ENST00000518318.2	POU class 6 homeobox 2	5	3	0	2	1	0	mmu-miR-582-5p	-0.19	-0.19	N/A
IAPP	ENST00000240652.3	islet amyloid polypeptide	5	1	0	0	1	1	mmu-miR-582-5p	-0.19	-0.19	N/A
FGF9	ENST00000382353.5	fibroblast growth factor 9	136	0	0	0	0	1	mmu-miR-582-5p	-0.19	-0.33	N/A
PBOV1	ENST00000527246.2	prostate and breast cancer overexpressed 1	5	1	0	1	0	1	mmu-miR-582-5p	-0.19	-0.19	N/A
MITF	ENST00000328528.6	microphthalmia-associated transcription factor	593	0	0	0	0	2	mmu-miR-582-5p	-0.19	-0.2	N/A
C10orf88	ENST00000481909.1	chromosome 10 open reading frame 88	269	1	0	0	1	0	mmu-miR-582-5p	-0.19	-0.19	N/A
SOWAHD	ENST00000343905.3	sosondowah ankyrin repeat domain family member D	12	1	0	0	1	0	mmu-miR-582-5p	-0.19	-0.19	N/A
BTG2	ENST00000290551.4	BTG family, member 2	758	1	0	1	0	1	mmu-miR-582-5p	-0.19	-0.19	N/A
YOD1	ENST00000315927.4	YOD1 deubiquitinase	55	1	1	0	0	0	mmu-miR-582-5p	-0.19	-0.23	N/A
PPP1R12A	ENST00000261207.5	protein phosphatase 1, regulatory subunit 12A	276	2	0	1	1	1	mmu-miR-582-5p	-0.19	-0.23	N/A
STRN3	ENST00000355683.5	striatin, calmodulin binding protein 3	697	3	0	2	1	1	mmu-miR-582-5p	-0.19	-0.27	N/A
LRRC8E	ENST00000306708.6	leucine rich repeat containing 8 family, member E	399	1	1	0	0	0	mmu-miR-582-5p	-0.19	-0.19	N/A
C11orf53	ENST00000280325.4	chromosome 11 open reading frame 53	45	1	0	0	1	0	mmu-miR-582-5p	-0.19	-0.19	N/A
MBIP	ENST00000416007.4	MAP3K12 binding inhibitory protein 1	300	1	0	0	1	0	mmu-miR-582-5p	-0.19	-0.19	N/A
A4GNT	ENST00000236709.3	alpha-1,4-N-acetylglucosaminyltransferase	5	1	0	1	0	0	mmu-miR-582-5p	-0.19	-0.19	N/A
ACVR1C	ENST00000243349.8	activin A receptor, type IC	27	2	2	0	0	4	mmu-miR-582-5p	-0.19	-0.2	N/A
GPR34	ENST00000378142.4	G protein-coupled receptor 34	5	1	0	1	0	1	mmu-miR-582-5p	-0.18	-0.18	N/A
POU2F1	ENST00000367866.2	POU class 2 homeobox 1	83	2	1	0	1	2	mmu-miR-582-5p	-0.18	-0.2	N/A
ADRB2	ENST00000305988.4	adrenoceptor beta 2, surface	50	1	0	1	0	0	mmu-miR-582-5p	-0.18	-0.18	N/A
ZNF286A	ENST00000395894.2	Zinc finger protein 286A	19	1	0	1	0	1	mmu-miR-582-5p	-0.18	-0.18	N/A
FAM174A	ENST00000312637.4	family with sequence similarity 174, member A	246	1	0	1	0	0	mmu-miR-582-5p	-0.18	-0.19	N/A
NR2F2	ENST00000394166.3	nuclear receptor subfamily 2, group F, member 2	4428	2	1	0	1	0	mmu-miR-582-5p	-0.18	-0.3	N/A
OXR1	ENST00000312046.6	oxidation resistance 1	27	2	1	0	1	1	mmu-miR-582-5p	-0.18	-0.18	N/A
SLC1A2	ENST00000278379.3	solute carrier family 1 (glial high affinity glutamate transporter), member 2	5	1	0	0	1	1	mmu-miR-582-5p	-0.18	-0.18	N/A
SMAP1	ENST00000370455.3	small ArfGAP 1	64	1	0	0	1	1	mmu-miR-582-5p	-0.18	-0.18	N/A
GCNT1	ENST00000376730.4	glucosaminyl (N-acetyl) transferase 1, core 2	93	1	0	1	0	0	mmu-miR-582-5p	-0.18	-0.18	N/A
LCOR	ENST00000371103.3	ligand dependent nuclear receptor corepressor	94	1	0	0	1	4	mmu-miR-582-5p	-0.18	-0.19	N/A
MSH3	ENST00000265081.6	mutS homolog 3	443	1	0	1	0	0	mmu-miR-582-5p	-0.18	-0.19	N/A
DOK6	ENST00000382713.5	docking protein 6	8	2	1	0	1	1	mmu-miR-582-5p	-0.18	-0.18	N/A
FZD4	ENST00000531380.1	frizzled family receptor 4	5	0	0	0	0	2	mmu-miR-582-5p	-0.18	-0.18	N/A
GAS1	ENST00000298743.7	growth arrest-specific 1	2904	1	0	1	0	0	mmu-miR-582-5p	-0.18	-0.18	N/A
RASA1	ENST00000456692.2	RAS p21 protein activator (GTPase activating protein) 1	1700	1	1	0	0	1	mmu-miR-582-5p	-0.18	-0.31	N/A
GLRB	ENST00000541722.1	glycine receptor, beta	118	2	0	0	2	0	mmu-miR-582-5p	-0.18	-0.27	N/A
CDADC1	ENST00000251108.6	cytidine and dCMP deaminase domain containing 1	14	1	1	0	0	0	mmu-miR-582-5p	-0.18	-0.18	N/A
C7orf50	ENST00000357429.6	chromosome 7 open reading frame 50	4161	1	0	0	1	0	mmu-miR-582-5p	-0.18	-0.18	N/A
SLC16A12	ENST00000341233.4	solute carrier family 16, member 12	35	2	1	1	0	1	mmu-miR-582-5p	-0.18	-0.18	N/A
HGD	ENST00000283871.5	homogentisate 1,2-dioxygenase	4612	1	0	0	1	0	mmu-miR-582-5p	-0.18	-0.18	N/A
TPH1	ENST00000250018.2	tryptophan hydroxylase 1	12	1	1	0	0	1	mmu-miR-582-5p	-0.18	-0.18	N/A
CCDC73	ENST00000531481.1	coiled-coil domain containing 73	5	3	0	0	3	0	mmu-miR-582-5p	-0.18	-0.18	N/A
CWF19L2	ENST00000282251.5	CWF19-like 2, cell cycle control (S. pombe)	118	1	0	1	0	1	mmu-miR-582-5p	-0.18	-0.22	N/A
MDM4	ENST00000391947.2	Mdm4 p53 binding protein homolog (mouse)	443	1	0	1	0	0	mmu-miR-582-5p	-0.18	-0.18	N/A
GTF2A1	ENST00000553612.1	general transcription factor IIA, 1, 19/37kDa	88	2	1	1	0	0	mmu-miR-582-5p	-0.18	-0.18	N/A
CXorf57	ENST00000372548.4	chromosome X open reading frame 57	409	1	0	1	0	0	mmu-miR-582-5p	-0.18	-0.18	N/A
ASB7	ENST00000332783.7	ankyrin repeat and SOCS box containing 7	95	1	1	0	0	0	mmu-miR-582-5p	-0.18	-0.18	N/A
GPR37L1	ENST00000367282.5	G protein-coupled receptor 37 like 1	5	1	1	0	0	0	mmu-miR-582-5p	-0.18	-0.18	N/A
THAP1	ENST00000345117.2	THAP domain containing, apoptosis associated protein 1	196	1	0	1	0	1	mmu-miR-582-5p	-0.18	-0.53	N/A
KPNA6	ENST00000373625.3	karyopherin alpha 6 (importin alpha 7)	272	1	1	0	0	1	mmu-miR-582-5p	-0.18	-0.23	N/A
ATF2	ENST00000487334.2	activating transcription factor 2	123	1	0	0	1	0	mmu-miR-582-5p	-0.18	-0.23	N/A
CDC14A	ENST00000370125.2	cell division cycle 14A	123	1	0	0	1	1	mmu-miR-582-5p	-0.18	-0.18	N/A
GFM1	ENST00000486715.1	G elongation factor, mitochondrial 1	586	1	0	1	0	0	mmu-miR-582-5p	-0.18	-0.3	N/A
RHOQ	ENST00000238738.4	ras homolog family member Q	179	2	0	2	0	0	mmu-miR-582-5p	-0.18	-0.18	N/A
RBM25	ENST00000261973.7	RNA binding motif protein 25	1190	1	0	1	0	1	mmu-miR-582-5p	-0.18	-0.19	N/A
TNFRSF13C	ENST00000291232.3	tumor necrosis factor receptor superfamily, member 13C	36	1	1	0	0	0	mmu-miR-582-5p	-0.18	-0.2	N/A
HMGB1	ENST00000399489.1	high mobility group box 1	800	0	0	0	0	0	mmu-miR-582-5p	-0.17	-0.17	N/A
APC	ENST00000457016.1	adenomatous polyposis coli	794	0	0	0	0	1	mmu-miR-582-5p	-0.17	-0.2	N/A
HDGFRP3	ENST00000299633.4	Hepatoma-derived growth factor-related protein 3	2577	0	0	0	0	0	mmu-miR-582-5p	-0.17	-0.18	N/A
RNF7	ENST00000273480.3	ring finger protein 7	377	1	1	0	0	0	mmu-miR-582-5p	-0.17	-0.47	N/A
CBX3	ENST00000337620.4	chromobox homolog 3	889	0	0	0	0	0	mmu-miR-582-5p	-0.17	-0.18	N/A
LRRC58	ENST00000295628.3	leucine rich repeat containing 58	940	2	0	2	0	0	mmu-miR-582-5p	-0.17	-0.18	N/A
HSPB6	ENST00000592984.1	heat shock protein, alpha-crystallin-related, B6	121	1	0	1	0	0	mmu-miR-582-5p	-0.17	-0.17	N/A
GPR64	ENST00000379873.2	G protein-coupled receptor 64	175	1	1	0	0	0	mmu-miR-582-5p	-0.17	-0.18	N/A
FUT9	ENST00000302103.5	fucosyltransferase 9 (alpha (1,3) fucosyltransferase)	5	1	0	0	1	3	mmu-miR-582-5p	-0.17	-0.17	N/A
DHTKD1	ENST00000263035.4	dehydrogenase E1 and transketolase domain containing 1	621	3*	0	1	1	1	mmu-miR-582-5p	-0.17	-0.28	N/A
MTMR6	ENST00000381801.5	myotubularin related protein 6	838	1	0	1	0	2	mmu-miR-582-5p	-0.17	-0.17	N/A
TFIP11	ENST00000407690.1	tuftelin interacting protein 11	295	1	0	0	1	0	mmu-miR-582-5p	-0.17	-0.17	N/A
RELN	ENST00000428762.1	reelin	252	2	1	1	0	1	mmu-miR-582-5p	-0.17	-0.17	N/A
CAMTA2	ENST00000358183.4	calmodulin binding transcription activator 2	424	1	1	0	0	0	mmu-miR-582-5p	-0.17	-0.17	N/A
CA1	ENST00000523953.1	carbonic anhydrase I	5	1	0	0	1	0	mmu-miR-582-5p	-0.17	-0.17	N/A
TIMP3	ENST00000266085.6	TIMP metallopeptidase inhibitor 3	7421	2	1	1	0	2	mmu-miR-582-5p	-0.17	-0.2	N/A
FAM96A	ENST00000557835.1	family with sequence similarity 96, member A	191	1	0	1	0	0	mmu-miR-582-5p	-0.17	-0.18	N/A
TSLP	ENST00000379706.4	thymic stromal lymphopoietin	62	1	0	1	0	0	mmu-miR-582-5p	-0.17	-0.17	N/A
EFNB2	ENST00000245323.4	ephrin-B2	25	2	0	0	2	0	mmu-miR-582-5p	-0.17	-0.17	N/A
HNRNPUL2	ENST00000301785.5	heterogeneous nuclear ribonucleoprotein U-like 2	2321	0	0	0	0	0	mmu-miR-582-5p	-0.17	-0.17	N/A
PCF11	ENST00000298281.4	PCF11 cleavage and polyadenylation factor subunit	218	0	0	0	0	0	mmu-miR-582-5p	-0.17	-0.25	N/A
ZBTB37	ENST00000367701.5	zinc finger and BTB domain containing 37	213	4	0	3	1	2	mmu-miR-582-5p	-0.17	-0.19	N/A
FAM204A	ENST00000369183.4	family with sequence similarity 204, member A	296	2	0	1	1	1	mmu-miR-582-5p	-0.17	-0.2	N/A
AAED1	ENST00000375234.3	AhpC/TSA antioxidant enzyme domain containing 1	5	1	0	1	0	0	mmu-miR-582-5p	-0.17	-0.17	N/A
SLC2A2	ENST00000314251.3	solute carrier family 2 (facilitated glucose transporter), member 2	5	1	0	1	0	0	mmu-miR-582-5p	-0.17	-0.17	N/A
HERPUD1	ENST00000379792.2	homocysteine-inducible, endoplasmic reticulum stress-inducible, ubiquitin-like domain member 1	804	1	0	0	1	2	mmu-miR-582-5p	-0.17	-0.18	N/A
KLHL13	ENST00000371882.1	kelch-like family member 13	13	1	1	0	0	0	mmu-miR-582-5p	-0.17	-0.17	N/A
CYBRD1	ENST00000375252.3	cytochrome b reductase 1	4467	0	0	0	0	0	mmu-miR-582-5p	-0.17	-0.18	N/A
BCAP29	ENST00000005259.4	B-cell receptor-associated protein 29	326	1	0	0	1	0	mmu-miR-582-5p	-0.17	-0.17	N/A
ISCA2	ENST00000554924.1	iron-sulfur cluster assembly 2	135	1	0	0	1	1	mmu-miR-582-5p	-0.17	-0.18	N/A
BATF	ENST00000286639.6	basic leucine zipper transcription factor, ATF-like	5	1	0	1	0	0	mmu-miR-582-5p	-0.17	-0.17	N/A
NUBP1	ENST00000283027.5	nucleotide binding protein 1	21	1	0	0	1	0	mmu-miR-582-5p	-0.17	-0.17	N/A
AC079210.1	ENST00000600820.1	Uncharacterized protein; cDNA FLJ45097 fis, clone BRAWH3031054	5	1	0	1	0	0	mmu-miR-582-5p	-0.17	-0.17	N/A
PHF1	ENST00000374512.3	PHD finger protein 1	19	1	0	0	1	1	mmu-miR-582-5p	-0.17	-0.17	N/A
THG1L	ENST00000231198.7	tRNA-histidine guanylyltransferase 1-like (S. cerevisiae)	232	1	0	0	1	0	mmu-miR-582-5p	-0.17	-0.17	N/A
ASH2L	ENST00000343823.6	ash2 (absent, small, or homeotic)-like (Drosophila)	140	1	0	0	1	1	mmu-miR-582-5p	-0.17	-0.17	N/A
CDKN2AIP	ENST00000302350.4	CDKN2A interacting protein	2313	1	0	0	1	1	mmu-miR-582-5p	-0.17	-0.17	N/A
KRT222	ENST00000394052.3	keratin 222	9	0	0	0	0	1	mmu-miR-582-5p	-0.17	-0.38	N/A
ZNF623	ENST00000501748.2	zinc finger protein 623	247	1	0	1	0	2	mmu-miR-582-5p	-0.17	-0.19	N/A
SH3GL1	ENST00000269886.3	SH3-domain GRB2-like 1	739	1	0	1	0	0	mmu-miR-582-5p	-0.17	-0.17	N/A
C2orf73	ENST00000398634.2	chromosome 2 open reading frame 73	5	1	0	0	1	0	mmu-miR-582-5p	-0.17	-0.17	N/A
FAR1	ENST00000354817.3	fatty acyl CoA reductase 1	814	2	0	1	1	0	mmu-miR-582-5p	-0.17	-0.18	N/A
KIF21A	ENST00000361961.3	kinesin family member 21A	37	1	0	0	1	1	mmu-miR-582-5p	-0.17	-0.17	N/A
UBE2G1	ENST00000396981.2	ubiquitin-conjugating enzyme E2G 1	5620	1	0	0	1	2	mmu-miR-582-5p	-0.17	-0.2	N/A
CHD9	ENST00000566029.1	chromodomain helicase DNA binding protein 9	447	2	1	0	1	0	mmu-miR-582-5p	-0.17	-0.17	N/A
NAA15	ENST00000296543.5	N(alpha)-acetyltransferase 15, NatA auxiliary subunit	546	0	0	0	0	3	mmu-miR-582-5p	-0.17	-0.18	N/A
SCO1	ENST00000255390.5	SCO1 cytochrome c oxidase assembly protein	1776	2	0	0	2	0	mmu-miR-582-5p	-0.17	-0.23	N/A
ITGB8	ENST00000222573.4	integrin, beta 8	17	1	0	0	1	2	mmu-miR-582-5p	-0.17	-0.24	N/A
PHLDA1	ENST00000602540.1	pleckstrin homology-like domain, family A, member 1	3907	0	0	0	0	0	mmu-miR-582-5p	-0.17	-0.17	N/A
ADD3	ENST00000277900.8	adducin 3 (gamma)	537	1	0	0	1	1	mmu-miR-582-5p	-0.17	-0.17	N/A
DENND5A	ENST00000328194.3	DENN/MADD domain containing 5A	294	1	0	0	1	0	mmu-miR-582-5p	-0.17	-0.17	N/A
TMEM215	ENST00000342743.5	transmembrane protein 215	5	2	0	1	1	2	mmu-miR-582-5p	-0.17	-0.17	N/A
NT5DC4	ENST00000327581.4	5'-nucleotidase domain containing 4	5	1	0	0	1	0	mmu-miR-582-5p	-0.17	-0.17	N/A
ATG16L2	ENST00000321297.5	autophagy related 16-like 2 (S. cerevisiae)	16	1	0	1	0	0	mmu-miR-582-5p	-0.16	-0.28	N/A
HNRNPA1	ENST00000546500.1	heterogeneous nuclear ribonucleoprotein A1	2079	0	0	0	0	3	mmu-miR-582-5p	-0.16	-0.17	N/A
SERPINB8	ENST00000397985.2	serpin peptidase inhibitor, clade B (ovalbumin), member 8	285	2	1	0	1	2	mmu-miR-582-5p	-0.16	-0.41	N/A
NRAS	ENST00000369535.4	neuroblastoma RAS viral (v-ras) oncogene homolog	551	2	0	1	1	0	mmu-miR-582-5p	-0.16	-0.39	N/A
AL138847.1	ENST00000593719.1	CDNA FLJ26506 fis, clone KDN07105; Uncharacterized protein	5	1	0	0	1	0	mmu-miR-582-5p	-0.16	-0.16	N/A
RHOBTB3	ENST00000379982.3	Rho-related BTB domain containing 3	487	1	1	0	0	0	mmu-miR-582-5p	-0.16	-0.16	N/A
FBXO45	ENST00000311630.6	F-box protein 45	72	1	0	1	0	0	mmu-miR-582-5p	-0.16	-0.16	N/A
C2orf88	ENST00000340623.4	chromosome 2 open reading frame 88	156	1	0	1	0	1	mmu-miR-582-5p	-0.16	-0.17	N/A
RNF146	ENST00000356799.2	ring finger protein 146	1504	1	0	0	1	0	mmu-miR-582-5p	-0.16	-0.16	N/A
COPS5	ENST00000517736.1	COP9 signalosome subunit 5	129	1	0	0	1	0	mmu-miR-582-5p	-0.16	-0.17	N/A
ALG10	ENST00000538927.1	ALG10, alpha-1,2-glucosyltransferase	18	1	0	1	0	0	mmu-miR-582-5p	-0.16	-0.23	N/A
EZH2	ENST00000478654.1	enhancer of zeste homolog 2 (Drosophila)	577	1	0	0	1	0	mmu-miR-582-5p	-0.16	-0.16	N/A
CSGALNACT1	ENST00000454498.2	chondroitin sulfate N-acetylgalactosaminyltransferase 1	77	1	1	0	0	0	mmu-miR-582-5p	-0.16	-0.16	N/A
PAPPA	ENST00000328252.3	pregnancy-associated plasma protein A, pappalysin 1	350	2	0	1	1	1	mmu-miR-582-5p	-0.16	-0.18	N/A
FERMT2	ENST00000395631.2	fermitin family member 2	5888	1	0	1	0	1	mmu-miR-582-5p	-0.16	-0.17	N/A
SEPT6	ENST00000394610.1	septin 6	1854	2	0	1	1	0	mmu-miR-582-5p	-0.16	-0.17	N/A
GLUL	ENST00000331872.6	glutamate-ammonia ligase	1073	4	0	1	3	0	mmu-miR-582-5p	-0.16	-0.37	N/A
CHCHD4	ENST00000295767.5	coiled-coil-helix-coiled-coil-helix domain containing 4	8	1	0	0	1	1	mmu-miR-582-5p	-0.16	-0.32	N/A
AFAP1	ENST00000360265.4	actin filament associated protein 1	1966	1	1	0	0	1	mmu-miR-582-5p	-0.16	-0.19	N/A
SLX4IP	ENST00000334534.5	SLX4 interacting protein	0	2	0	0	2	0	mmu-miR-582-5p	-0.16	-0.16	N/A
NT5C2	ENST00000343289.5	5'-nucleotidase, cytosolic II	468	1	0	1	0	1	mmu-miR-582-5p	-0.16	-0.2	N/A
NEK1	ENST00000439128.2	NIMA-related kinase 1	90	1	1	0	0	0	mmu-miR-582-5p	-0.16	-0.16	N/A
PHB	ENST00000300408.3	prohibitin	759	1	1	0	0	0	mmu-miR-582-5p	-0.16	-0.16	N/A
ACTR3	ENST00000263238.2	ARP3 actin-related protein 3 homolog (yeast)	816	1	0	1	0	0	mmu-miR-582-5p	-0.16	-0.17	N/A
LAIR1	ENST00000391743.3	leukocyte-associated immunoglobulin-like receptor 1	5	2	0	0	2	0	mmu-miR-582-5p	-0.16	-0.25	N/A
TXLNB	ENST00000358430.3	taxilin beta	5	2	0	2	0	0	mmu-miR-582-5p	-0.16	-0.16	N/A
FSIP1	ENST00000350221.3	fibrous sheath interacting protein 1	10	1	0	1	0	0	mmu-miR-582-5p	-0.16	-0.16	N/A
TOB2	ENST00000327492.3	transducer of ERBB2, 2	71	1	0	1	0	0	mmu-miR-582-5p	-0.16	-0.16	N/A
PCGF6	ENST00000337211.4	polycomb group ring finger 6	5	1	0	1	0	0	mmu-miR-582-5p	-0.16	-0.16	N/A
F2R	ENST00000319211.4	coagulation factor II (thrombin) receptor	1104	2	0	1	1	1	mmu-miR-582-5p	-0.16	-0.16	N/A
FBXO33	ENST00000298097.7	F-box protein 33	306	1	1	0	0	1	mmu-miR-582-5p	-0.16	-0.25	N/A
PHTF2	ENST00000416283.2	putative homeodomain transcription factor 2	1730	3	0	1	2	0	mmu-miR-582-5p	-0.16	-0.3	N/A
ARSJ	ENST00000315366.7	arylsulfatase family, member J	386	0	0	0	0	0	mmu-miR-582-5p	-0.16	-0.16	N/A
KIF20A	ENST00000394894.3	kinesin family member 20A	532	1	0	1	0	0	mmu-miR-582-5p	-0.16	-0.16	N/A
B3GALNT2	ENST00000366600.3	beta-1,3-N-acetylgalactosaminyltransferase 2	106	0	0	0	0	2	mmu-miR-582-5p	-0.16	-0.22	N/A
MAP4K3	ENST00000263881.3	mitogen-activated protein kinase kinase kinase kinase 3	796	1	0	0	1	0	mmu-miR-582-5p	-0.16	-0.16	N/A
SYT15	ENST00000374323.4	synaptotagmin XV	5	1	1	0	0	0	mmu-miR-582-5p	-0.16	-0.16	N/A
TPRN	ENST00000409012.4	taperin	1586	1	0	0	1	1	mmu-miR-582-5p	-0.16	-0.16	N/A
YTHDF3	ENST00000539294.1	YTH domain family, member 3	444	1	1	0	0	0	mmu-miR-582-5p	-0.16	-0.2	N/A
TCFL5	ENST00000335351.3	transcription factor-like 5 (basic helix-loop-helix)	183	1	0	1	0	0	mmu-miR-582-5p	-0.16	-0.17	N/A
PSMD4	ENST00000368884.3	proteasome (prosome, macropain) 26S subunit, non-ATPase, 4	1167	1	0	0	1	0	mmu-miR-582-5p	-0.16	-0.16	N/A
FOXR2	ENST00000339140.3	forkhead box R2	5	2	1	0	1	0	mmu-miR-582-5p	-0.16	-0.16	N/A
GEMIN6	ENST00000409011.1	gem (nuclear organelle) associated protein 6	257	1	0	0	1	0	mmu-miR-582-5p	-0.16	-0.16	N/A
RHBDL2	ENST00000372990.1	rhomboid, veinlet-like 2 (Drosophila)	5	1	0	1	0	0	mmu-miR-582-5p	-0.16	-0.16	N/A
C4orf46	ENST00000379205.4	chromosome 4 open reading frame 46	128	1	0	1	0	0	mmu-miR-582-5p	-0.16	-0.21	N/A
DNAJC19	ENST00000486355.1	DnaJ (Hsp40) homolog, subfamily C, member 19	223	1	0	0	1	1	mmu-miR-582-5p	-0.16	-0.26	N/A
INA	ENST00000369849.4	internexin neuronal intermediate filament protein, alpha	46	2	0	1	1	2	mmu-miR-582-5p	-0.16	-0.17	N/A
THUMPD1	ENST00000381337.2	THUMP domain containing 1	39	2	0	0	2	0	mmu-miR-582-5p	-0.16	-0.16	N/A
MRPS35	ENST00000538315.1	mitochondrial ribosomal protein S35	3092	1	0	1	0	0	mmu-miR-582-5p	-0.16	-0.16	N/A
TBX3	ENST00000349155.2	T-box 3	71	1	0	1	0	0	mmu-miR-582-5p	-0.16	-0.16	N/A
PIRT	ENST00000580256.2	phosphoinositide-interacting regulator of transient receptor potential channels	5	1	0	1	0	1	mmu-miR-582-5p	-0.16	-0.16	N/A
LRRCC1	ENST00000360375.3	leucine rich repeat and coiled-coil centrosomal protein 1	118	1	0	0	1	0	mmu-miR-582-5p	-0.16	-0.16	N/A
FAM163A	ENST00000341785.4	family with sequence similarity 163, member A	23	1	1	0	0	2	mmu-miR-582-5p	-0.16	-0.16	N/A
TMEM154	ENST00000304385.3	transmembrane protein 154	5	2	0	1	1	1	mmu-miR-582-5p	-0.16	-0.16	N/A
KIAA1598	ENST00000260777.10	KIAA1598	94	1	0	1	0	0	mmu-miR-582-5p	-0.16	-0.16	N/A
CAMK2N1	ENST00000375078.3	calcium/calmodulin-dependent protein kinase II inhibitor 1	6631	0	0	0	0	1	mmu-miR-582-5p	-0.16	-0.16	N/A
HOXA13	ENST00000222753.4	homeobox A13	328	2	0	0	2	0	mmu-miR-582-5p	-0.16	-0.16	N/A
TMEM230	ENST00000379277.2	transmembrane protein 230	57	1	0	1	0	0	mmu-miR-582-5p	-0.16	-0.19	N/A
CNRIP1	ENST00000409862.1	cannabinoid receptor interacting protein 1	29	1	0	0	1	0	mmu-miR-582-5p	-0.15	-0.15	N/A
CAV3	ENST00000343849.2	caveolin 3	5	0	0	0	0	0	mmu-miR-582-5p	-0.15	-0.15	N/A
WDR6	ENST00000395474.3	WD repeat domain 6	3435	1	0	1	0	0	mmu-miR-582-5p	-0.15	-0.15	N/A
SRGAP3	ENST00000383836.3	SLIT-ROBO Rho GTPase activating protein 3	38	2	0	2	0	1	mmu-miR-582-5p	-0.15	-0.25	N/A
WDR41	ENST00000296679.4	WD repeat domain 41	313	2	1	1	0	1	mmu-miR-582-5p	-0.15	-0.35	N/A
CCP110	ENST00000381396.5	centriolar coiled coil protein 110kDa	226	1	0	1	0	0	mmu-miR-582-5p	-0.15	-0.16	N/A
TSPYL1	ENST00000368608.3	TSPY-like 1	2195	1	0	1	0	2	mmu-miR-582-5p	-0.15	-0.2	N/A
MGEA5	ENST00000439817.1	meningioma expressed antigen 5 (hyaluronidase)	1253	1	0	0	1	0	mmu-miR-582-5p	-0.15	-0.17	N/A
MMD	ENST00000262065.3	monocyte to macrophage differentiation-associated	558	1	0	1	0	0	mmu-miR-582-5p	-0.15	-0.15	N/A
GLTSCR1	ENST00000396720.3	glioma tumor suppressor candidate region gene 1	36	0	0	0	0	1	mmu-miR-582-5p	-0.15	-0.15	N/A
VASH2	ENST00000366968.4	vasohibin 2	70	2	1	0	1	0	mmu-miR-582-5p	-0.15	-0.17	N/A
GLRA2	ENST00000218075.4	glycine receptor, alpha 2	5	1	0	1	0	0	mmu-miR-582-5p	-0.15	-0.15	N/A
RANBP9	ENST00000011619.3	RAN binding protein 9	885	1	0	0	1	0	mmu-miR-582-5p	-0.15	-0.15	N/A
ITGA8	ENST00000378076.3	integrin, alpha 8	7	2	0	1	1	0	mmu-miR-582-5p	-0.15	-0.16	N/A
EVI5	ENST00000370331.1	ecotropic viral integration site 5	172	2	0	1	1	1	mmu-miR-582-5p	-0.15	-0.16	N/A
SKI	ENST00000378536.4	v-ski avian sarcoma viral oncogene homolog	613	1	1	0	0	0	mmu-miR-582-5p	-0.15	-0.15	N/A
GCC2	ENST00000309863.6	GRIP and coiled-coil domain containing 2	5	1	1	0	0	0	mmu-miR-582-5p	-0.15	-0.15	N/A
MOB4	ENST00000233892.4	MOB family member 4, phocein	123	3	0	2	1	2	mmu-miR-582-5p	-0.15	-0.17	N/A
PHF23	ENST00000320316.3	PHD finger protein 23	1775	1	0	1	0	0	mmu-miR-582-5p	-0.15	-0.15	N/A
MYSM1	ENST00000472487.1	Myb-like, SWIRM and MPN domains 1	38	1	0	0	1	2	mmu-miR-582-5p	-0.15	-0.15	N/A
HS3ST2	ENST00000261374.3	heparan sulfate (glucosamine) 3-O-sulfotransferase 2	5	1	0	0	1	1	mmu-miR-582-5p	-0.15	-0.15	N/A
LRCH4	ENST00000310300.6	leucine-rich repeats and calponin homology (CH) domain containing 4	248	0	0	0	0	0	mmu-miR-582-5p	-0.15	-0.15	N/A
SLC25A30	ENST00000539591.1	solute carrier family 25, member 30	92	2	0	1	1	0	mmu-miR-582-5p	-0.15	-0.16	N/A
NADK2	ENST00000397338.1	NAD kinase 2, mitochondrial	1039	0	0	0	0	1	mmu-miR-582-5p	-0.15	-0.2	N/A
PHACTR2	ENST00000427704.2	phosphatase and actin regulator 2	274	2	2	0	0	1	mmu-miR-582-5p	-0.15	-0.17	N/A
SKP1	ENST00000353411.6	S-phase kinase-associated protein 1	416	2	1	0	1	0	mmu-miR-582-5p	-0.15	-0.32	N/A
SLC25A53	ENST00000357421.4	solute carrier family 25, member 53	15	2	0	1	1	0	mmu-miR-582-5p	-0.15	-0.23	N/A
MPZL3	ENST00000278949.4	myelin protein zero-like 3	59	1	1	0	0	1	mmu-miR-582-5p	-0.15	-0.16	N/A
MEGF9	ENST00000373930.3	multiple EGF-like-domains 9	689	1	0	1	0	2	mmu-miR-582-5p	-0.15	-0.15	N/A
TMEM2	ENST00000377044.4	transmembrane protein 2	130	0	0	0	0	1	mmu-miR-582-5p	-0.15	-0.15	N/A
DPT	ENST00000367817.3	dermatopontin	5	2	0	0	2	0	mmu-miR-582-5p	-0.15	-0.15	N/A
DUSP12	ENST00000367943.4	dual specificity phosphatase 12	278	1	0	0	1	0	mmu-miR-582-5p	-0.15	-0.15	N/A
WARS	ENST00000392882.2	tryptophanyl-tRNA synthetase	1916	1	0	0	1	0	mmu-miR-582-5p	-0.15	-0.15	N/A
OLFML2A	ENST00000288815.5	olfactomedin-like 2A	155	1	0	1	0	0	mmu-miR-582-5p	-0.15	-0.15	N/A
USP40	ENST00000450966.1	ubiquitin specific peptidase 40	74	1	0	0	1	0	mmu-miR-582-5p	-0.15	-0.15	N/A
PEX7	ENST00000541292.1	peroxisomal biogenesis factor 7	661	0	0	0	0	0	mmu-miR-582-5p	-0.15	-0.15	N/A
HLA-DQB1	ENST00000399082.3	major histocompatibility complex, class II, DQ beta 1	40	1	0	0	1	0	mmu-miR-582-5p	-0.15	-0.15	N/A
ADH1A	ENST00000209668.2	alcohol dehydrogenase 1A (class I), alpha polypeptide	5	1	0	1	0	0	mmu-miR-582-5p	-0.15	-0.15	N/A
ARHGEF38	ENST00000420470.2	Rho guanine nucleotide exchange factor (GEF) 38	5	1	0	1	0	0	mmu-miR-582-5p	-0.15	-0.15	N/A
UBL3	ENST00000380680.4	ubiquitin-like 3	431	1	0	1	0	0	mmu-miR-582-5p	-0.15	-0.15	N/A
ZCCHC5	ENST00000321110.1	zinc finger, CCHC domain containing 5	5	1	0	1	0	0	mmu-miR-582-5p	-0.15	-0.15	N/A
CCNY	ENST00000374706.1	cyclin Y	672	2	0	1	1	1	mmu-miR-582-5p	-0.15	-0.21	N/A
LRIG2	ENST00000361127.5	leucine-rich repeats and immunoglobulin-like domains 2	348	1	0	1	0	2	mmu-miR-582-5p	-0.15	-0.16	N/A
UBR5	ENST00000520539.1	ubiquitin protein ligase E3 component n-recognin 5	733	0	0	0	0	0	mmu-miR-582-5p	-0.15	-0.17	N/A
DCBLD2	ENST00000326840.6	discoidin, CUB and LCCL domain containing 2	798	0	0	0	0	1	mmu-miR-582-5p	-0.15	-0.16	N/A
TMEM117	ENST00000551577.1	transmembrane protein 117	381	1	0	1	0	0	mmu-miR-582-5p	-0.15	-0.15	N/A
RAB11FIP1	ENST00000287263.4	RAB11 family interacting protein 1 (class I)	106	2	0	1	1	0	mmu-miR-582-5p	-0.15	-0.15	N/A
ST6GAL2	ENST00000361686.4	ST6 beta-galactosamide alpha-2,6-sialyltranferase 2	5	0	0	0	0	0	mmu-miR-582-5p	-0.15	-0.15	N/A
LOXL3	ENST00000264094.3	lysyl oxidase-like 3	235	1	0	0	1	0	mmu-miR-582-5p	-0.15	-0.15	N/A
CFTR	ENST00000454343.1	cystic fibrosis transmembrane conductance regulator (ATP-binding cassette sub-family C, member 7)	5	1	0	0	1	0	mmu-miR-582-5p	-0.15	-0.15	N/A
KCNC2	ENST00000548513.1	potassium voltage-gated channel, Shaw-related subfamily, member 2	5	1	0	1	0	0	mmu-miR-582-5p	-0.15	-0.15	N/A
SHROOM3	ENST00000296043.6	shroom family member 3	2841	1	0	1	0	1	mmu-miR-582-5p	-0.15	-0.16	N/A
DNAJC24	ENST00000465995.1	DnaJ (Hsp40) homolog, subfamily C, member 24	424	1	0	1	0	1	mmu-miR-582-5p	-0.15	-0.18	N/A
LMOD3	ENST00000420581.2	leiomodin 3 (fetal)	5	1	0	0	1	0	mmu-miR-582-5p	-0.15	-0.15	N/A
PPCS	ENST00000372556.3	phosphopantothenoylcysteine synthetase	491	1	0	0	1	0	mmu-miR-582-5p	-0.15	-0.15	N/A
ARRDC2	ENST00000379656.3	arrestin domain containing 2	144	1	0	1	0	0	mmu-miR-582-5p	-0.15	-0.15	N/A
ACER3	ENST00000532485.1	alkaline ceramidase 3	295	1	0	1	0	1	mmu-miR-582-5p	-0.15	-0.16	N/A
PRKACB	ENST00000370689.2	protein kinase, cAMP-dependent, catalytic, beta	344	1	0	1	0	0	mmu-miR-582-5p	-0.15	-0.15	N/A
CREM	ENST00000333809.8	cAMP responsive element modulator	882	0	0	0	0	0	mmu-miR-582-5p	-0.15	-0.34	N/A
JAK2	ENST00000381652.3	Janus kinase 2	17	1	1	0	0	0	mmu-miR-582-5p	-0.15	-0.23	N/A
NUDT5	ENST00000491614.1	nudix (nucleoside diphosphate linked moiety X)-type motif 5	808	1	0	1	0	0	mmu-miR-582-5p	-0.15	-0.15	N/A
SENP7	ENST00000394095.2	SUMO1/sentrin specific peptidase 7	342	1	0	1	0	0	mmu-miR-582-5p	-0.15	-0.15	N/A
FLI1	ENST00000527786.2	Fli-1 proto-oncogene, ETS transcription factor	116	1	0	1	0	0	mmu-miR-582-5p	-0.15	-0.15	N/A
LZTS2	ENST00000370223.3	leucine zipper, putative tumor suppressor 2	10	1	0	0	1	0	mmu-miR-582-5p	-0.15	-0.15	N/A
DNAJA1	ENST00000330899.4	DnaJ (Hsp40) homolog, subfamily A, member 1	789	1	0	0	1	0	mmu-miR-582-5p	-0.15	-0.15	N/A
CPEB1	ENST00000450751.2	cytoplasmic polyadenylation element binding protein 1	5	1	0	0	1	0	mmu-miR-582-5p	-0.15	-0.15	N/A
E2F8	ENST00000527884.1	E2F transcription factor 8	66	1	0	0	1	0	mmu-miR-582-5p	-0.15	-0.15	N/A
SLC35A3	ENST00000465289.1	solute carrier family 35 (UDP-N-acetylglucosamine (UDP-GlcNAc) transporter), member A3	191	3	1	1	1	0	mmu-miR-582-5p	-0.15	-0.27	N/A
KAT6B	ENST00000287239.4	K(lysine) acetyltransferase 6B	266	0	0	0	0	2	mmu-miR-582-5p	-0.15	-0.15	N/A
HS2ST1	ENST00000370550.5	heparan sulfate 2-O-sulfotransferase 1	787	1	0	0	1	1	mmu-miR-582-5p	-0.15	-0.15	N/A
PPP1CB	ENST00000395366.2	protein phosphatase 1, catalytic subunit, beta isozyme	5795	1	0	0	1	1	mmu-miR-582-5p	-0.15	-0.26	N/A
TEK	ENST00000380036.4	TEK tyrosine kinase, endothelial	1007	1	0	0	1	1	mmu-miR-582-5p	-0.15	-0.15	N/A
C12orf23	ENST00000548125.1	chromosome 12 open reading frame 23	602	2	0	2	0	0	mmu-miR-582-5p	-0.15	-0.16	N/A
ZNF292	ENST00000369577.3	zinc finger protein 292	230	1	0	0	1	1	mmu-miR-582-5p	-0.15	-0.38	N/A
AP1G1	ENST00000299980.4	adaptor-related protein complex 1, gamma 1 subunit	436	3	0	2	1	1	mmu-miR-582-5p	-0.15	-0.15	N/A
KRAS	ENST00000256078.4	Kirsten rat sarcoma viral oncogene homolog	40	2	0	1	1	0	mmu-miR-582-5p	-0.15	-0.27	N/A
LYSMD1	ENST00000368908.5	LysM, putative peptidoglycan-binding, domain containing 1	67	1	1	0	0	0	mmu-miR-582-5p	-0.14	-0.14	N/A
CLNS1A	ENST00000525428.1	chloride channel, nucleotide-sensitive, 1A	553	0	0	0	0	0	mmu-miR-582-5p	-0.14	-0.14	N/A
SLC10A2	ENST00000245312.3	solute carrier family 10 (sodium/bile acid cotransporter), member 2	5	1	0	0	1	1	mmu-miR-582-5p	-0.14	-0.14	N/A
PIP5K1B	ENST00000265382.3	phosphatidylinositol-4-phosphate 5-kinase, type I, beta	69	1	0	0	1	0	mmu-miR-582-5p	-0.14	-0.14	N/A
ZHX3	ENST00000309060.3	zinc fingers and homeoboxes 3	131	2	1	1	0	0	mmu-miR-582-5p	-0.14	-0.21	N/A
ATP2B1	ENST00000261173.2	ATPase, Ca++ transporting, plasma membrane 1	699	3	0	1	2	1	mmu-miR-582-5p	-0.14	-0.23	N/A
NAA38	ENST00000249299.2	N(alpha)-acetyltransferase 38, NatC auxiliary subunit	458	1	0	0	1	0	mmu-miR-582-5p	-0.14	-0.21	N/A
SPAG1	ENST00000251809.3	sperm associated antigen 1	169	1	0	1	0	0	mmu-miR-582-5p	-0.14	-0.16	N/A
PAFAH1B1	ENST00000397195.5	platelet-activating factor acetylhydrolase 1b, regulatory subunit 1 (45kDa)	1570	1	0	0	1	2	mmu-miR-582-5p	-0.14	-0.16	N/A
FZD3	ENST00000240093.3	frizzled family receptor 3	192	0	0	0	0	3	mmu-miR-582-5p	-0.14	-0.15	N/A
C3orf33	ENST00000534941.1	chromosome 3 open reading frame 33	125	1	0	0	1	0	mmu-miR-582-5p	-0.14	-0.15	N/A
PRKAB2	ENST00000254101.3	protein kinase, AMP-activated, beta 2 non-catalytic subunit	363	1	0	1	0	1	mmu-miR-582-5p	-0.14	-0.17	N/A
NEUROD1	ENST00000295108.3	neuronal differentiation 1	5	1	0	0	1	0	mmu-miR-582-5p	-0.14	-0.14	N/A
PLCG1	ENST00000244007.3	phospholipase C, gamma 1	69	1	0	0	1	0	mmu-miR-582-5p	-0.14	-0.14	N/A
MARCKSL1	ENST00000329421.7	MARCKS-like 1	1382	1	0	0	1	0	mmu-miR-582-5p	-0.14	-0.17	N/A
EEA1	ENST00000322349.8	early endosome antigen 1	78	3	0	2	1	0	mmu-miR-582-5p	-0.14	-0.23	N/A
MPDZ	ENST00000319217.7	multiple PDZ domain protein	341	1	0	0	1	1	mmu-miR-582-5p	-0.14	-0.14	N/A
C11orf44	ENST00000317019.2	chromosome 11 open reading frame 44	5	1	0	1	0	0	mmu-miR-582-5p	-0.14	-0.14	N/A
RANBP17	ENST00000523189.1	RAN binding protein 17	156	1	0	1	0	0	mmu-miR-582-5p	-0.14	-0.14	N/A
CNTN4	ENST00000427331.1	contactin 4	191	1	1	0	0	0	mmu-miR-582-5p	-0.14	-0.15	N/A
ADRB1	ENST00000369295.2	adrenoceptor beta 1	12	1	0	1	0	0	mmu-miR-582-5p	-0.14	-0.14	N/A
RABEPK	ENST00000394124.4	Rab9 effector protein with kelch motifs	2485	1	0	1	0	1	mmu-miR-582-5p	-0.14	-0.14	N/A
ZRANB2	ENST00000254821.6	zinc finger, RAN-binding domain containing 2	4196	1	0	1	0	2	mmu-miR-582-5p	-0.14	-0.14	N/A
OR11A1	ENST00000377148.1	olfactory receptor, family 11, subfamily A, member 1	5	1	0	0	1	1	mmu-miR-582-5p	-0.14	-0.14	N/A
SLC39A10	ENST00000409086.3	solute carrier family 39 (zinc transporter), member 10	511	1	0	1	0	1	mmu-miR-582-5p	-0.14	-0.14	N/A
PRPF39	ENST00000355765.6	pre-mRNA processing factor 39	252	2	0	1	1	0	mmu-miR-582-5p	-0.14	-0.14	N/A
BEND3	ENST00000369042.1	BEN domain containing 3	13	1	1	0	0	0	mmu-miR-582-5p	-0.14	-0.14	N/A
RRM2B	ENST00000251810.3	ribonucleotide reductase M2 B (TP53 inducible)	205	2	0	1	1	0	mmu-miR-582-5p	-0.14	-0.18	N/A
CCSAP	ENST00000366687.1	centriole, cilia and spindle-associated protein	1210	1	0	1	0	0	mmu-miR-582-5p	-0.14	-0.14	N/A
GNB1	ENST00000378609.4	guanine nucleotide binding protein (G protein), beta polypeptide 1	3695	1	0	1	0	0	mmu-miR-582-5p	-0.14	-0.2	N/A
FNDC4	ENST00000264703.3	fibronectin type III domain containing 4	418	1	0	0	1	1	mmu-miR-582-5p	-0.14	-0.14	N/A
PPP1R13B	ENST00000423488.2	protein phosphatase 1, regulatory subunit 13B	105	0	0	0	0	0	mmu-miR-582-5p	-0.14	-0.14	N/A
EYA1	ENST00000388742.4	eyes absent homolog 1 (Drosophila)	222	1	0	0	1	1	mmu-miR-582-5p	-0.14	-0.15	N/A
FAM83C	ENST00000374408.3	family with sequence similarity 83, member C	5	1	0	1	0	0	mmu-miR-582-5p	-0.14	-0.14	N/A
MEX3C	ENST00000592416.1	mex-3 RNA binding family member C	5	2	0	1	1	0	mmu-miR-582-5p	-0.14	-0.14	N/A
EYA4	ENST00000367895.5	eyes absent homolog 4 (Drosophila)	242	1	0	1	0	2	mmu-miR-582-5p	-0.14	-0.16	N/A
ANKRD17	ENST00000358602.4	ankyrin repeat domain 17	1334	1	0	0	1	0	mmu-miR-582-5p	-0.14	-0.17	N/A
PBX3	ENST00000342287.5	pre-B-cell leukemia homeobox 3	1142	1	0	0	1	2	mmu-miR-582-5p	-0.14	-0.14	N/A
LRRN1	ENST00000319331.3	leucine rich repeat neuronal 1	79	1	0	0	1	0	mmu-miR-582-5p	-0.14	-0.14	N/A
TMEM19	ENST00000266673.5	transmembrane protein 19	1378	1	1	0	0	0	mmu-miR-582-5p	-0.14	-0.24	N/A
KCNG3	ENST00000306078.1	potassium voltage-gated channel, subfamily G, member 3	55	1	0	1	0	0	mmu-miR-582-5p	-0.14	-0.14	N/A
CHST9	ENST00000580774.1	carbohydrate (N-acetylgalactosamine 4-0) sulfotransferase 9	20	1	0	0	1	0	mmu-miR-582-5p	-0.14	-0.14	N/A
USP47	ENST00000339865.5	ubiquitin specific peptidase 47	665	0	0	0	0	0	mmu-miR-582-5p	-0.14	-0.14	N/A
FLG	ENST00000368799.1	filaggrin	5	1	0	1	0	0	mmu-miR-582-5p	-0.14	-0.14	N/A
GLRX5	ENST00000331334.4	glutaredoxin 5	6308	1	0	0	1	0	mmu-miR-582-5p	-0.14	-0.14	N/A
PTX3	ENST00000295927.3	pentraxin 3, long	135	1	0	0	1	0	mmu-miR-582-5p	-0.14	-0.18	N/A
FBXO27	ENST00000292853.4	F-box protein 27	53	1	0	0	1	1	mmu-miR-582-5p	-0.14	-0.15	N/A
CCNG2	ENST00000316355.5	cyclin G2	1056	1	0	1	0	2	mmu-miR-582-5p	-0.14	-0.14	N/A
ATAD1	ENST00000308448.7	ATPase family, AAA domain containing 1	276	2	0	1	1	1	mmu-miR-582-5p	-0.14	-0.27	N/A
NYAP2	ENST00000272907.6	neuronal tyrosine-phosphorylated phosphoinositide-3-kinase adaptor 2	5	0	0	0	0	1	mmu-miR-582-5p	-0.14	-0.14	N/A
IGFBP1	ENST00000275525.3	insulin-like growth factor binding protein 1	17	1	0	0	1	0	mmu-miR-582-5p	-0.14	-0.14	N/A
DCX	ENST00000356915.2	doublecortin	5	2*	1	0	0	2	mmu-miR-582-5p	-0.14	-0.14	N/A
SEC24A	ENST00000398844.2	SEC24 family, member A (S. cerevisiae)	679	1	0	0	1	2	mmu-miR-582-5p	-0.14	-0.17	N/A
CXorf23	ENST00000379687.3	chromosome X open reading frame 23	30	1	0	0	1	1	mmu-miR-582-5p	-0.14	-0.17	N/A
ARL8A	ENST00000272217.2	ADP-ribosylation factor-like 8A	272	0	0	0	0	0	mmu-miR-582-5p	-0.14	-0.21	N/A
CARS	ENST00000278224.9	cysteinyl-tRNA synthetase	594	1	0	1	0	0	mmu-miR-582-5p	-0.14	-0.14	N/A
RUNX3	ENST00000399916.1	runt-related transcription factor 3	378	1	0	0	1	0	mmu-miR-582-5p	-0.14	-0.14	N/A
HAO1	ENST00000378789.3	hydroxyacid oxidase (glycolate oxidase) 1	5	1	0	0	1	0	mmu-miR-582-5p	-0.14	-0.14	N/A
LHX8	ENST00000294638.5	LIM homeobox 8	18	1	0	1	0	0	mmu-miR-582-5p	-0.14	-0.14	N/A
SAP30L	ENST00000297109.6	SAP30-like	335	1	0	0	1	1	mmu-miR-582-5p	-0.14	-0.29	N/A
TROVE2	ENST00000432079.1	TROVE domain family, member 2	380	2	0	1	1	3	mmu-miR-582-5p	-0.14	-0.36	N/A
ADSS	ENST00000366535.3	adenylosuccinate synthase	2881	1	0	1	0	0	mmu-miR-582-5p	-0.14	-0.14	N/A
USP45	ENST00000392738.2	ubiquitin specific peptidase 45	491	1	1	0	0	1	mmu-miR-582-5p	-0.14	-0.14	N/A
DHRS11	ENST00000251312.5	dehydrogenase/reductase (SDR family) member 11	17	1	0	0	1	0	mmu-miR-582-5p	-0.14	-0.14	N/A
TMEM207	ENST00000354905.2	transmembrane protein 207	5	1	0	1	0	0	mmu-miR-582-5p	-0.14	-0.14	N/A
TFAP4	ENST00000204517.6	transcription factor AP-4 (activating enhancer binding protein 4)	13	1	0	0	1	0	mmu-miR-582-5p	-0.14	-0.14	N/A
LCLAT1	ENST00000309052.4	lysocardiolipin acyltransferase 1	397	1	0	1	0	0	mmu-miR-582-5p	-0.14	-0.14	N/A
STC2	ENST00000265087.4	stanniocalcin 2	1112	1	0	0	1	0	mmu-miR-582-5p	-0.14	-0.16	N/A
NPTN	ENST00000345330.4	neuroplastin	2918	1	0	1	0	1	mmu-miR-582-5p	-0.14	-0.14	N/A
TNRC6A	ENST00000395799.3	trinucleotide repeat containing 6A	267	2	0	1	1	0	mmu-miR-582-5p	-0.14	-0.15	N/A
ZBTB8OS	ENST00000373501.2	zinc finger and BTB domain containing 8 opposite strand	74	1	0	1	0	0	mmu-miR-582-5p	-0.14	-0.17	N/A
DMTF1	ENST00000413276.2	cyclin D binding myb-like transcription factor 1	198	1	0	1	0	0	mmu-miR-582-5p	-0.14	-0.14	N/A
MANEA	ENST00000358812.4	mannosidase, endo-alpha	41	1	0	0	1	0	mmu-miR-582-5p	-0.14	-0.14	N/A
ACO2	ENST00000216254.4	aconitase 2, mitochondrial	6176	1	0	1	0	0	mmu-miR-582-5p	-0.14	-0.14	N/A
NR5A2	ENST00000367362.3	nuclear receptor subfamily 5, group A, member 2	121	1	0	1	0	2	mmu-miR-582-5p	-0.14	-0.17	N/A
ZBTB34	ENST00000319119.4	zinc finger and BTB domain containing 34	726	3	1	1	1	2	mmu-miR-582-5p	-0.14	-0.14	N/A
TCF21	ENST00000367882.4	transcription factor 21	552	2	1	1	0	0	mmu-miR-582-5p	-0.14	-0.34	N/A
AMN1	ENST00000281471.6	antagonist of mitotic exit network 1 homolog (S. cerevisiae)	125	1	0	0	1	0	mmu-miR-582-5p	-0.14	-0.23	N/A
FSD1L	ENST00000374710.3	fibronectin type III and SPRY domain containing 1-like	16	2	0	1	1	1	mmu-miR-582-5p	-0.14	-0.15	N/A
VWA9	ENST00000313182.2	von Willebrand factor A domain containing 9	4511	1	0	0	1	0	mmu-miR-582-5p	-0.14	-0.14	N/A
TOPORS	ENST00000360538.2	topoisomerase I binding, arginine/serine-rich, E3 ubiquitin protein ligase	24	1	0	1	0	0	mmu-miR-582-5p	-0.14	-0.14	N/A
MBNL1	ENST00000357472.3	muscleblind-like splicing regulator 1	135	1	0	0	1	3	mmu-miR-582-5p	-0.14	-0.14	N/A
ATMIN	ENST00000299575.4	ATM interactor	129	2	0	1	1	0	mmu-miR-582-5p	-0.13	-0.14	N/A
HECTD2	ENST00000371667.1	HECT domain containing E3 ubiquitin protein ligase 2	1514	1	0	1	0	1	mmu-miR-582-5p	-0.13	-0.14	N/A
LIN54	ENST00000395282.2	lin-54 homolog (C. elegans)	228	3	0	3	0	1	mmu-miR-582-5p	-0.13	-0.14	N/A
SCLT1	ENST00000281142.5	sodium channel and clathrin linker 1	70	1	0	1	0	0	mmu-miR-582-5p	-0.13	-0.13	N/A
VANGL2	ENST00000368061.2	VANGL planar cell polarity protein 2	560	0	0	0	0	0	mmu-miR-582-5p	-0.13	-0.13	N/A
RNF217	ENST00000521654.2	ring finger protein 217	92	2	0	1	1	1	mmu-miR-582-5p	-0.13	-0.24	N/A
PPIP5K2	ENST00000321521.9	diphosphoinositol pentakisphosphate kinase 2	203	1	1	0	0	0	mmu-miR-582-5p	-0.13	-0.13	N/A
NPAS1	ENST00000439365.2	neuronal PAS domain protein 1	317	1	0	0	1	0	mmu-miR-582-5p	-0.13	-0.13	N/A
TRIM54	ENST00000296098.4	tripartite motif containing 54	5	1	0	1	0	0	mmu-miR-582-5p	-0.13	-0.13	N/A
SERPINB13	ENST00000344731.5	serpin peptidase inhibitor, clade B (ovalbumin), member 13	5	1	0	0	1	1	mmu-miR-582-5p	-0.13	-0.13	N/A
CYBA	ENST00000261623.3	cytochrome b-245, alpha polypeptide	3286	1	0	0	1	0	mmu-miR-582-5p	-0.13	-0.13	N/A
INO80D	ENST00000403263.1	INO80 complex subunit D	5	4	2	2	0	4	mmu-miR-582-5p	-0.13	-0.13	N/A
ARHGDIB	ENST00000228945.4	Rho GDP dissociation inhibitor (GDI) beta	93	0	0	0	0	0	mmu-miR-582-5p	-0.13	-0.13	N/A
AC139426.2	ENST00000435655.2	Uncharacterized protein; cDNA FLJ52611	5	1	0	0	1	0	mmu-miR-582-5p	-0.13	-0.13	N/A
EDEM1	ENST00000256497.4	ER degradation enhancer, mannosidase alpha-like 1	948	1	0	1	0	2	mmu-miR-582-5p	-0.13	-0.14	N/A
T	ENST00000296946.2	T, brachyury homolog (mouse)	23	1	0	1	0	0	mmu-miR-582-5p	-0.13	-0.13	N/A
FLG2	ENST00000388718.5	filaggrin family member 2	5	1	0	1	0	0	mmu-miR-582-5p	-0.13	-0.13	N/A
MDFI	ENST00000373050.4	MyoD family inhibitor	14	1	0	0	1	0	mmu-miR-582-5p	-0.13	-0.21	N/A
TMEM45A	ENST00000323523.4	transmembrane protein 45A	350	1	0	0	1	0	mmu-miR-582-5p	-0.13	-0.13	N/A
CCDC176	ENST00000394009.3	coiled-coil domain containing 176	61	1	0	0	1	0	mmu-miR-582-5p	-0.13	-0.13	N/A
LRAT	ENST00000336356.3	lecithin retinol acyltransferase (phosphatidylcholine--retinol O-acyltransferase)	9	1	0	0	1	1	mmu-miR-582-5p	-0.13	-0.21	N/A
GOLGA3	ENST00000204726.3	golgin A3	944	1	1	0	0	0	mmu-miR-582-5p	-0.13	-0.15	N/A
NAMPT	ENST00000222553.3	nicotinamide phosphoribosyltransferase	375	1	0	1	0	0	mmu-miR-582-5p	-0.13	-0.14	N/A
RGS17	ENST00000367225.2	regulator of G-protein signaling 17	11	2	0	0	2	1	mmu-miR-582-5p	-0.13	-0.29	N/A
FOSB	ENST00000586615.1	FBJ murine osteosarcoma viral oncogene homolog B	11	1	0	1	0	0	mmu-miR-582-5p	-0.13	-0.3	N/A
PNMAL1	ENST00000313683.10	paraneoplastic Ma antigen family-like 1	313	1	0	1	0	1	mmu-miR-582-5p	-0.13	-0.13	N/A
NCOA2	ENST00000452400.2	nuclear receptor coactivator 2	271	2	0	1	1	1	mmu-miR-582-5p	-0.13	-0.13	N/A
GBAS	ENST00000322090.3	glioblastoma amplified sequence	273	1	0	0	1	0	mmu-miR-582-5p	-0.13	-0.13	N/A
GSE1	ENST00000253458.7	Gse1 coiled-coil protein	133	1	0	1	0	1	mmu-miR-582-5p	-0.13	-0.13	N/A
ZNF879	ENST00000444149.2	zinc finger protein 879	11	1	0	0	1	0	mmu-miR-582-5p	-0.13	-0.13	N/A
PSMB11	ENST00000408907.2	proteasome (prosome, macropain) subunit, beta type, 11	5	2	0	1	1	0	mmu-miR-582-5p	-0.13	-0.13	N/A
TMEM196	ENST00000405844.1	transmembrane protein 196	5	1	0	0	1	1	mmu-miR-582-5p	-0.13	-0.13	N/A
KLF15	ENST00000296233.3	Kruppel-like factor 15	7	0	0	0	0	0	mmu-miR-582-5p	-0.13	-0.13	N/A
C20orf144	ENST00000375222.3	chromosome 20 open reading frame 144	10	1	1	0	0	0	mmu-miR-582-5p	-0.13	-0.28	N/A
SORCS3	ENST00000369701.3	sortilin-related VPS10 domain containing receptor 3	5	1	0	0	1	1	mmu-miR-582-5p	-0.13	-0.13	N/A
STC1	ENST00000290271.2	stanniocalcin 1	2932	1	0	0	1	1	mmu-miR-582-5p	-0.13	-0.13	N/A
TCF4	ENST00000354452.3	transcription factor 4	394	3	0	1	2	2	mmu-miR-582-5p	-0.13	-0.23	N/A
SPIB	ENST00000595883.1	Spi-B transcription factor (Spi-1/PU.1 related)	10	1	0	1	0	1	mmu-miR-582-5p	-0.13	-0.25	N/A
ATPAF1	ENST00000576409.1	ATP synthase mitochondrial F1 complex assembly factor 1	1637	1	0	1	0	0	mmu-miR-582-5p	-0.13	-0.13	N/A
RCHY1	ENST00000451788.1	ring finger and CHY zinc finger domain containing 1, E3 ubiquitin protein ligase	821	1	0	0	1	0	mmu-miR-582-5p	-0.13	-0.13	N/A
DCLK2	ENST00000296550.7	doublecortin-like kinase 2	7	1	0	1	0	0	mmu-miR-582-5p	-0.13	-0.13	N/A
CLVS1	ENST00000518592.1	clavesin 1	5	1	0	0	1	0	mmu-miR-582-5p	-0.13	-0.13	N/A
POLR3B	ENST00000228347.4	polymerase (RNA) III (DNA directed) polypeptide B	96	1	0	1	0	1	mmu-miR-582-5p	-0.13	-0.25	N/A
CERS6	ENST00000305747.6	ceramide synthase 6	1932	1	1	0	0	0	mmu-miR-582-5p	-0.13	-0.16	N/A
SYTL2	ENST00000389960.4	synaptotagmin-like 2	81	1	0	1	0	0	mmu-miR-582-5p	-0.13	-0.14	N/A
SASS6	ENST00000287482.5	spindle assembly 6 homolog (C. elegans)	796	1	0	1	0	0	mmu-miR-582-5p	-0.13	-0.13	N/A
HSPD1	ENST00000388968.3	heat shock 60kDa protein 1 (chaperonin)	42	1	0	0	1	1	mmu-miR-582-5p	-0.13	-0.13	N/A
CYBB	ENST00000378588.4	cytochrome b-245, beta polypeptide	12	1	1	0	0	0	mmu-miR-582-5p	-0.13	-0.13	N/A
ZNF558	ENST00000601372.1	zinc finger protein 558	24	1	0	1	0	1	mmu-miR-582-5p	-0.13	-0.13	N/A
HEXDC	ENST00000327949.9	hexosaminidase (glycosyl hydrolase family 20, catalytic domain) containing	935	1	0	1	0	0	mmu-miR-582-5p	-0.13	-0.13	N/A
RAI1	ENST00000353383.1	retinoic acid induced 1	277	2	0	0	2	0	mmu-miR-582-5p	-0.13	-0.14	N/A
C17orf62	ENST00000342572.8	chromosome 17 open reading frame 62	89	1	0	0	1	0	mmu-miR-582-5p	-0.13	-0.13	N/A
TMED7	ENST00000456936.3	transmembrane emp24 protein transport domain containing 7	1571	1	0	0	1	1	mmu-miR-582-5p	-0.13	-0.31	N/A
ATL2	ENST00000378954.4	atlastin GTPase 2	1135	1	0	1	0	1	mmu-miR-582-5p	-0.13	-0.13	N/A
ABHD17C	ENST00000258884.4	abhydrolase domain containing 17C	406	1	0	0	1	0	mmu-miR-582-5p	-0.13	-0.15	N/A
ZBTB1	ENST00000394712.2	zinc finger and BTB domain containing 1	920	1	0	0	1	0	mmu-miR-582-5p	-0.13	-0.14	N/A
PDPN	ENST00000294489.6	podoplanin	264	1	1	0	0	0	mmu-miR-582-5p	-0.13	-0.23	N/A
DSC2	ENST00000251081.6	desmocollin 2	145	2	0	1	1	1	mmu-miR-582-5p	-0.13	-0.13	N/A
COLGALT2	ENST00000367521.1	collagen beta(1-O)galactosyltransferase 2	70	2	1	1	0	0	mmu-miR-582-5p	-0.13	-0.51	N/A
UCK2	ENST00000367879.4	uridine-cytidine kinase 2	437	2	0	1	1	1	mmu-miR-582-5p	-0.13	-0.25	N/A
KPNA2	ENST00000330459.3	karyopherin alpha 2 (RAG cohort 1, importin alpha 1)	254	0	0	0	0	0	mmu-miR-582-5p	-0.13	-0.21	N/A
ZDHHC6	ENST00000369405.3	zinc finger, DHHC-type containing 6	2991	1	0	0	1	0	mmu-miR-582-5p	-0.13	-0.13	N/A
PANK1	ENST00000322191.6	pantothenate kinase 1	435	2	0	1	1	2	mmu-miR-582-5p	-0.13	-0.19	N/A
AMIGO3	ENST00000320431.7	adhesion molecule with Ig-like domain 3	24	1	0	0	1	0	mmu-miR-582-5p	-0.13	-0.13	N/A
GABRQ	ENST00000370306.2	gamma-aminobutyric acid (GABA) A receptor, theta	14	1	0	0	1	0	mmu-miR-582-5p	-0.13	-0.13	N/A
PEG3	ENST00000423103.2	paternally expressed 3	5	3	1	1	1	0	mmu-miR-582-5p	-0.13	-0.13	N/A
SYNPO2L	ENST00000372873.4	synaptopodin 2-like	5	2	0	0	2	0	mmu-miR-582-5p	-0.13	-0.13	N/A
TUBGCP3	ENST00000261965.3	tubulin, gamma complex associated protein 3	22	1	0	0	1	0	mmu-miR-582-5p	-0.13	-0.13	N/A
ARSG	ENST00000448504.2	arylsulfatase G	73	2	0	2	0	1	mmu-miR-582-5p	-0.13	-0.18	N/A
SOX5	ENST00000546136.1	SRY (sex determining region Y)-box 5	43	2	0	1	1	1	mmu-miR-582-5p	-0.13	-0.41	N/A
TOMM7	ENST00000358435.4	translocase of outer mitochondrial membrane 7 homolog (yeast)	349	1	1	0	0	0	mmu-miR-582-5p	-0.13	-0.56	N/A
SMIM5	ENST00000375215.3	small integral membrane protein 5	5	1	0	0	1	0	mmu-miR-582-5p	-0.12	-0.12	N/A
GOLGA4	ENST00000361924.2	golgin A4	7	1	0	0	1	0	mmu-miR-582-5p	-0.12	-0.12	N/A
REL	ENST00000295025.8	v-rel avian reticuloendotheliosis viral oncogene homolog	116	1	0	1	0	0	mmu-miR-582-5p	-0.12	-0.12	N/A
CFHR3	ENST00000471440.2	complement factor H-related 3	5	1	0	0	1	0	mmu-miR-582-5p	-0.12	-0.12	N/A
BMPR1A	ENST00000372037.3	bone morphogenetic protein receptor, type IA	125	3	0	1	2	0	mmu-miR-582-5p	-0.12	-0.19	N/A
GLB1L	ENST00000295759.7	galactosidase, beta 1-like	192	1	0	0	1	0	mmu-miR-582-5p	-0.12	-0.12	N/A
STX16	ENST00000355957.5	syntaxin 16	756	1	0	0	1	0	mmu-miR-582-5p	-0.12	-0.13	N/A
YES1	ENST00000577961.1	v-yes-1 Yamaguchi sarcoma viral oncogene homolog 1	168	1	1	0	0	1	mmu-miR-582-5p	-0.12	-0.13	N/A
GRID1	ENST00000327946.7	glutamate receptor, ionotropic, delta 1	45	1	0	1	0	0	mmu-miR-582-5p	-0.12	-0.22	N/A
C11orf87	ENST00000327419.6	chromosome 11 open reading frame 87	5	1	0	1	0	3	mmu-miR-582-5p	-0.12	-0.17	N/A
CCDC83	ENST00000280245.4	coiled-coil domain containing 83	5	1	0	0	1	0	mmu-miR-582-5p	-0.12	-0.12	N/A
GIT2	ENST00000355312.3	G protein-coupled receptor kinase interacting ArfGAP 2	924	1	0	0	1	0	mmu-miR-582-5p	-0.12	-0.12	N/A
SFXN5	ENST00000272433.2	sideroflexin 5	56	1	0	1	0	0	mmu-miR-582-5p	-0.12	-0.12	N/A
ARX	ENST00000379044.4	aristaless related homeobox	5	1	0	1	0	0	mmu-miR-582-5p	-0.12	-0.12	N/A
CCDC116	ENST00000292779.3	coiled-coil domain containing 116	7	1	0	0	1	0	mmu-miR-582-5p	-0.12	-0.12	N/A
C7orf57	ENST00000435376.1	chromosome 7 open reading frame 57	5	1	0	0	1	0	mmu-miR-582-5p	-0.12	-0.12	N/A
HNRNPDL	ENST00000602300.1	heterogeneous nuclear ribonucleoprotein D-like	217	0	0	0	0	0	mmu-miR-582-5p	-0.12	-0.13	N/A
RAB33B	ENST00000305626.5	RAB33B, member RAS oncogene family	270	1	0	1	0	0	mmu-miR-582-5p	-0.12	-0.12	N/A
ARPC4	ENST00000397261.3	actin related protein 2/3 complex, subunit 4, 20kDa	2513	0	0	0	0	0	mmu-miR-582-5p	-0.12	-0.14	N/A
SLC26A2	ENST00000286298.4	solute carrier family 26 (anion exchanger), member 2	748	2	0	1	1	0	mmu-miR-582-5p	-0.12	-0.12	N/A
ATXN7	ENST00000295900.6	ataxin 7	264	2	1	0	1	0	mmu-miR-582-5p	-0.12	-0.12	N/A
SLC25A19	ENST00000416858.2	solute carrier family 25 (mitochondrial thiamine pyrophosphate carrier), member 19	108	1	0	0	1	0	mmu-miR-582-5p	-0.12	-0.12	N/A
CLPX	ENST00000300107.3	caseinolytic mitochondrial matrix peptidase chaperone subunit	251	1	0	0	1	0	mmu-miR-582-5p	-0.12	-0.12	N/A
CLEC1B	ENST00000428126.2	C-type lectin domain family 1, member B	5	1	0	1	0	0	mmu-miR-582-5p	-0.12	-0.12	N/A
ZC3H11A	ENST00000332127.4	zinc finger CCCH-type containing 11A	71	0	0	0	0	2	mmu-miR-582-5p	-0.12	-0.12	N/A
SHISA6	ENST00000441885.3	shisa family member 6	5	0	0	0	0	0	mmu-miR-582-5p	-0.12	-0.12	N/A
CD200	ENST00000315711.8	CD200 molecule	5	1	1	0	0	0	mmu-miR-582-5p	-0.12	-0.12	N/A
PIKFYVE	ENST00000264380.4	phosphoinositide kinase, FYVE finger containing	107	2	0	1	1	0	mmu-miR-582-5p	-0.12	-0.13	N/A
SIGMAR1	ENST00000378892.1	sigma non-opioid intracellular receptor 1	591	1	0	0	1	0	mmu-miR-582-5p	-0.12	-0.12	N/A
ANKRD33B	ENST00000296657.5	ankyrin repeat domain 33B	9	2	2	0	0	1	mmu-miR-582-5p	-0.12	-0.3	N/A
EBF3	ENST00000368648.3	early B-cell factor 3	101	1	0	0	1	0	mmu-miR-582-5p	-0.12	-0.17	N/A
ZNF135	ENST00000401053.4	zinc finger protein 135	12	1	1	0	0	0	mmu-miR-582-5p	-0.12	-0.3	N/A
LPCAT1	ENST00000283415.3	lysophosphatidylcholine acyltransferase 1	298	1	0	1	0	1	mmu-miR-582-5p	-0.12	-0.13	N/A
MBNL2	ENST00000345429.6	muscleblind-like splicing regulator 2	34	1	0	1	0	2	mmu-miR-582-5p	-0.12	-0.17	N/A
USP37	ENST00000258399.3	ubiquitin specific peptidase 37	14	2	0	1	1	1	mmu-miR-582-5p	-0.12	-0.13	N/A
NUP37	ENST00000552283.1	nucleoporin 37kDa	458	0	0	0	0	1	mmu-miR-582-5p	-0.12	-0.16	N/A
GPR135	ENST00000395116.1	G protein-coupled receptor 135	40	1	1	0	0	1	mmu-miR-582-5p	-0.12	-0.12	N/A
ARHGEF3	ENST00000296315.3	Rho guanine nucleotide exchange factor (GEF) 3	359	1	0	0	1	1	mmu-miR-582-5p	-0.12	-0.12	N/A
RHPN2	ENST00000254260.3	rhophilin, Rho GTPase binding protein 2	5	1	0	0	1	0	mmu-miR-582-5p	-0.12	-0.12	N/A
NR4A1	ENST00000394824.2	nuclear receptor subfamily 4, group A, member 1	7896	1	0	0	1	0	mmu-miR-582-5p	-0.12	-0.12	N/A
ENTPD5	ENST00000334696.6	ectonucleoside triphosphate diphosphohydrolase 5	105	1	0	0	1	1	mmu-miR-582-5p	-0.12	-0.12	N/A
SNX13	ENST00000428135.3	sorting nexin 13	112	2	1	1	0	0	mmu-miR-582-5p	-0.12	-0.27	N/A
PIGM	ENST00000368090.2	phosphatidylinositol glycan anchor biosynthesis, class M	179	3	0	3	0	2	mmu-miR-582-5p	-0.12	-0.18	N/A
SDCBP	ENST00000260130.4	syndecan binding protein (syntenin)	1071	1	0	0	1	0	mmu-miR-582-5p	-0.12	-0.12	N/A
NRXN3	ENST00000281127.7	neurexin 3	14	0	0	0	0	1	mmu-miR-582-5p	-0.12	-0.15	N/A
CRK	ENST00000398970.5	v-crk avian sarcoma virus CT10 oncogene homolog	1841	1	0	0	1	2	mmu-miR-582-5p	-0.12	-0.12	N/A
MYO5A	ENST00000399231.3	myosin VA (heavy chain 12, myoxin)	573	3	2	0	1	1	mmu-miR-582-5p	-0.12	-0.25	N/A
FAM222B	ENST00000582266.1	family with sequence similarity 222, member B	100	1	0	0	1	2	mmu-miR-582-5p	-0.12	-0.14	N/A
ZMYM2	ENST00000382869.3	zinc finger, MYM-type 2	172	0	0	0	0	1	mmu-miR-582-5p	-0.12	-0.19	N/A
ZIC4	ENST00000383075.3	Zic family member 4	5	1	1	0	0	0	mmu-miR-582-5p	-0.12	-0.12	N/A
KIF7	ENST00000394412.3	kinesin family member 7	13	1	0	0	1	0	mmu-miR-582-5p	-0.12	-0.12	N/A
TAF13	ENST00000338366.5	TAF13 RNA polymerase II, TATA box binding protein (TBP)-associated factor, 18kDa	745	1	0	0	1	0	mmu-miR-582-5p	-0.12	-0.12	N/A
PRR3	ENST00000376560.3	proline rich 3	1145	1	0	1	0	0	mmu-miR-582-5p	-0.12	-0.12	N/A
ZZZ3	ENST00000370801.3	zinc finger, ZZ-type containing 3	338	2	1	0	1	0	mmu-miR-582-5p	-0.12	-0.13	N/A
UFM1	ENST00000239878.4	ubiquitin-fold modifier 1	1502	2	0	0	2	0	mmu-miR-582-5p	-0.12	-0.31	N/A
ZMYND8	ENST00000311275.7	zinc finger, MYND-type containing 8	235	1	0	1	0	0	mmu-miR-582-5p	-0.12	-0.12	N/A
ITGAE	ENST00000263087.4	integrin, alpha E (antigen CD103, human mucosal lymphocyte antigen 1; alpha polypeptide)	683	1	0	1	0	0	mmu-miR-582-5p	-0.12	-0.12	N/A
USP6	ENST00000250066.6	ubiquitin specific peptidase 6 (Tre-2 oncogene)	5	1	0	1	0	0	mmu-miR-582-5p	-0.12	-0.12	N/A
PPM1E	ENST00000308249.2	protein phosphatase, Mg2+/Mn2+ dependent, 1E	178	2	1	0	1	0	mmu-miR-582-5p	-0.12	-0.13	N/A
MORC1	ENST00000232603.5	MORC family CW-type zinc finger 1	5	1	0	1	0	0	mmu-miR-582-5p	-0.12	-0.12	N/A
PIP4K2A	ENST00000376573.4	phosphatidylinositol-5-phosphate 4-kinase, type II, alpha	632	2	0	1	1	0	mmu-miR-582-5p	-0.12	-0.12	N/A
ELAVL2	ENST00000380110.4	ELAV like neuron-specific RNA binding protein 2	78	1	0	1	0	1	mmu-miR-582-5p	-0.12	-0.13	N/A
STAT6	ENST00000300134.3	signal transducer and activator of transcription 6, interleukin-4 induced	275	1	0	1	0	2	mmu-miR-582-5p	-0.12	-0.19	N/A
WDR1	ENST00000499869.2	WD repeat domain 1	8818	1	0	0	1	0	mmu-miR-582-5p	-0.12	-0.13	N/A
S1PR2	ENST00000590320.1	sphingosine-1-phosphate receptor 2	10	1	0	1	0	0	mmu-miR-582-5p	-0.12	-0.12	N/A
CASP3	ENST00000393585.2	caspase 3, apoptosis-related cysteine peptidase	43	0	0	0	0	1	mmu-miR-582-5p	-0.12	-0.12	N/A
LARS2	ENST00000415258.1	leucyl-tRNA synthetase 2, mitochondrial	316	1	0	1	0	0	mmu-miR-582-5p	-0.12	-0.12	N/A
EHHADH	ENST00000231887.3	enoyl-CoA, hydratase/3-hydroxyacyl CoA dehydrogenase	150	1	0	1	0	0	mmu-miR-582-5p	-0.12	-0.12	N/A
MICU3	ENST00000318063.5	mitochondrial calcium uptake family, member 3	9	1	1	0	0	0	mmu-miR-582-5p	-0.12	-0.12	N/A
SLC1A1	ENST00000262352.3	solute carrier family 1 (neuronal/epithelial high affinity glutamate transporter, system Xag), member 1	138	1	0	1	0	3	mmu-miR-582-5p	-0.12	-0.12	N/A
RPA1	ENST00000254719.5	replication protein A1, 70kDa	2834	2	0	1	1	0	mmu-miR-582-5p	-0.12	-0.14	N/A
RGMA	ENST00000543599.1	RGM domain family, member A	145	0	0	0	0	0	mmu-miR-582-5p	-0.12	-0.12	N/A
RAB8B	ENST00000321437.4	RAB8B, member RAS oncogene family	45	2	0	1	1	0	mmu-miR-582-5p	-0.12	-0.19	N/A
SH2D3C	ENST00000373277.4	SH2 domain containing 3C	5	1	0	0	1	0	mmu-miR-582-5p	-0.12	-0.12	N/A
PAM	ENST00000438793.3	peptidylglycine alpha-amidating monooxygenase	17149	2	0	2	0	0	mmu-miR-582-5p	-0.12	-0.12	N/A
SRRM3	ENST00000388802.4	serine/arginine repetitive matrix 3	16	1	0	0	1	0	mmu-miR-582-5p	-0.12	-0.12	N/A
MEF2D	ENST00000464356.2	myocyte enhancer factor 2D	759	0	0	0	0	1	mmu-miR-582-5p	-0.12	-0.12	N/A
TTLL7	ENST00000260505.8	tubulin tyrosine ligase-like family, member 7	93	2	1	0	1	1	mmu-miR-582-5p	-0.12	-0.13	N/A
BPI	ENST00000451435.1	bactericidal/permeability-increasing protein	5	1	0	1	0	0	mmu-miR-582-5p	-0.12	-0.12	N/A
ACTR3B	ENST00000256001.8	ARP3 actin-related protein 3 homolog B (yeast)	660	2	0	1	1	0	mmu-miR-582-5p	-0.12	-0.12	N/A
TAB3	ENST00000378933.1	TGF-beta activated kinase 1/MAP3K7 binding protein 3	201	1	0	0	1	2	mmu-miR-582-5p	-0.12	-0.22	N/A
ERLIN1	ENST00000421367.2	ER lipid raft associated 1	86	0	0	0	0	0	mmu-miR-582-5p	-0.12	-0.12	N/A
GPAM	ENST00000348367.4	glycerol-3-phosphate acyltransferase, mitochondrial	153	4	0	4	0	0	mmu-miR-582-5p	-0.12	-0.12	N/A
NAA25	ENST00000261745.4	N(alpha)-acetyltransferase 25, NatB auxiliary subunit	919	2	2	0	0	1	mmu-miR-582-5p	-0.12	-0.28	N/A
ZNF287	ENST00000395824.1	zinc finger protein 287	14	1	1	0	0	0	mmu-miR-582-5p	-0.12	-0.25	N/A
CDCA4	ENST00000336219.3	cell division cycle associated 4	194	1	1	0	0	0	mmu-miR-582-5p	-0.12	-0.15	N/A
FYTTD1	ENST00000241502.4	forty-two-three domain containing 1	891	1	0	1	0	2	mmu-miR-582-5p	-0.12	-0.12	N/A
USP26	ENST00000370832.1	ubiquitin specific peptidase 26	5	1	0	1	0	0	mmu-miR-582-5p	-0.12	-0.12	N/A
FNTA	ENST00000302279.3	farnesyltransferase, CAAX box, alpha	7	1	0	0	1	0	mmu-miR-582-5p	-0.12	-0.12	N/A
CYYR1	ENST00000299340.4	cysteine/tyrosine-rich 1	5	1	0	1	0	1	mmu-miR-582-5p	-0.12	-0.12	N/A
CBY1	ENST00000216029.3	chibby homolog 1 (Drosophila)	27	1	0	0	1	0	mmu-miR-582-5p	-0.12	-0.12	N/A
CTD-2215E18.1	ENST00000509481.1	Uncharacterized protein	5	1	0	0	1	0	mmu-miR-582-5p	-0.12	-0.12	N/A
PLCXD3	ENST00000377801.3	phosphatidylinositol-specific phospholipase C, X domain containing 3	81	1	1	0	0	1	mmu-miR-582-5p	-0.12	-0.12	N/A
KCNJ15	ENST00000328656.4	potassium inwardly-rectifying channel, subfamily J, member 15	5	1	0	1	0	1	mmu-miR-582-5p	-0.12	-0.12	N/A
DNM3	ENST00000367731.1	dynamin 3	59	1	0	1	0	0	mmu-miR-582-5p	-0.12	-0.12	N/A
PDIK1L	ENST00000374271.4	PDLIM1 interacting kinase 1 like	5	1	1	0	0	1	mmu-miR-582-5p	-0.12	-0.12	N/A
AKTIP	ENST00000394657.7	AKT interacting protein	46	1	0	0	1	1	mmu-miR-582-5p	-0.12	-0.12	N/A
PAK7	ENST00000378423.1	p21 protein (Cdc42/Rac)-activated kinase 7	6	2	0	1	1	1	mmu-miR-582-5p	-0.12	-0.12	N/A
SH2D2A	ENST00000368198.3	SH2 domain containing 2A	21	1	0	1	0	0	mmu-miR-582-5p	-0.11	-0.12	N/A
TMTC3	ENST00000266712.6	transmembrane and tetratricopeptide repeat containing 3	406	2	1	0	1	0	mmu-miR-582-5p	-0.11	-0.22	N/A
RNF180	ENST00000389100.4	ring finger protein 180	18	2	1	0	1	0	mmu-miR-582-5p	-0.11	-0.19	N/A
RNGTT	ENST00000369485.4	RNA guanylyltransferase and 5'-phosphatase	1384	1	0	1	0	0	mmu-miR-582-5p	-0.11	-0.12	N/A
RASSF5	ENST00000367117.3	Ras association (RalGDS/AF-6) domain family member 5	27	1	0	0	1	0	mmu-miR-582-5p	-0.11	-0.14	N/A
CXXC5	ENST00000302517.3	CXXC finger protein 5	1285	1	0	0	1	0	mmu-miR-582-5p	-0.11	-0.12	N/A
PAQR3	ENST00000512733.1	progestin and adipoQ receptor family member III	217	1	0	1	0	0	mmu-miR-582-5p	-0.11	-0.11	N/A
LIX1	ENST00000274382.4	Lix1 homolog (chicken)	5	1	0	1	0	3	mmu-miR-582-5p	-0.11	-0.11	N/A
LTBP1	ENST00000404525.1	latent transforming growth factor beta binding protein 1	5324	1	0	1	0	0	mmu-miR-582-5p	-0.11	-0.14	N/A
CTBP1	ENST00000382952.3	C-terminal binding protein 1	573	1	0	0	1	0	mmu-miR-582-5p	-0.11	-0.12	N/A
GPR126	ENST00000230173.6	G protein-coupled receptor 126	604	2	0	0	2	1	mmu-miR-582-5p	-0.11	-0.11	N/A
LANCL2	ENST00000254770.2	LanC lantibiotic synthetase component C-like 2 (bacterial)	237	2	0	1	1	0	mmu-miR-582-5p	-0.11	-0.12	N/A
CCDC39	ENST00000273654.4	coiled-coil domain containing 39	5	1	0	1	0	0	mmu-miR-582-5p	-0.11	-0.11	N/A
BMPR1B	ENST00000515059.1	bone morphogenetic protein receptor, type IB	44	3	1	1	1	0	mmu-miR-582-5p	-0.11	-0.39	N/A
ARID1A	ENST00000324856.7	AT rich interactive domain 1A (SWI-like)	31	2	0	0	2	1	mmu-miR-582-5p	-0.11	-0.18	N/A
TMEM55A	ENST00000285419.3	transmembrane protein 55A	151	0	0	0	0	1	mmu-miR-582-5p	-0.11	-0.17	N/A
NECAB1	ENST00000417640.2	N-terminal EF-hand calcium binding protein 1	5	1	0	1	0	0	mmu-miR-582-5p	-0.11	-0.11	N/A
PARS2	ENST00000371279.3	prolyl-tRNA synthetase 2, mitochondrial (putative)	266	1	0	0	1	1	mmu-miR-582-5p	-0.11	-0.11	N/A
JPH1	ENST00000342232.4	junctophilin 1	53	1	1	0	0	1	mmu-miR-582-5p	-0.11	-0.14	N/A
AC012215.1	ENST00000437887.1	Uncharacterized protein	31	1	0	1	0	0	mmu-miR-582-5p	-0.11	-0.11	N/A
SSTR1	ENST00000267377.2	somatostatin receptor 1	28	1	0	1	0	0	mmu-miR-582-5p	-0.11	-0.11	N/A
EBAG9	ENST00000337573.5	estrogen receptor binding site associated, antigen, 9	238	1	0	1	0	1	mmu-miR-582-5p	-0.11	-0.18	N/A
NACC2	ENST00000371753.1	NACC family member 2, BEN and BTB (POZ) domain containing	172	2	1	1	0	1	mmu-miR-582-5p	-0.11	-0.16	N/A
DCUN1D1	ENST00000292782.4	DCN1, defective in cullin neddylation 1, domain containing 1	267	2	0	2	0	0	mmu-miR-582-5p	-0.11	-0.14	N/A
CACNB2	ENST00000396576.2	calcium channel, voltage-dependent, beta 2 subunit	52	1	0	0	1	2	mmu-miR-582-5p	-0.11	-0.14	N/A
RALGPS1	ENST00000259351.5	Ral GEF with PH domain and SH3 binding motif 1	34	0	0	0	0	1	mmu-miR-582-5p	-0.11	-0.12	N/A
HNRNPH2	ENST00000316594.5	heterogeneous nuclear ribonucleoprotein H2 (H')	85	1	0	0	1	0	mmu-miR-582-5p	-0.11	-0.11	N/A
ATAD3A	ENST00000536055.1	ATPase family, AAA domain containing 3A	23	1	0	0	1	0	mmu-miR-582-5p	-0.11	-0.11	N/A
GRIA4	ENST00000527669.1	glutamate receptor, ionotropic, AMPA 4	7	1	0	1	0	0	mmu-miR-582-5p	-0.11	-0.11	N/A
FCHSD1	ENST00000435817.2	FCH and double SH3 domains 1	364	1	1	0	0	0	mmu-miR-582-5p	-0.11	-0.11	N/A
C10orf55	ENST00000409178.1	chromosome 10 open reading frame 55	5	1	0	0	1	0	mmu-miR-582-5p	-0.11	-0.11	N/A
PLAC1L	ENST00000278855.2	placenta-specific 1-like	5	1	0	0	1	0	mmu-miR-582-5p	-0.11	-0.11	N/A
BAIAP2L2	ENST00000381669.3	BAI1-associated protein 2-like 2	29	1	0	1	0	0	mmu-miR-582-5p	-0.11	-0.11	N/A
ASAP2	ENST00000315273.4	ArfGAP with SH3 domain, ankyrin repeat and PH domain 2	38	2	0	2	0	1	mmu-miR-582-5p	-0.11	-0.15	N/A
B3GNT4	ENST00000546192.1	UDP-GlcNAc:betaGal beta-1,3-N-acetylglucosaminyltransferase 4	9	1	0	1	0	0	mmu-miR-582-5p	-0.11	-0.14	N/A
MED4	ENST00000258648.2	mediator complex subunit 4	993	1	0	0	1	1	mmu-miR-582-5p	-0.11	-0.28	N/A
RP11-156E8.1	ENST00000607453.1		51	2	0	1	1	0	mmu-miR-582-5p	-0.11	-0.14	N/A
STK3	ENST00000419617.2	serine/threonine kinase 3	25	1	0	1	0	0	mmu-miR-582-5p	-0.11	-0.15	N/A
BEND2	ENST00000380033.4	BEN domain containing 2	5	2	0	0	2	0	mmu-miR-582-5p	-0.11	-0.11	N/A
SGK1	ENST00000367858.5	serum/glucocorticoid regulated kinase 1	369	1	0	0	1	0	mmu-miR-582-5p	-0.11	-0.11	N/A
PMP2	ENST00000256103.2	peripheral myelin protein 2	5	2	0	1	1	0	mmu-miR-582-5p	-0.11	-0.11	N/A
C12orf66	ENST00000544871.1	chromosome 12 open reading frame 66	98	1	0	0	1	0	mmu-miR-582-5p	-0.11	-0.11	N/A
ERMN	ENST00000410096.1	ermin, ERM-like protein	5	1	0	0	1	0	mmu-miR-582-5p	-0.11	-0.11	N/A
ZDHHC2	ENST00000262096.8	zinc finger, DHHC-type containing 2	171	3	0	1	2	0	mmu-miR-582-5p	-0.11	-0.25	N/A
GFPT1	ENST00000357308.4	glutamine--fructose-6-phosphate transaminase 1	1313	3	0	2	1	1	mmu-miR-582-5p	-0.11	-0.16	N/A
PAPD5	ENST00000357464.3	PAP associated domain containing 5	152	0	0	0	0	0	mmu-miR-582-5p	-0.11	-0.12	N/A
SCCPDH	ENST00000366510.3	saccharopine dehydrogenase (putative)	1752	1	0	1	0	1	mmu-miR-582-5p	-0.11	-0.16	N/A
KIAA1217	ENST00000396445.1	KIAA1217	320	2	0	1	1	1	mmu-miR-582-5p	-0.11	-0.13	N/A
GDI2	ENST00000380191.4	GDP dissociation inhibitor 2	664	1	0	0	1	0	mmu-miR-582-5p	-0.11	-0.12	N/A
INPP5B	ENST00000373027.1	inositol polyphosphate-5-phosphatase, 75kDa	12	2	0	2	0	0	mmu-miR-582-5p	-0.11	-0.14	N/A
TSPAN1	ENST00000372003.1	tetraspanin 1	16	1	0	0	1	0	mmu-miR-582-5p	-0.11	-0.13	N/A
STIM2	ENST00000467011.1	stromal interaction molecule 2	380	1	0	0	1	0	mmu-miR-582-5p	-0.11	-0.11	N/A
CHRNB1	ENST00000306071.2	cholinergic receptor, nicotinic, beta 1 (muscle)	56	1	0	0	1	0	mmu-miR-582-5p	-0.11	-0.11	N/A
CHM	ENST00000357749.2	choroideremia (Rab escort protein 1)	217	1	0	0	1	1	mmu-miR-582-5p	-0.11	-0.11	N/A
RUNX2	ENST00000371432.3	runt-related transcription factor 2	105	0	0	0	0	0	mmu-miR-582-5p	-0.11	-0.11	N/A
MED14	ENST00000324817.1	mediator complex subunit 14	1038	1	0	1	0	2	mmu-miR-582-5p	-0.11	-0.13	N/A
MEIS2	ENST00000397624.3	Meis homeobox 2	63	1	0	0	1	2	mmu-miR-582-5p	-0.11	-0.12	N/A
ATP2A2	ENST00000395494.2	ATPase, Ca++ transporting, cardiac muscle, slow twitch 2	2042	1	0	1	0	2	mmu-miR-582-5p	-0.11	-0.12	N/A
CALCRL	ENST00000392370.3	calcitonin receptor-like	18	2	1	0	1	0	mmu-miR-582-5p	-0.11	-0.29	N/A
LMNB1	ENST00000261366.5	lamin B1	369	1	0	1	0	0	mmu-miR-582-5p	-0.11	-0.12	N/A
GPC6	ENST00000377047.4	glypican 6	410	1	1	0	0	2	mmu-miR-582-5p	-0.11	-0.12	N/A
USP33	ENST00000370794.3	ubiquitin specific peptidase 33	287	1	0	0	1	0	mmu-miR-582-5p	-0.11	-0.11	N/A
VPS4B	ENST00000238497.5	vacuolar protein sorting 4 homolog B (S. cerevisiae)	180	1	0	0	1	0	mmu-miR-582-5p	-0.11	-0.11	N/A
ALCAM	ENST00000306107.5	activated leukocyte cell adhesion molecule	371	2	0	0	2	0	mmu-miR-582-5p	-0.11	-0.11	N/A
IL17A	ENST00000340057.1	interleukin 17A	5	1	0	0	1	0	mmu-miR-582-5p	-0.11	-0.11	N/A
C1orf21	ENST00000235307.6	chromosome 1 open reading frame 21	935	0	0	0	0	1	mmu-miR-582-5p	-0.11	-0.26	N/A
NDST3	ENST00000296499.5	N-deacetylase/N-sulfotransferase (heparan glucosaminyl) 3	5	2	0	1	1	0	mmu-miR-582-5p	-0.11	-0.11	N/A
IQGAP1	ENST00000268182.5	IQ motif containing GTPase activating protein 1	5523	1	0	1	0	0	mmu-miR-582-5p	-0.11	-0.11	N/A
DIAPH2	ENST00000324765.8	diaphanous-related formin 2	91	4	0	1	3	2	mmu-miR-582-5p	-0.11	-0.12	N/A
SENP6	ENST00000370014.3	SUMO1/sentrin specific peptidase 6	298	1	0	0	1	0	mmu-miR-582-5p	-0.11	-0.11	N/A
HRNR	ENST00000368801.2	hornerin	5	1	0	0	1	0	mmu-miR-582-5p	-0.11	-0.11	N/A
SLC10A4	ENST00000273861.4	solute carrier family 10, member 4	91	1	0	0	1	0	mmu-miR-582-5p	-0.11	-0.11	N/A
LIN52	ENST00000555028.1	lin-52 homolog (C. elegans)	116	1	0	0	1	0	mmu-miR-582-5p	-0.11	-0.11	N/A
ZSWIM5	ENST00000359600.5	zinc finger, SWIM-type containing 5	31	0	0	0	0	0	mmu-miR-582-5p	-0.11	-0.11	N/A
HNF1B	ENST00000225893.4	HNF1 homeobox B	25	2	0	0	2	0	mmu-miR-582-5p	-0.11	-0.18	N/A
RPS6KA6	ENST00000262752.2	ribosomal protein S6 kinase, 90kDa, polypeptide 6	156	2	1	1	0	2	mmu-miR-582-5p	-0.11	-0.2	N/A
HIVEP2	ENST00000367604.1	human immunodeficiency virus type I enhancer binding protein 2	137	1	0	1	0	0	mmu-miR-582-5p	-0.11	-0.11	N/A
C15orf56	ENST00000319503.3	chromosome 15 open reading frame 56	5	1	0	1	0	0	mmu-miR-582-5p	-0.11	-0.11	N/A
UBTD1	ENST00000370664.3	ubiquitin domain containing 1	10	1	1	0	0	0	mmu-miR-582-5p	-0.11	-0.11	N/A
MTSS1L	ENST00000338779.6	metastasis suppressor 1-like	2982	1	0	0	1	1	mmu-miR-582-5p	-0.11	-0.11	N/A
TBC1D23	ENST00000344949.5	TBC1 domain family, member 23	238	1	0	1	0	0	mmu-miR-582-5p	-0.11	-0.11	N/A
FAM76B	ENST00000358780.5	family with sequence similarity 76, member B	186	1	0	1	0	2	mmu-miR-582-5p	-0.11	-0.13	N/A
RNPEPL1	ENST00000270357.4	arginyl aminopeptidase (aminopeptidase B)-like 1	239	2	0	2	0	0	mmu-miR-582-5p	-0.11	-0.13	N/A
FAM210B	ENST00000371384.3	family with sequence similarity 210, member B	55	1	1	0	0	0	mmu-miR-582-5p	-0.11	-0.27	N/A
BRSK2	ENST00000382179.1	BR serine/threonine kinase 2	15	0	0	0	0	0	mmu-miR-582-5p	-0.11	-0.11	N/A
PARPBP	ENST00000378128.3	PARP1 binding protein	456	1	0	1	0	0	mmu-miR-582-5p	-0.11	-0.11	N/A
NCEH1	ENST00000475381.1	neutral cholesterol ester hydrolase 1	1779	3	1	2	0	0	mmu-miR-582-5p	-0.11	-0.24	N/A
XYLT1	ENST00000261381.6	xylosyltransferase I	159	1	1	0	0	2	mmu-miR-582-5p	-0.11	-0.11	N/A
RUNDC1	ENST00000361677.1	RUN domain containing 1	927	1	1	0	0	0	mmu-miR-582-5p	-0.11	-0.11	N/A
CSRNP1	ENST00000273153.5	cysteine-serine-rich nuclear protein 1	544	1	0	0	1	3	mmu-miR-582-5p	-0.11	-0.11	N/A
RCBTB1	ENST00000258646.3	regulator of chromosome condensation (RCC1) and BTB (POZ) domain containing protein 1	9	1	0	1	0	0	mmu-miR-582-5p	-0.1	-0.1	N/A
KRTAP24-1	ENST00000340345.4	keratin associated protein 24-1	5	1	0	1	0	0	mmu-miR-582-5p	-0.1	-0.1	N/A
TMEM42	ENST00000302392.4	transmembrane protein 42	137	1	0	0	1	0	mmu-miR-582-5p	-0.1	-0.1	N/A
MAPKAPK3	ENST00000446044.1	mitogen-activated protein kinase-activated protein kinase 3	155	1	0	0	1	1	mmu-miR-582-5p	-0.1	-0.1	N/A
LHX1	ENST00000254457.5	LIM homeobox 1	15	1	0	0	1	1	mmu-miR-582-5p	-0.1	-0.12	N/A
C1D	ENST00000355848.3	C1D nuclear receptor corepressor	12	1	0	1	0	0	mmu-miR-582-5p	-0.1	-0.16	N/A
STX12	ENST00000373943.4	syntaxin 12	1082	1	0	1	0	0	mmu-miR-582-5p	-0.1	-0.11	N/A
MSRA	ENST00000317173.4	methionine sulfoxide reductase A	81	1	0	0	1	0	mmu-miR-582-5p	-0.1	-0.1	N/A
IL1RAP	ENST00000072516.3	interleukin 1 receptor accessory protein	313	1	0	0	1	1	mmu-miR-582-5p	-0.1	-0.1	N/A
LRCH2	ENST00000317135.8	leucine-rich repeats and calponin homology (CH) domain containing 2	52	1	0	0	1	2	mmu-miR-582-5p	-0.1	-0.1	N/A
PPP3R2	ENST00000374806.1	protein phosphatase 3, regulatory subunit B, beta	5	1	0	0	1	1	mmu-miR-582-5p	-0.1	-0.1	N/A
ZNF367	ENST00000375256.4	zinc finger protein 367	325	2	0	0	2	1	mmu-miR-582-5p	-0.1	-0.1	N/A
CHODL	ENST00000400128.1	chondrolectin	26	1	0	0	1	0	mmu-miR-582-5p	-0.1	-0.1	N/A
APPL1	ENST00000288266.3	adaptor protein, phosphotyrosine interaction, PH domain and leucine zipper containing 1	908	2	0	1	1	0	mmu-miR-582-5p	-0.1	-0.11	N/A
SPRTN	ENST00000391858.4	SprT-like N-terminal domain	1128	2	0	2	0	0	mmu-miR-582-5p	-0.1	-0.11	N/A
PTPLB	ENST00000383657.5	protein tyrosine phosphatase-like (proline instead of catalytic arginine), member b	1275	1	0	1	0	1	mmu-miR-582-5p	-0.1	-0.1	N/A
RBPMS	ENST00000320203.4	RNA binding protein with multiple splicing	472	1	0	0	1	1	mmu-miR-582-5p	-0.1	-0.11	N/A
SLC38A2	ENST00000256689.5	solute carrier family 38, member 2	696	2	0	2	0	0	mmu-miR-582-5p	-0.1	-0.2	N/A
FAM174B	ENST00000327355.5	family with sequence similarity 174, member B	16	1	0	1	0	0	mmu-miR-582-5p	-0.1	-0.14	N/A
TGIF2	ENST00000373874.2	TGFB-induced factor homeobox 2	192	0	0	0	0	0	mmu-miR-582-5p	-0.1	-0.12	N/A
RAD51AP1	ENST00000352618.4	RAD51 associated protein 1	57	1	0	0	1	0	mmu-miR-582-5p	-0.1	-0.17	N/A
ZFYVE1	ENST00000318876.5	zinc finger, FYVE domain containing 1	5	1	0	1	0	0	mmu-miR-582-5p	-0.1	-0.1	N/A
ELMO2	ENST00000290246.6	engulfment and cell motility 2	22	1	0	1	0	0	mmu-miR-582-5p	-0.1	-0.1	N/A
TMEM201	ENST00000340305.5	transmembrane protein 201	164	1	1	0	0	0	mmu-miR-582-5p	-0.1	-0.1	N/A
TMEM185B	ENST00000426077.2	transmembrane protein 185B	1146	1	0	1	0	0	mmu-miR-582-5p	-0.1	-0.1	N/A
MYO19	ENST00000431794.3	myosin XIX	615	0	0	0	0	0	mmu-miR-582-5p	-0.1	-0.13	N/A
TDG	ENST00000392872.3	thymine-DNA glycosylase	201	1	0	1	0	0	mmu-miR-582-5p	-0.1	-0.1	N/A
CADM2	ENST00000383699.3	cell adhesion molecule 2	5	2	0	2	0	5	mmu-miR-582-5p	-0.1	-0.1	N/A
PROM1	ENST00000447510.2	prominin 1	5	1	0	1	0	0	mmu-miR-582-5p	-0.1	-0.1	N/A
ATP7A	ENST00000343533.5	ATPase, Cu++ transporting, alpha polypeptide	141	2	1	1	0	1	mmu-miR-582-5p	-0.1	-0.11	N/A
MIB1	ENST00000261537.6	mindbomb E3 ubiquitin protein ligase 1	897	2	0	1	1	1	mmu-miR-582-5p	-0.1	-0.14	N/A
MOB1A	ENST00000396049.4	MOB kinase activator 1A	963	1	0	1	0	0	mmu-miR-582-5p	-0.1	-0.18	N/A
C10orf118	ENST00000543782.1	chromosome 10 open reading frame 118	146	2	0	0	2	0	mmu-miR-582-5p	-0.1	-0.12	N/A
YWHAZ	ENST00000395957.2	tyrosine 3-monooxygenase/tryptophan 5-monooxygenase activation protein, zeta polypeptide	184	1	0	0	1	0	mmu-miR-582-5p	-0.1	-0.14	N/A
SMIM21	ENST00000579022.1	small integral membrane protein 21	5	1	0	0	1	0	mmu-miR-582-5p	-0.1	-0.1	N/A
HECA	ENST00000367658.2	headcase homolog (Drosophila)	783	1	0	1	0	2	mmu-miR-582-5p	-0.1	-0.1	N/A
FAM198B	ENST00000585682.1	family with sequence similarity 198, member B	25	1	0	0	1	1	mmu-miR-582-5p	-0.1	-0.1	N/A
CA13	ENST00000321764.3	carbonic anhydrase XIII	42	1	0	0	1	1	mmu-miR-582-5p	-0.1	-0.1	N/A
CPXM2	ENST00000241305.3	carboxypeptidase X (M14 family), member 2	5	1	0	0	1	0	mmu-miR-582-5p	-0.1	-0.1	N/A
CSGALNACT2	ENST00000374466.3	chondroitin sulfate N-acetylgalactosaminyltransferase 2	128	1	0	1	0	0	mmu-miR-582-5p	-0.1	-0.1	N/A
GPR15	ENST00000284311.3	G protein-coupled receptor 15	0	1	0	1	0	0	mmu-miR-582-5p	-0.1	-0.1	N/A
DMXL2	ENST00000251076.5	Dmx-like 2	46	1	0	0	1	0	mmu-miR-582-5p	-0.1	-0.1	N/A
RPS6	ENST00000380394.4	ribosomal protein S6	380	2	1	0	1	0	mmu-miR-582-5p	-0.1	-0.53	N/A
PAK2	ENST00000327134.3	p21 protein (Cdc42/Rac)-activated kinase 2	145	2	1	1	0	2	mmu-miR-582-5p	-0.1	-0.16	N/A
ALG10B	ENST00000308742.4	ALG10B, alpha-1,2-glucosyltransferase	471	1	0	1	0	0	mmu-miR-582-5p	-0.1	-0.1	N/A
GREB1	ENST00000381486.2	growth regulation by estrogen in breast cancer 1	40	0	0	0	0	0	mmu-miR-582-5p	-0.1	-0.12	N/A
DSC3	ENST00000434452.1	desmocollin 3	390	1	0	0	1	0	mmu-miR-582-5p	-0.1	-0.1	N/A
GABRG1	ENST00000295452.4	gamma-aminobutyric acid (GABA) A receptor, gamma 1	5	2	1	0	1	1	mmu-miR-582-5p	-0.1	-0.1	N/A
ZNF572	ENST00000319286.5	zinc finger protein 572	16	1	0	1	0	1	mmu-miR-582-5p	-0.1	-0.1	N/A
MBLAC2	ENST00000316610.6	metallo-beta-lactamase domain containing 2	498	1	0	1	0	0	mmu-miR-582-5p	-0.1	-0.1	N/A
CNPY1	ENST00000321736.5	canopy FGF signaling regulator 1	10	1	0	0	1	0	mmu-miR-582-5p	-0.1	-0.12	N/A
GJA3	ENST00000241125.3	gap junction protein, alpha 3, 46kDa	244	1	0	1	0	0	mmu-miR-582-5p	-0.1	-0.1	N/A
RPAP3	ENST00000005386.3	RNA polymerase II associated protein 3	55	1	0	0	1	0	mmu-miR-582-5p	-0.1	-0.16	N/A
YRDC	ENST00000373044.2	yrdC N(6)-threonylcarbamoyltransferase domain containing	2195	1	0	1	0	0	mmu-miR-582-5p	-0.1	-0.24	N/A
CYP3A5	ENST00000339843.2	cytochrome P450, family 3, subfamily A, polypeptide 5	5	1	0	0	1	0	mmu-miR-582-5p	-0.1	-0.1	N/A
PPP2R5E	ENST00000337537.3	protein phosphatase 2, regulatory subunit B', epsilon isoform	23	2	0	0	2	2	mmu-miR-582-5p	-0.1	-0.16	N/A
ZKSCAN1	ENST00000324306.6	zinc finger with KRAB and SCAN domains 1	1314	3	0	1	2	1	mmu-miR-582-5p	-0.1	-0.1	N/A
GORASP2	ENST00000234160.4	golgi reassembly stacking protein 2, 55kDa	1944	1	0	1	0	0	mmu-miR-582-5p	-0.1	-0.11	N/A
RICTOR	ENST00000357387.3	RPTOR independent companion of MTOR, complex 2	441	0	0	0	0	1	mmu-miR-582-5p	-0.1	-0.11	N/A
BRWD3	ENST00000373275.4	bromodomain and WD repeat domain containing 3	506	2	0	2	0	1	mmu-miR-582-5p	-0.1	-0.11	N/A
TNFRSF21	ENST00000296861.2	tumor necrosis factor receptor superfamily, member 21	39	1	0	0	1	0	mmu-miR-582-5p	-0.1	-0.11	N/A
IL7R	ENST00000303115.3	interleukin 7 receptor	293	1	0	1	0	1	mmu-miR-582-5p	-0.1	-0.1	N/A
NFIB	ENST00000397575.3	nuclear factor I/B	1149	1	0	0	1	4	mmu-miR-582-5p	-0.1	-0.18	N/A
IL1R1	ENST00000410023.1	interleukin 1 receptor, type I	1713	1	0	1	0	0	mmu-miR-582-5p	-0.1	-0.1	N/A
CLDN2	ENST00000336803.1	claudin 2	19	2	0	0	2	0	mmu-miR-582-5p	-0.1	-0.1	N/A
MRC1	ENST00000239761.3	mannose receptor, C type 1	5	1	0	1	0	0	mmu-miR-582-5p	-0.1	-0.1	N/A
CDC42	ENST00000344548.3	cell division cycle 42	34	2*	0	0	1	0	mmu-miR-582-5p	-0.1	-0.1	N/A
SRPK2	ENST00000393651.3	SRSF protein kinase 2	381	2	0	1	1	1	mmu-miR-582-5p	-0.1	-0.12	N/A
SLCO5A1	ENST00000260126.4	solute carrier organic anion transporter family, member 5A1	9	5	1	3	1	1	mmu-miR-582-5p	-0.1	-0.1	N/A
GREB1L	ENST00000580732.2	growth regulation by estrogen in breast cancer-like	30	2	1	0	1	0	mmu-miR-582-5p	-0.1	-0.1	N/A
MRC1L1	ENST00000331429.2	cDNA FLJ56855, highly similar to Macrophage mannose receptor 1	5	1	0	1	0	0	mmu-miR-582-5p	-0.1	-0.1	N/A
ACVR1	ENST00000263640.3	activin A receptor, type I	1523	1	0	0	1	0	mmu-miR-582-5p	-0.1	-0.1	N/A
FRYL	ENST00000503238.1	FRY-like	276	3	0	2	1	2	mmu-miR-582-5p	-0.1	-0.14	N/A
TMOD1	ENST00000259365.4	tropomodulin 1	115	0	0	0	0	1	mmu-miR-582-5p	-0.1	-0.15	N/A
ANGPT1	ENST00000520734.1	angiopoietin 1	21	1	0	1	0	1	mmu-miR-582-5p	-0.1	-0.14	N/A
TRIQK	ENST00000521988.1	triple QxxK/R motif containing	210	1	0	0	1	1	mmu-miR-582-5p	-0.1	-0.13	N/A
PRPF4	ENST00000374199.4	pre-mRNA processing factor 4	2735	2	0	1	1	0	mmu-miR-582-5p	-0.1	-0.11	N/A
NFXL1	ENST00000381538.3	nuclear transcription factor, X-box binding-like 1	71	1	0	0	1	1	mmu-miR-582-5p	-0.1	-0.16	N/A
NCKIPSD	ENST00000416649.2	NCK interacting protein with SH3 domain	4158	1	0	1	0	0	mmu-miR-582-5p	-0.1	-0.1	N/A
HLA-DQB2	ENST00000435145.2	major histocompatibility complex, class II, DQ beta 2	5	1	0	0	1	0	mmu-miR-582-5p	-0.1	-0.1	N/A
CD8A	ENST00000456996.2	CD8a molecule	34	1	0	0	1	0	mmu-miR-582-5p	-0.1	-0.1	N/A
MFSD8	ENST00000296468.3	major facilitator superfamily domain containing 8	260	2	0	1	1	0	mmu-miR-582-5p	-0.1	-0.16	N/A
PDK1	ENST00000282077.3	pyruvate dehydrogenase kinase, isozyme 1	637	2	0	1	1	3	mmu-miR-582-5p	-0.1	-0.16	N/A
PRPF4B	ENST00000337659.6	pre-mRNA processing factor 4B	602	2	1	0	1	1	mmu-miR-582-5p	-0.1	-0.11	N/A
SRI	ENST00000265729.2	sorcin	278	3	1	0	2	1	mmu-miR-582-5p	-0.1	-0.5	N/A
OLIG1	ENST00000382348.1	oligodendrocyte transcription factor 1	34	1	0	1	0	1	mmu-miR-582-5p	-0.1	-0.1	N/A
SLC35F3	ENST00000366618.3	solute carrier family 35, member F3	5	1	0	1	0	0	mmu-miR-582-5p	-0.1	-0.1	N/A
CCDC142	ENST00000393965.3	coiled-coil domain containing 142	8	1	0	1	0	0	mmu-miR-582-5p	-0.1	-0.1	N/A
FOXG1	ENST00000382535.3	forkhead box G1	40	1	0	0	1	0	mmu-miR-582-5p	-0.1	-0.1	N/A
YWHAQ	ENST00000381844.4	tyrosine 3-monooxygenase/tryptophan 5-monooxygenase activation protein, theta polypeptide	473	1	0	0	1	1	mmu-miR-582-5p	-0.1	-0.1	N/A
MFSD9	ENST00000258436.5	major facilitator superfamily domain containing 9	395	2	0	2	0	0	mmu-miR-582-5p	-0.1	-0.13	N/A
RAB1A	ENST00000409892.1	RAB1A, member RAS oncogene family	472	1	0	1	0	2	mmu-miR-582-5p	-0.1	-0.27	N/A
CAMK2N2	ENST00000296238.3	calcium/calmodulin-dependent protein kinase II inhibitor 2	39	1	0	1	0	0	mmu-miR-582-5p	-0.1	-0.1	N/A
DHRS13	ENST00000378895.4	dehydrogenase/reductase (SDR family) member 13	596	1	0	0	1	0	mmu-miR-582-5p	-0.1	-0.1	N/A
KIAA2018	ENST00000316407.4	KIAA2018	23	1	1	0	0	2	mmu-miR-582-5p	-0.1	-0.1	N/A
ADPGK	ENST00000311669.8	ADP-dependent glucokinase	1938	0	0	0	0	0	mmu-miR-582-5p	-0.1	-0.1	N/A
HAVCR2	ENST00000307851.4	hepatitis A virus cellular receptor 2	5	1	0	0	1	0	mmu-miR-582-5p	-0.1	-0.1	N/A
TMEM194A	ENST00000379391.3	transmembrane protein 194A	43	3	0	1	2	0	mmu-miR-582-5p	-0.1	-0.14	N/A
QPCT	ENST00000338415.3	glutaminyl-peptide cyclotransferase	463	1	0	1	0	0	mmu-miR-582-5p	-0.1	-0.1	N/A
PROSER2	ENST00000277570.5	proline and serine-rich protein 2	61	1	0	0	1	4	mmu-miR-582-5p	-0.1	-0.12	N/A
ZNF35	ENST00000396056.2	zinc finger protein 35	71	1	0	1	0	0	mmu-miR-582-5p	-0.1	-0.21	N/A
FOXM1	ENST00000342628.2	forkhead box M1	1476	1	0	0	1	0	mmu-miR-582-5p	-0.1	-0.1	N/A
RBM18	ENST00000417201.3	RNA binding motif protein 18	963	1	0	1	0	1	mmu-miR-582-5p	-0.1	-0.15	N/A
MARVELD3	ENST00000268485.3	MARVEL domain containing 3	55	1	0	1	0	0	mmu-miR-582-5p	-0.1	-0.1	N/A
C2CD3	ENST00000334126.7	C2 calcium-dependent domain containing 3	605	1	0	1	0	0	mmu-miR-582-5p	-0.1	-0.1	N/A
HPGDS	ENST00000295256.5	hematopoietic prostaglandin D synthase	5	1	0	0	1	0	mmu-miR-582-5p	-0.1	-0.1	N/A
IKZF1	ENST00000331340.3	IKAROS family zinc finger 1 (Ikaros)	11	1	0	0	1	0	mmu-miR-582-5p	-0.1	-0.1	N/A
AL163636.6	ENST00000553909.1	Homo sapiens ribonuclease, RNase A family, 4 (RNASE4), transcript variant 4, mRNA.	103	1	0	1	0	1	mmu-miR-582-5p	-0.1	-0.1	N/A
EVX2	ENST00000308618.4	even-skipped homeobox 2	9	1	0	0	1	0	mmu-miR-582-5p	-0.1	-0.1	N/A
IQCH	ENST00000358767.3	IQ motif containing H	46	1	0	1	0	0	mmu-miR-582-5p	-0.1	-0.15	N/A
KIAA1147	ENST00000536163.1	KIAA1147	73	1	0	0	1	1	mmu-miR-582-5p	-0.1	-0.14	N/A
DNAJB14	ENST00000442697.2	DnaJ (Hsp40) homolog, subfamily B, member 14	10	2	0	1	1	2	mmu-miR-582-5p	-0.1	-0.2	N/A
VCPIP1	ENST00000310421.4	valosin containing protein (p97)/p47 complex interacting protein 1	228	4	3	0	1	1	mmu-miR-582-5p	-0.1	-0.15	N/A
PIGA	ENST00000542278.1	phosphatidylinositol glycan anchor biosynthesis, class A	104	1	0	1	0	0	mmu-miR-582-5p	-0.1	-0.1	N/A
C20orf194	ENST00000453730.2	chromosome 20 open reading frame 194	1083	2	0	0	2	0	mmu-miR-582-5p	-0.1	-0.1	N/A
MAGI1	ENST00000402939.2	membrane associated guanylate kinase, WW and PDZ domain containing 1	253	3	0	0	3	2	mmu-miR-582-5p	-0.1	-0.23	N/A
RCAN2	ENST00000330430.6	regulator of calcineurin 2	32	1	0	1	0	0	mmu-miR-582-5p	-0.1	-0.13	N/A
DENND5B	ENST00000389082.5	DENN/MADD domain containing 5B	832	3	1	1	1	1	mmu-miR-582-5p	-0.1	-0.1	N/A
NAA40	ENST00000377793.4	N(alpha)-acetyltransferase 40, NatD catalytic subunit	217	1	0	0	1	1	mmu-miR-582-5p	-0.1	-0.11	N/A
PDE3A	ENST00000359062.3	phosphodiesterase 3A, cGMP-inhibited	1182	1	1	0	0	2	mmu-miR-582-5p	-0.1	-0.12	N/A
PEX5L	ENST00000467460.1	peroxisomal biogenesis factor 5-like	5	2	0	0	2	1	mmu-miR-582-5p	-0.1	-0.1	N/A
ZBTB39	ENST00000300101.2	zinc finger and BTB domain containing 39	7	2	1	1	0	0	mmu-miR-582-5p	-0.1	-0.1	N/A
FAM73A	ENST00000370791.3	family with sequence similarity 73, member A	837	2	0	0	2	2	mmu-miR-582-5p	-0.1	-0.1	N/A
IL18BP	ENST00000497194.2	interleukin 18 binding protein	41	1	0	1	0	0	mmu-miR-582-5p	-0.1	-0.1	N/A
ADAM28	ENST00000265769.4	ADAM metallopeptidase domain 28	5	1	0	0	1	0	mmu-miR-582-5p	-0.1	-0.1	N/A
TDRP	ENST00000324079.6	testis development related protein	235	1	0	0	1	1	mmu-miR-582-5p	-0.09	-0.16	N/A
ARL4A	ENST00000396663.1	ADP-ribosylation factor-like 4A	213	1	0	0	1	0	mmu-miR-582-5p	-0.09	-0.1	N/A
ARHGAP26	ENST00000378004.3	Rho GTPase activating protein 26	131	1	0	0	1	1	mmu-miR-582-5p	-0.09	-0.13	N/A
HTR1D	ENST00000374619.1	5-hydroxytryptamine (serotonin) receptor 1D, G protein-coupled	99	1	0	1	0	0	mmu-miR-582-5p	-0.09	-0.13	N/A
SHANK2	ENST00000449833.2	SH3 and multiple ankyrin repeat domains 2	26	2	0	1	1	1	mmu-miR-582-5p	-0.09	-0.14	N/A
BOLL	ENST00000392296.4	bol, boule-like (Drosophila)	15	1	0	1	0	0	mmu-miR-582-5p	-0.09	-0.09	N/A
SOGA1	ENST00000279034.6	suppressor of glucose, autophagy associated 1	93	0	0	0	0	0	mmu-miR-582-5p	-0.09	-0.09	N/A
TRIM2	ENST00000338700.5	tripartite motif containing 2	22	3	0	1	2	1	mmu-miR-582-5p	-0.09	-0.09	N/A
RP11-834C11.12	ENST00000513209.1		59	1	0	0	1	0	mmu-miR-582-5p	-0.09	-0.09	N/A
SENP8	ENST00000544411.1	SUMO/sentrin specific peptidase family member 8	80	1	0	0	1	0	mmu-miR-582-5p	-0.09	-0.09	N/A
CCSER1	ENST00000509176.1	coiled-coil serine-rich protein 1	5	2	1	1	0	1	mmu-miR-582-5p	-0.09	-0.1	N/A
SNX10	ENST00000396376.1	sorting nexin 10	9	1	0	0	1	0	mmu-miR-582-5p	-0.09	-0.09	N/A
P2RY1	ENST00000305097.3	purinergic receptor P2Y, G-protein coupled, 1	58	1	1	0	0	0	mmu-miR-582-5p	-0.09	-0.1	N/A
DPYSL5	ENST00000288699.6	dihydropyrimidinase-like 5	315	0	0	0	0	0	mmu-miR-582-5p	-0.09	-0.13	N/A
CCNI	ENST00000237654.4	cyclin I	12152	1	0	0	1	0	mmu-miR-582-5p	-0.09	-0.09	N/A
NHLRC2	ENST00000369301.3	NHL repeat containing 2	368	2	0	1	1	2	mmu-miR-582-5p	-0.09	-0.1	N/A
ENDOU	ENST00000229003.3	endonuclease, polyU-specific	9	1	0	0	1	0	mmu-miR-582-5p	-0.09	-0.09	N/A
ADRA1D	ENST00000379453.4	adrenoceptor alpha 1D	17	1	0	1	0	0	mmu-miR-582-5p	-0.09	-0.09	N/A
SPTLC3	ENST00000399002.2	serine palmitoyltransferase, long chain base subunit 3	24	1	0	0	1	0	mmu-miR-582-5p	-0.09	-0.09	N/A
TMEM132D	ENST00000389441.4	transmembrane protein 132D	5	0	0	0	0	0	mmu-miR-582-5p	-0.09	-0.09	N/A
HGF	ENST00000222390.5	hepatocyte growth factor (hepapoietin A; scatter factor)	18	1	0	1	0	1	mmu-miR-582-5p	-0.09	-0.09	N/A
ST18	ENST00000276480.7	suppression of tumorigenicity 18 (breast carcinoma) (zinc finger protein)	5	2	0	0	2	0	mmu-miR-582-5p	-0.09	-0.09	N/A
SERPINB7	ENST00000398019.2	serpin peptidase inhibitor, clade B (ovalbumin), member 7	37	1	0	0	1	0	mmu-miR-582-5p	-0.09	-0.09	N/A
NAALADL2	ENST00000454872.1	N-acetylated alpha-linked acidic dipeptidase-like 2	5	1	0	1	0	0	mmu-miR-582-5p	-0.09	-0.09	N/A
SEMA3E	ENST00000307792.3	sema domain, immunoglobulin domain (Ig), short basic domain, secreted, (semaphorin) 3E	54	1	0	1	0	3	mmu-miR-582-5p	-0.09	-0.12	N/A
FBXO32	ENST00000517956.1	F-box protein 32	500	1	0	0	1	1	mmu-miR-582-5p	-0.09	-0.1	N/A
ARRDC3	ENST00000265138.3	arrestin domain containing 3	1313	1	0	1	0	1	mmu-miR-582-5p	-0.09	-0.09	N/A
ELAVL3	ENST00000359227.3	ELAV like neuron-specific RNA binding protein 3	5	1	0	1	0	0	mmu-miR-582-5p	-0.09	-0.09	N/A
GFOD2	ENST00000268797.7	glucose-fructose oxidoreductase domain containing 2	36	1	0	1	0	0	mmu-miR-582-5p	-0.09	-0.09	N/A
TMEM40	ENST00000314124.7	transmembrane protein 40	5	1	0	0	1	0	mmu-miR-582-5p	-0.09	-0.09	N/A
SLC34A1	ENST00000512593.1	solute carrier family 34 (type II sodium/phosphate contransporter), member 1	5	1	0	1	0	1	mmu-miR-582-5p	-0.09	-0.09	N/A
SLC35F2	ENST00000525071.1	solute carrier family 35, member F2	209	1	0	0	1	0	mmu-miR-582-5p	-0.09	-0.09	N/A
EPM2AIP1	ENST00000322716.5	EPM2A (laforin) interacting protein 1	218	2	0	0	2	0	mmu-miR-582-5p	-0.09	-0.18	N/A
AKAP13	ENST00000394518.2	A kinase (PRKA) anchor protein 13	53	0	0	0	0	0	mmu-miR-582-5p	-0.09	-0.14	N/A
RAI14	ENST00000265109.3	retinoic acid induced 14	2228	2	0	1	1	0	mmu-miR-582-5p	-0.09	-0.12	N/A
RAP2A	ENST00000245304.4	RAP2A, member of RAS oncogene family	721	2	0	2	0	0	mmu-miR-582-5p	-0.09	-0.11	N/A
FHL1	ENST00000394155.2	four and a half LIM domains 1	239	1	0	1	0	1	mmu-miR-582-5p	-0.09	-0.12	N/A
OSMR	ENST00000274276.3	oncostatin M receptor	2781	1	0	1	0	0	mmu-miR-582-5p	-0.09	-0.09	N/A
PRKAA2	ENST00000371244.4	protein kinase, AMP-activated, alpha 2 catalytic subunit	561	3	0	2	1	0	mmu-miR-582-5p	-0.09	-0.15	N/A
DCP2	ENST00000389063.2	decapping mRNA 2	155	2	0	0	2	3	mmu-miR-582-5p	-0.09	-0.15	N/A
SLITRK4	ENST00000381779.4	SLIT and NTRK-like family, member 4	86	1	0	1	0	2	mmu-miR-582-5p	-0.09	-0.1	N/A
SKOR1	ENST00000341418.5	SKI family transcriptional corepressor 1	22	1	0	0	1	0	mmu-miR-582-5p	-0.09	-0.11	N/A
NET1	ENST00000355029.4	neuroepithelial cell transforming 1	73	1	0	1	0	0	mmu-miR-582-5p	-0.09	-0.11	N/A
HCN4	ENST00000261917.3	hyperpolarization activated cyclic nucleotide-gated potassium channel 4	19	1	0	0	1	1	mmu-miR-582-5p	-0.09	-0.09	N/A
PTCH1	ENST00000430669.2	patched 1	123	1	0	0	1	1	mmu-miR-582-5p	-0.09	-0.09	N/A
TOP1	ENST00000361337.2	topoisomerase (DNA) I	15	0	0	0	0	1	mmu-miR-582-5p	-0.09	-0.09	N/A
DENND2D	ENST00000357640.4	DENN/MADD domain containing 2D	48	1	0	1	0	0	mmu-miR-582-5p	-0.09	-0.09	N/A
PTGER3	ENST00000370924.4	prostaglandin E receptor 3 (subtype EP3)	14	2	0	2	0	3	mmu-miR-582-5p	-0.09	-0.11	N/A
LOX	ENST00000231004.4	lysyl oxidase	3441	1	0	1	0	1	mmu-miR-582-5p	-0.09	-0.2	N/A
FAM172A	ENST00000395965.3	family with sequence similarity 172, member A	257	1	0	1	0	1	mmu-miR-582-5p	-0.09	-0.16	N/A
SACM1L	ENST00000389061.5	SAC1 suppressor of actin mutations 1-like (yeast)	159	1	0	0	1	1	mmu-miR-582-5p	-0.09	-0.1	N/A
ACVR1B	ENST00000257963.4	activin A receptor, type IB	3319	1	0	1	0	0	mmu-miR-582-5p	-0.09	-0.09	N/A
TBC1D9B	ENST00000519746.1	TBC1 domain family, member 9B (with GRAM domain)	5042	1	0	1	0	0	mmu-miR-582-5p	-0.09	-0.09	N/A
ZIC5	ENST00000267294.4	Zic family member 5	263	2	0	1	1	2	mmu-miR-582-5p	-0.09	-0.1	N/A
SKIL	ENST00000458537.3	SKI-like oncogene	210	1	1	0	0	0	mmu-miR-582-5p	-0.09	-0.12	N/A
RIN2	ENST00000255006.6	Ras and Rab interactor 2	539	1	0	0	1	1	mmu-miR-582-5p	-0.09	-0.11	N/A
AQP3	ENST00000297991.4	aquaporin 3 (Gill blood group)	70	1	0	1	0	0	mmu-miR-582-5p	-0.09	-0.09	N/A
AHCTF1	ENST00000366508.1	AT hook containing transcription factor 1	5	1	0	0	1	0	mmu-miR-582-5p	-0.09	-0.09	N/A
PPP1R17	ENST00000342032.3	protein phosphatase 1, regulatory subunit 17	5	1	0	0	1	0	mmu-miR-582-5p	-0.09	-0.09	N/A
TBC1D22B	ENST00000373491.3	TBC1 domain family, member 22B	127	1	0	0	1	1	mmu-miR-582-5p	-0.09	-0.09	N/A
MR1	ENST00000367580.5	major histocompatibility complex, class I-related	107	1	0	0	1	1	mmu-miR-582-5p	-0.09	-0.09	N/A
RBMS1	ENST00000348849.3	RNA binding motif, single stranded interacting protein 1	90	0	0	0	0	0	mmu-miR-582-5p	-0.09	-0.09	N/A
SHPK	ENST00000225519.3	sedoheptulokinase	40	1	0	0	1	0	mmu-miR-582-5p	-0.09	-0.09	N/A
SUGT1	ENST00000310528.8	SGT1, suppressor of G2 allele of SKP1 (S. cerevisiae)	430	1	0	0	1	1	mmu-miR-582-5p	-0.09	-0.18	N/A
NLN	ENST00000380985.5	neurolysin (metallopeptidase M3 family)	885	1	0	0	1	0	mmu-miR-582-5p	-0.09	-0.12	N/A
CDON	ENST00000392693.3	cell adhesion associated, oncogene regulated	173	3	0	1	2	1	mmu-miR-582-5p	-0.09	-0.1	N/A
PHF3	ENST00000262043.3	PHD finger protein 3	505	1	1	0	0	2	mmu-miR-582-5p	-0.09	-0.21	N/A
SPRY1	ENST00000394339.2	sprouty homolog 1, antagonist of FGF signaling (Drosophila)	150	1	0	1	0	2	mmu-miR-582-5p	-0.09	-0.09	N/A
HMGN5	ENST00000358130.2	high mobility group nucleosome binding domain 5	46	2	0	2	0	0	mmu-miR-582-5p	-0.09	-0.31	N/A
LONRF2	ENST00000393437.3	LON peptidase N-terminal domain and ring finger 2	394	1	1	0	0	0	mmu-miR-582-5p	-0.09	-0.1	N/A
ANKRA2	ENST00000296785.3	ankyrin repeat, family A (RFXANK-like), 2	134	1	0	0	1	0	mmu-miR-582-5p	-0.09	-0.1	N/A
MTF2	ENST00000370298.4	metal response element binding transcription factor 2	653	1	0	0	1	0	mmu-miR-582-5p	-0.09	-0.09	N/A
R3HDM2	ENST00000347140.3	R3H domain containing 2	5	1	0	0	1	0	mmu-miR-582-5p	-0.09	-0.09	N/A
SOX13	ENST00000367204.1	SRY (sex determining region Y)-box 13	1061	0	0	0	0	0	mmu-miR-582-5p	-0.09	-0.09	N/A
FAM217B	ENST00000358293.3	family with sequence similarity 217, member B	175	2	1	1	0	0	mmu-miR-582-5p	-0.09	-0.09	N/A
FAM171A1	ENST00000378116.4	family with sequence similarity 171, member A1	20	1	0	1	0	0	mmu-miR-582-5p	-0.09	-0.09	N/A
DAB2IP	ENST00000408936.3	DAB2 interacting protein	1787	0	0	0	0	0	mmu-miR-582-5p	-0.09	-0.09	N/A
GIMAP4	ENST00000255945.2	GTPase, IMAP family member 4	5	1	0	0	1	0	mmu-miR-582-5p	-0.09	-0.09	N/A
VSTM2B	ENST00000335523.7	V-set and transmembrane domain containing 2B	17	1	0	1	0	0	mmu-miR-582-5p	-0.09	-0.23	N/A
CACNA2D1	ENST00000356860.3	calcium channel, voltage-dependent, alpha 2/delta subunit 1	418	2	1	0	1	1	mmu-miR-582-5p	-0.09	-0.1	N/A
APOLD1	ENST00000356591.4	apolipoprotein L domain containing 1	27	1	0	1	0	0	mmu-miR-582-5p	-0.09	-0.09	N/A
LRRTM2	ENST00000274711.6	leucine rich repeat transmembrane neuronal 2	5	3	0	1	2	0	mmu-miR-582-5p	-0.09	-0.09	N/A
TOMM40L	ENST00000367987.1	translocase of outer mitochondrial membrane 40 homolog (yeast)-like	13	1	0	1	0	0	mmu-miR-582-5p	-0.09	-0.09	N/A
ANKRD11	ENST00000378330.2	ankyrin repeat domain 11	45	0	0	0	0	0	mmu-miR-582-5p	-0.09	-0.09	N/A
LGI3	ENST00000306317.2	leucine-rich repeat LGI family, member 3	5	1	0	0	1	1	mmu-miR-582-5p	-0.09	-0.09	N/A
ZBTB16	ENST00000335953.4	zinc finger and BTB domain containing 16	73	3	1	2	0	0	mmu-miR-582-5p	-0.09	-0.09	N/A
MORC3	ENST00000400485.1	MORC family CW-type zinc finger 3	142	1	0	1	0	1	mmu-miR-582-5p	-0.09	-0.21	N/A
CPED1	ENST00000310396.5	cadherin-like and PC-esterase domain containing 1	77	1	0	0	1	1	mmu-miR-582-5p	-0.09	-0.09	N/A
MYBL1	ENST00000522677.3	v-myb avian myeloblastosis viral oncogene homolog-like 1	53	1	0	1	0	2	mmu-miR-582-5p	-0.09	-0.09	N/A
CIR1	ENST00000362053.5	corepressor interacting with RBPJ, 1	310	1	0	0	1	0	mmu-miR-582-5p	-0.09	-0.09	N/A
SPAST	ENST00000315285.3	spastin	239	2	0	1	1	2	mmu-miR-582-5p	-0.09	-0.13	N/A
KCNQ3	ENST00000388996.4	potassium voltage-gated channel, KQT-like subfamily, member 3	5	0	0	0	0	3	mmu-miR-582-5p	-0.09	-0.09	N/A
CYB561	ENST00000584031.1	cytochrome b561	10	1	0	1	0	0	mmu-miR-582-5p	-0.09	-0.09	N/A
PIK3C2A	ENST00000265970.7	phosphatidylinositol-4-phosphate 3-kinase, catalytic subunit type 2 alpha	280	1	0	1	0	1	mmu-miR-582-5p	-0.09	-0.11	N/A
GJA9	ENST00000454994.2	gap junction protein, alpha 9, 59kDa	85	0	0	0	0	2	mmu-miR-582-5p	-0.09	-0.12	N/A
ZBTB41	ENST00000367405.4	zinc finger and BTB domain containing 41	33	1	0	0	1	2	mmu-miR-582-5p	-0.09	-0.12	N/A
LSM14A	ENST00000433627.5	LSM14A, SCD6 homolog A (S. cerevisiae)	362	1	1	0	0	1	mmu-miR-582-5p	-0.09	-0.23	N/A
MYCBP	ENST00000397572.2	MYC binding protein	85	0	0	0	0	1	mmu-miR-582-5p	-0.09	-0.15	N/A
ITGA4	ENST00000397033.2	integrin, alpha 4 (antigen CD49D, alpha 4 subunit of VLA-4 receptor)	29	1	1	0	0	0	mmu-miR-582-5p	-0.09	-0.09	N/A
RPL36A-HNRNPH2	ENST00000409170.3	RPL36A-HNRNPH2 readthrough	85	1	0	0	1	0	mmu-miR-582-5p	-0.09	-0.09	N/A
TMEM26	ENST00000399298.3	transmembrane protein 26	10	2	0	2	0	1	mmu-miR-582-5p	-0.09	-0.18	N/A
ST6GALNAC3	ENST00000328299.3	ST6 (alpha-N-acetyl-neuraminyl-2,3-beta-galactosyl-1,3)-N-acetylgalactosaminide alpha-2,6-sialyltransferase 3	41	1	0	1	0	0	mmu-miR-582-5p	-0.09	-0.09	N/A
LRP6	ENST00000261349.4	low density lipoprotein receptor-related protein 6	157	0	0	0	0	0	mmu-miR-582-5p	-0.09	-0.13	N/A
MPZL2	ENST00000278937.2	myelin protein zero-like 2	260	1	0	0	1	0	mmu-miR-582-5p	-0.09	-0.13	N/A
FOXC1	ENST00000380874.2	forkhead box C1	1301	0	0	0	0	0	mmu-miR-582-5p	-0.09	-0.09	N/A
PLCB1	ENST00000378641.3	phospholipase C, beta 1 (phosphoinositide-specific)	21	1	0	0	1	1	mmu-miR-582-5p	-0.09	-0.09	N/A
TAT	ENST00000355962.4	tyrosine aminotransferase	5	1	0	1	0	0	mmu-miR-582-5p	-0.09	-0.09	N/A
DUSP18	ENST00000403268.1	dual specificity phosphatase 18	491	1	0	0	1	0	mmu-miR-582-5p	-0.09	-0.09	N/A
PABPC1L2A	ENST00000373519.1	poly(A) binding protein, cytoplasmic 1-like 2A	5	1	0	1	0	0	mmu-miR-582-5p	-0.09	-0.09	N/A
LRRC7	ENST00000310961.5	leucine rich repeat containing 7	18	1	0	0	1	0	mmu-miR-582-5p	-0.09	-0.09	N/A
SCN8A	ENST00000354534.6	sodium channel, voltage gated, type VIII, alpha subunit	44	3	1	0	2	2	mmu-miR-582-5p	-0.09	-0.09	N/A
IMPAD1	ENST00000262644.4	inositol monophosphatase domain containing 1	1488	2	1	0	1	0	mmu-miR-582-5p	-0.09	-0.34	N/A
FBN1	ENST00000316623.5	fibrillin 1	798	3	0	1	2	0	mmu-miR-582-5p	-0.09	-0.15	N/A
ZNRF3	ENST00000544604.2	zinc and ring finger 3	179	1	0	1	0	0	mmu-miR-582-5p	-0.09	-0.1	N/A
NSFL1C	ENST00000353088.2	NSFL1 (p97) cofactor (p47)	397	1	0	1	0	0	mmu-miR-582-5p	-0.09	-0.09	N/A
TSHZ3	ENST00000240587.4	teashirt zinc finger homeobox 3	81	2	0	1	1	1	mmu-miR-582-5p	-0.09	-0.12	N/A
DENND3	ENST00000519811.1	DENN/MADD domain containing 3	926	1	0	0	1	0	mmu-miR-582-5p	-0.09	-0.09	N/A
DUSP22	ENST00000419235.2	dual specificity phosphatase 22	1330	1	0	0	1	0	mmu-miR-582-5p	-0.09	-0.09	N/A
TCEANC	ENST00000380600.1	transcription elongation factor A (SII) N-terminal and central domain containing	21	1	0	1	0	0	mmu-miR-582-5p	-0.09	-0.09	N/A
SLC4A10	ENST00000415876.2	solute carrier family 4, sodium bicarbonate transporter, member 10	5	2	0	1	1	0	mmu-miR-582-5p	-0.09	-0.09	N/A
PANX2	ENST00000159647.5	pannexin 2	169	0	0	0	0	0	mmu-miR-582-5p	-0.09	-0.09	N/A
UNC5C	ENST00000453304.1	unc-5 homolog C (C. elegans)	60	3	1	1	1	0	mmu-miR-582-5p	-0.08	-0.12	N/A
BUB3	ENST00000368865.4	BUB3 mitotic checkpoint protein	5237	1	0	0	1	0	mmu-miR-582-5p	-0.08	-0.1	N/A
TMEM170A	ENST00000357613.4	transmembrane protein 170A	70	2	0	2	0	0	mmu-miR-582-5p	-0.08	-0.28	N/A
HCCS	ENST00000321143.4	holocytochrome c synthase	1615	1	0	0	1	0	mmu-miR-582-5p	-0.08	-0.14	N/A
STK39	ENST00000355999.4	serine threonine kinase 39	266	1	0	0	1	0	mmu-miR-582-5p	-0.08	-0.11	N/A
HSPA13	ENST00000285667.3	heat shock protein 70kDa family, member 13	2175	1	0	1	0	1	mmu-miR-582-5p	-0.08	-0.1	N/A
ZIC2	ENST00000376335.3	Zic family member 2	1173	1	0	1	0	0	mmu-miR-582-5p	-0.08	-0.08	N/A
HAPLN1	ENST00000274341.4	hyaluronan and proteoglycan link protein 1	5	0	0	0	0	1	mmu-miR-582-5p	-0.08	-0.08	N/A
CASKIN2	ENST00000321617.3	CASK interacting protein 2	92	0	0	0	0	0	mmu-miR-582-5p	-0.08	-0.08	N/A
MAML2	ENST00000524717.1	mastermind-like 2 (Drosophila)	104	1	0	0	1	0	mmu-miR-582-5p	-0.08	-0.08	N/A
BCL11B	ENST00000357195.3	B-cell CLL/lymphoma 11B (zinc finger protein)	73	0	0	0	0	1	mmu-miR-582-5p	-0.08	-0.08	N/A
NMT2	ENST00000378165.4	N-myristoyltransferase 2	318	1	0	1	0	2	mmu-miR-582-5p	-0.08	-0.1	N/A
MBTPS2	ENST00000379484.5	membrane-bound transcription factor peptidase, site 2	1711	0	0	0	0	0	mmu-miR-582-5p	-0.08	-0.08	N/A
FAM71E2	ENST00000424985.3	family with sequence similarity 71, member E2	5	1	0	0	1	0	mmu-miR-582-5p	-0.08	-0.08	N/A
KBTBD7	ENST00000379483.3	kelch repeat and BTB (POZ) domain containing 7	362	1	0	0	1	1	mmu-miR-582-5p	-0.08	-0.13	N/A
AGPAT4	ENST00000366911.5	1-acylglycerol-3-phosphate O-acyltransferase 4	142	1	0	1	0	1	mmu-miR-582-5p	-0.08	-0.12	N/A
PTAR1	ENST00000377200.5	protein prenyltransferase alpha subunit repeat containing 1	161	2	0	1	1	1	mmu-miR-582-5p	-0.08	-0.09	N/A
HIPK3	ENST00000303296.4	homeodomain interacting protein kinase 3	933	1	1	0	0	1	mmu-miR-582-5p	-0.08	-0.09	N/A
GSPT1	ENST00000434724.2	G1 to S phase transition 1	1119	3	1	2	0	1	mmu-miR-582-5p	-0.08	-0.15	N/A
SIX4	ENST00000216513.4	SIX homeobox 4	94	1	0	0	1	3	mmu-miR-582-5p	-0.08	-0.12	N/A
IKBKG	ENST00000393549.2	inhibitor of kappa light polypeptide gene enhancer in B-cells, kinase gamma	5	1	0	0	1	0	mmu-miR-582-5p	-0.08	-0.08	N/A
PIP5K1C	ENST00000335312.3	phosphatidylinositol-4-phosphate 5-kinase, type I, gamma	13	0	0	0	0	0	mmu-miR-582-5p	-0.08	-0.08	N/A
KIAA1467	ENST00000197268.8	KIAA1467	509	1	0	0	1	0	mmu-miR-582-5p	-0.08	-0.08	N/A
DUSP10	ENST00000366899.3	dual specificity phosphatase 10	70	1	0	0	1	0	mmu-miR-582-5p	-0.08	-0.08	N/A
GRID2	ENST00000282020.4	glutamate receptor, ionotropic, delta 2	5	1	0	1	0	1	mmu-miR-582-5p	-0.08	-0.08	N/A
MBTD1	ENST00000586178.1	mbt domain containing 1	113	1	0	0	1	0	mmu-miR-582-5p	-0.08	-0.08	N/A
TMEM86A	ENST00000280734.2	transmembrane protein 86A	5	1	0	0	1	0	mmu-miR-582-5p	-0.08	-0.08	N/A
CNGB3	ENST00000320005.5	cyclic nucleotide gated channel beta 3	5	1	0	1	0	0	mmu-miR-582-5p	-0.08	-0.08	N/A
CD47	ENST00000361309.5	CD47 molecule	520	1	0	0	1	1	mmu-miR-582-5p	-0.08	-0.08	N/A
MYC	ENST00000377970.2	v-myc avian myelocytomatosis viral oncogene homolog	22906	1	0	0	1	0	mmu-miR-582-5p	-0.08	-0.08	N/A
FOXC2	ENST00000320354.4	forkhead box C2 (MFH-1, mesenchyme forkhead 1)	665	1	0	1	0	0	mmu-miR-582-5p	-0.08	-0.09	N/A
GLS	ENST00000338435.4	glutaminase	1927	1	0	1	0	1	mmu-miR-582-5p	-0.08	-0.08	N/A
TOX3	ENST00000407228.3	TOX high mobility group box family member 3	59	1	0	0	1	3	mmu-miR-582-5p	-0.08	-0.1	N/A
TDGF1	ENST00000296145.5	teratocarcinoma-derived growth factor 1	5	1	0	0	1	0	mmu-miR-582-5p	-0.08	-0.08	N/A
FRMD3	ENST00000304195.3	FERM domain containing 3	14	1	0	0	1	0	mmu-miR-582-5p	-0.08	-0.08	N/A
LRRTM4	ENST00000409088.3	leucine rich repeat transmembrane neuronal 4	5	2	1	1	0	0	mmu-miR-582-5p	-0.08	-0.08	N/A
SLC25A12	ENST00000422440.2	solute carrier family 25 (aspartate/glutamate carrier), member 12	566	1	0	1	0	3	mmu-miR-582-5p	-0.08	-0.08	N/A
CALCR	ENST00000359558.2	calcitonin receptor	5	1	0	1	0	0	mmu-miR-582-5p	-0.08	-0.08	N/A
ZNF852	ENST00000436261.1	zinc finger protein 852	26	1	0	0	1	0	mmu-miR-582-5p	-0.08	-0.08	N/A
GP5	ENST00000401815.1	glycoprotein V (platelet)	5	1	0	0	1	0	mmu-miR-582-5p	-0.08	-0.08	N/A
MYO5B	ENST00000285039.7	myosin VB	12	1	0	0	1	0	mmu-miR-582-5p	-0.08	-0.08	N/A
ZDHHC17	ENST00000426126.2	zinc finger, DHHC-type containing 17	117	2	0	1	1	1	mmu-miR-582-5p	-0.08	-0.16	N/A
TMEM64	ENST00000458549.2	transmembrane protein 64	200	3	1	0	2	2	mmu-miR-582-5p	-0.08	-0.26	N/A
TAOK1	ENST00000261716.3	TAO kinase 1	164	1	1	0	0	3	mmu-miR-582-5p	-0.08	-0.21	N/A
GYS2	ENST00000261195.2	glycogen synthase 2 (liver)	5	1	0	0	1	0	mmu-miR-582-5p	-0.08	-0.08	N/A
CADPS	ENST00000490353.2	Ca++-dependent secretion activator	5	1	0	1	0	0	mmu-miR-582-5p	-0.08	-0.08	N/A
SRGAP2	ENST00000414007.1	SLIT-ROBO Rho GTPase activating protein 2	98	1	0	1	0	0	mmu-miR-582-5p	-0.08	-0.09	N/A
GYPA	ENST00000360771.4	glycophorin A (MNS blood group)	5	1	0	0	1	0	mmu-miR-582-5p	-0.08	-0.08	N/A
B4GALT4	ENST00000467604.1	UDP-Gal:betaGlcNAc beta 1,4- galactosyltransferase, polypeptide 4	196	1	0	0	1	0	mmu-miR-582-5p	-0.08	-0.08	N/A
CHRM2	ENST00000445907.2	cholinergic receptor, muscarinic 2	5	1	0	0	1	0	mmu-miR-582-5p	-0.08	-0.08	N/A
MEGF11	ENST00000360698.4	multiple EGF-like-domains 11	7	1	0	0	1	2	mmu-miR-582-5p	-0.08	-0.08	N/A
PPP2R2D	ENST00000422256.2	protein phosphatase 2, regulatory subunit B, delta	169	1	0	1	0	0	mmu-miR-582-5p	-0.08	-0.14	N/A
GOPC	ENST00000368498.2	golgi-associated PDZ and coiled-coil motif containing	451	1	0	1	0	1	mmu-miR-582-5p	-0.08	-0.14	N/A
SBF2	ENST00000256190.8	SET binding factor 2	65	1	0	1	0	0	mmu-miR-582-5p	-0.08	-0.09	N/A
ZNF697	ENST00000421812.2	zinc finger protein 697	43	1	0	1	0	0	mmu-miR-582-5p	-0.08	-0.09	N/A
SFT2D3	ENST00000310981.4	SFT2 domain containing 3	313	1	0	0	1	1	mmu-miR-582-5p	-0.08	-0.13	N/A
NEU3	ENST00000294064.4	sialidase 3 (membrane sialidase)	243	1	1	0	0	0	mmu-miR-582-5p	-0.08	-0.08	N/A
KLHL15	ENST00000328046.8	kelch-like family member 15	42	2	1	1	0	0	mmu-miR-582-5p	-0.08	-0.14	N/A
KCNJ2	ENST00000243457.3	potassium inwardly-rectifying channel, subfamily J, member 2	5	1	0	1	0	1	mmu-miR-582-5p	-0.08	-0.08	N/A
ZCCHC2	ENST00000269499.5	zinc finger, CCHC domain containing 2	13	1	0	0	1	1	mmu-miR-582-5p	-0.08	-0.08	N/A
FAM178B	ENST00000417561.3	family with sequence similarity 178, member B	5	1	0	1	0	0	mmu-miR-582-5p	-0.08	-0.08	N/A
PCMTD2	ENST00000308824.6	protein-L-isoaspartate (D-aspartate) O-methyltransferase domain containing 2	476	1	0	0	1	0	mmu-miR-582-5p	-0.08	-0.08	N/A
PROX1	ENST00000366958.4	prospero homeobox 1	131	2	0	0	2	1	mmu-miR-582-5p	-0.08	-0.08	N/A
KIF1B	ENST00000377086.1	kinesin family member 1B	234	3	2	0	1	1	mmu-miR-582-5p	-0.08	-0.08	N/A
RALA	ENST00000005257.2	v-ral simian leukemia viral oncogene homolog A (ras related)	21	1	0	1	0	1	mmu-miR-582-5p	-0.08	-0.16	N/A
TET3	ENST00000409262.3	tet methylcytosine dioxygenase 3	1437	1	0	0	1	1	mmu-miR-582-5p	-0.08	-0.08	N/A
RNF11	ENST00000242719.3	ring finger protein 11	5881	1	0	1	0	1	mmu-miR-582-5p	-0.08	-0.09	N/A
RABL3	ENST00000273375.3	RAB, member of RAS oncogene family-like 3	165	2	0	1	1	0	mmu-miR-582-5p	-0.08	-0.15	N/A
SP3	ENST00000310015.6	Sp3 transcription factor	285	1	0	1	0	1	mmu-miR-582-5p	-0.08	-0.26	N/A
TANGO2	ENST00000434570.2	transport and golgi organization 2 homolog (Drosophila)	119	1	0	1	0	0	mmu-miR-582-5p	-0.08	-0.08	N/A
CSNK2A1	ENST00000349736.5	casein kinase 2, alpha 1 polypeptide	1927	2	0	1	1	0	mmu-miR-582-5p	-0.08	-0.09	N/A
DIO2	ENST00000438257.4	deiodinase, iodothyronine, type II	98	1	1	0	0	0	mmu-miR-582-5p	-0.08	-0.1	N/A
CTDSPL	ENST00000443503.2	CTD (carboxy-terminal domain, RNA polymerase II, polypeptide A) small phosphatase-like	372	1	0	0	1	0	mmu-miR-582-5p	-0.08	-0.1	N/A
PLXNB2	ENST00000449103.1	plexin B2	82	1	0	0	1	1	mmu-miR-582-5p	-0.08	-0.08	N/A
FGF13	ENST00000315930.6	fibroblast growth factor 13	17	1	0	1	0	0	mmu-miR-582-5p	-0.08	-0.08	N/A
PABPC1L2B	ENST00000373521.2	poly(A) binding protein, cytoplasmic 1-like 2B	5	1	0	1	0	0	mmu-miR-582-5p	-0.08	-0.08	N/A
PPP1R3A	ENST00000284601.3	protein phosphatase 1, regulatory subunit 3A	5	2	0	0	2	0	mmu-miR-582-5p	-0.08	-0.09	N/A
LYVE1	ENST00000256178.3	lymphatic vessel endothelial hyaluronan receptor 1	5	1	0	0	1	0	mmu-miR-582-5p	-0.08	-0.08	N/A
DACH1	ENST00000305425.4	dachshund homolog 1 (Drosophila)	18	1	0	0	1	0	mmu-miR-582-5p	-0.08	-0.08	N/A
RPRD1B	ENST00000373433.4	regulation of nuclear pre-mRNA domain containing 1B	1140	1	0	0	1	1	mmu-miR-582-5p	-0.08	-0.08	N/A
TSN	ENST00000536142.1	translin	886	2	0	2	0	0	mmu-miR-582-5p	-0.08	-0.21	N/A
CHN2	ENST00000222792.6	chimerin 2	95	1	0	1	0	1	mmu-miR-582-5p	-0.08	-0.09	N/A
WNT5A	ENST00000474267.1	wingless-type MMTV integration site family, member 5A	2080	1	0	0	1	1	mmu-miR-582-5p	-0.08	-0.13	N/A
HPCAL4	ENST00000372844.3	hippocalcin like 4	5	1	0	0	1	1	mmu-miR-582-5p	-0.08	-0.08	N/A
VWC2	ENST00000340652.4	von Willebrand factor C domain containing 2	5	1	0	1	0	1	mmu-miR-582-5p	-0.08	-0.08	N/A
NMNAT2	ENST00000294868.4	nicotinamide nucleotide adenylyltransferase 2	18	1	0	1	0	1	mmu-miR-582-5p	-0.08	-0.08	N/A
PAPOLG	ENST00000238714.3	poly(A) polymerase gamma	49	1	0	1	0	1	mmu-miR-582-5p	-0.08	-0.12	N/A
KCNA5	ENST00000252321.3	potassium voltage-gated channel, shaker-related subfamily, member 5	5	1	0	0	1	0	mmu-miR-582-5p	-0.08	-0.08	N/A
KDSR	ENST00000406396.3	3-ketodihydrosphingosine reductase	322	1	0	0	1	1	mmu-miR-582-5p	-0.08	-0.09	N/A
RNF169	ENST00000299563.4	ring finger protein 169	204	1	0	1	0	2	mmu-miR-582-5p	-0.08	-0.09	N/A
ATF7IP	ENST00000261168.4	activating transcription factor 7 interacting protein	667	2	0	1	1	3	mmu-miR-582-5p	-0.08	-0.08	N/A
PDGFC	ENST00000502773.1	platelet derived growth factor C	238	2	0	2	0	0	mmu-miR-582-5p	-0.08	-0.22	N/A
LYRM5	ENST00000556402.1	LYR motif containing 5	40	1	0	0	1	1	mmu-miR-582-5p	-0.08	-0.18	N/A
GPD1L	ENST00000282541.5	glycerol-3-phosphate dehydrogenase 1-like	130	1	0	1	0	2	mmu-miR-582-5p	-0.08	-0.08	N/A
TBC1D8	ENST00000376840.4	TBC1 domain family, member 8 (with GRAM domain)	47	1	0	1	0	0	mmu-miR-582-5p	-0.08	-0.1	N/A
KCNMB3	ENST00000497599.1	potassium large conductance calcium-activated channel, subfamily M beta member 3	8	1	1	0	0	1	mmu-miR-582-5p	-0.08	-0.22	N/A
CNN3	ENST00000370206.4	calponin 3, acidic	4490	1	0	1	0	1	mmu-miR-582-5p	-0.08	-0.25	N/A
SMAD1	ENST00000302085.4	SMAD family member 1	240	1	0	1	0	0	mmu-miR-582-5p	-0.08	-0.08	N/A
FBXL5	ENST00000341285.3	F-box and leucine-rich repeat protein 5	487	1	0	1	0	1	mmu-miR-582-5p	-0.08	-0.08	N/A
NXPH4	ENST00000349394.5	neurexophilin 4	25	1	0	0	1	0	mmu-miR-582-5p	-0.08	-0.08	N/A
APBA1	ENST00000265381.4	amyloid beta (A4) precursor protein-binding, family A, member 1	12	1	0	0	1	0	mmu-miR-582-5p	-0.08	-0.08	N/A
SLC24A4	ENST00000393265.2	solute carrier family 24 (sodium/potassium/calcium exchanger), member 4	5	1	0	0	1	2	mmu-miR-582-5p	-0.08	-0.08	N/A
NPTX1	ENST00000306773.4	neuronal pentraxin I	1876	1	0	0	1	1	mmu-miR-582-5p	-0.08	-0.08	N/A
BLOC1S2	ENST00000441611.1	biogenesis of lysosomal organelles complex-1, subunit 2	83	1	0	0	1	1	mmu-miR-582-5p	-0.08	-0.17	N/A
SALL1	ENST00000566102.1	sal-like 1 (Drosophila)	95	1	0	0	1	0	mmu-miR-582-5p	-0.08	-0.19	N/A
PGAP1	ENST00000354764.4	post-GPI attachment to proteins 1	106	3	1	2	0	0	mmu-miR-582-5p	-0.08	-0.1	N/A
NOTCH2NL	ENST00000369340.3	notch 2 N-terminal like	5	1	0	0	1	3	mmu-miR-582-5p	-0.08	-0.08	N/A
EXD2	ENST00000409018.3	exonuclease 3'-5' domain containing 2	3135	1	0	1	0	0	mmu-miR-582-5p	-0.08	-0.08	N/A
PIGF	ENST00000281382.6	phosphatidylinositol glycan anchor biosynthesis, class F	5	1	0	0	1	0	mmu-miR-582-5p	-0.08	-0.08	N/A
SMARCA2	ENST00000349721.2	SWI/SNF related, matrix associated, actin dependent regulator of chromatin, subfamily a, member 2	158	1	0	0	1	0	mmu-miR-582-5p	-0.08	-0.08	N/A
GPA33	ENST00000367868.3	glycoprotein A33 (transmembrane)	5	1	0	1	0	0	mmu-miR-582-5p	-0.08	-0.08	N/A
SLC16A14	ENST00000295190.4	solute carrier family 16, member 14	34	1	0	1	0	0	mmu-miR-582-5p	-0.08	-0.08	N/A
OR9Q1	ENST00000335397.3	olfactory receptor, family 9, subfamily Q, member 1	5	1	0	1	0	0	mmu-miR-582-5p	-0.08	-0.08	N/A
E2F3	ENST00000346618.3	E2F transcription factor 3	91	1	0	1	0	0	mmu-miR-582-5p	-0.08	-0.08	N/A
GPR116	ENST00000283296.7	G protein-coupled receptor 116	5	1	0	0	1	0	mmu-miR-582-5p	-0.08	-0.08	N/A
MAP3K7	ENST00000369325.3	mitogen-activated protein kinase kinase kinase 7	1172	1	0	1	0	0	mmu-miR-582-5p	-0.08	-0.08	N/A
RAB10	ENST00000264710.4	RAB10, member RAS oncogene family	998	3	0	2	1	0	mmu-miR-582-5p	-0.08	-0.37	N/A
RIMKLB	ENST00000357529.3	ribosomal modification protein rimK-like family member B	164	2	0	0	2	0	mmu-miR-582-5p	-0.08	-0.14	N/A
UBE2W	ENST00000517608.1	ubiquitin-conjugating enzyme E2W (putative)	102	2	0	0	2	4	mmu-miR-582-5p	-0.08	-0.09	N/A
CTTNBP2NL	ENST00000271277.6	CTTNBP2 N-terminal like	182	2	0	0	2	0	mmu-miR-582-5p	-0.08	-0.1	N/A
SLC33A1	ENST00000392845.3	solute carrier family 33 (acetyl-CoA transporter), member 1	145	1	0	1	0	1	mmu-miR-582-5p	-0.08	-0.09	N/A
SLC4A4	ENST00000340595.3	solute carrier family 4 (sodium bicarbonate cotransporter), member 4	400	0	0	0	0	0	mmu-miR-582-5p	-0.08	-0.08	N/A
SPATA5	ENST00000274008.4	spermatogenesis associated 5	168	1	0	0	1	0	mmu-miR-582-5p	-0.08	-0.09	N/A
RAB2B	ENST00000397762.1	RAB2B, member RAS oncogene family	171	1	0	0	1	1	mmu-miR-582-5p	-0.08	-0.08	N/A
PI15	ENST00000260113.2	peptidase inhibitor 15	12	1	0	0	1	1	mmu-miR-582-5p	-0.07	-0.07	N/A
SCRIB	ENST00000356994.2	scribbled planar cell polarity protein	16	0	0	0	0	0	mmu-miR-582-5p	-0.07	-0.07	N/A
PBLD	ENST00000336578.1	phenazine biosynthesis-like protein domain containing	44	1	0	0	1	0	mmu-miR-582-5p	-0.07	-0.07	N/A
PEX11A	ENST00000300056.3	peroxisomal biogenesis factor 11 alpha	82	1	0	0	1	0	mmu-miR-582-5p	-0.07	-0.07	N/A
RP11-625H11.1	ENST00000558940.1	Uncharacterized protein	5	1	0	0	1	0	mmu-miR-582-5p	-0.07	-0.07	N/A
MAT2A	ENST00000306434.3	methionine adenosyltransferase II, alpha	8	1	0	0	1	2	mmu-miR-582-5p	-0.07	-0.08	N/A
KIF3A	ENST00000378746.4	kinesin family member 3A	33	3	0	2	1	0	mmu-miR-582-5p	-0.07	-0.09	N/A
SMARCA4	ENST00000358026.2	SWI/SNF related, matrix associated, actin dependent regulator of chromatin, subfamily a, member 4	662	1	0	1	0	2	mmu-miR-582-5p	-0.07	-0.1	N/A
TMEM123	ENST00000361236.3	transmembrane protein 123	2135	1	0	0	1	0	mmu-miR-582-5p	-0.07	-0.08	N/A
DNAJC5	ENST00000360864.4	DnaJ (Hsp40) homolog, subfamily C, member 5	1089	0	0	0	0	2	mmu-miR-582-5p	-0.07	-0.15	N/A
EPB41L3	ENST00000341928.2	erythrocyte membrane protein band 4.1-like 3	179	1	0	0	1	0	mmu-miR-582-5p	-0.07	-0.1	N/A
TMEM107	ENST00000532998.1	transmembrane protein 107	585	1	1	0	0	1	mmu-miR-582-5p	-0.07	-0.3	N/A
RABEP1	ENST00000262477.6	rabaptin, RAB GTPase binding effector protein 1	1163	2	1	1	0	1	mmu-miR-582-5p	-0.07	-0.21	N/A
TSPYL4	ENST00000420283.1	TSPY-like 4	5	2	0	1	1	0	mmu-miR-582-5p	-0.07	-0.07	N/A
RAB27B	ENST00000262094.5	RAB27B, member RAS oncogene family	5	1	0	1	0	1	mmu-miR-582-5p	-0.07	-0.07	N/A
PTGFR	ENST00000370756.3	prostaglandin F receptor (FP)	20	2	0	1	1	0	mmu-miR-582-5p	-0.07	-0.07	N/A
AP4E1	ENST00000261842.5	adaptor-related protein complex 4, epsilon 1 subunit	57	1	0	1	0	0	mmu-miR-582-5p	-0.07	-0.07	N/A
FAM135B	ENST00000395297.1	family with sequence similarity 135, member B	5	1	0	0	1	2	mmu-miR-582-5p	-0.07	-0.07	N/A
EPM2A	ENST00000367519.3	epilepsy, progressive myoclonus type 2A, Lafora disease (laforin)	197	1	0	0	1	1	mmu-miR-582-5p	-0.07	-0.1	N/A
CXCR4	ENST00000409817.1	chemokine (C-X-C motif) receptor 4	14	1	0	1	0	1	mmu-miR-582-5p	-0.07	-0.1	N/A
NUDT11	ENST00000375992.3	nudix (nucleoside diphosphate linked moiety X)-type motif 11	28	2	0	2	0	0	mmu-miR-582-5p	-0.07	-0.41	N/A
CALU	ENST00000535011.2	calumenin	3079	2	0	1	1	0	mmu-miR-582-5p	-0.07	-0.1	N/A
KIAA1644	ENST00000381176.4	KIAA1644	10	1	1	0	0	0	mmu-miR-582-5p	-0.07	-0.15	N/A
ELMOD1	ENST00000265840.7	ELMO/CED-12 domain containing 1	24	1	0	1	0	1	mmu-miR-582-5p	-0.07	-0.07	N/A
TANC1	ENST00000263635.6	tetratricopeptide repeat, ankyrin repeat and coiled-coil containing 1	618	1	0	1	0	1	mmu-miR-582-5p	-0.07	-0.09	N/A
CLNK	ENST00000226951.6	cytokine-dependent hematopoietic cell linker	5	1	0	0	1	1	mmu-miR-582-5p	-0.07	-0.07	N/A
ST3GAL5	ENST00000393808.3	ST3 beta-galactoside alpha-2,3-sialyltransferase 5	5	1	0	1	0	0	mmu-miR-582-5p	-0.07	-0.07	N/A
RBL2	ENST00000262133.6	retinoblastoma-like 2 (p130)	108	2	0	1	1	1	mmu-miR-582-5p	-0.07	-0.09	N/A
TM4SF1	ENST00000472441.1	transmembrane 4 L six family member 1	1401	1	0	0	1	1	mmu-miR-582-5p	-0.07	-0.07	N/A
UCHL5	ENST00000367455.4	ubiquitin carboxyl-terminal hydrolase L5	1150	1	0	1	0	1	mmu-miR-582-5p	-0.07	-0.16	N/A
SETD7	ENST00000274031.3	SET domain containing (lysine methyltransferase) 7	76	1	0	1	0	2	mmu-miR-582-5p	-0.07	-0.07	N/A
HDX	ENST00000297977.5	highly divergent homeobox	20	2	0	2	0	1	mmu-miR-582-5p	-0.07	-0.09	N/A
SIK1	ENST00000270162.6	salt-inducible kinase 1	2163	1	0	0	1	1	mmu-miR-582-5p	-0.07	-0.07	N/A
SRSF10	ENST00000343255.5	serine/arginine-rich splicing factor 10	1920	1	0	1	0	3	mmu-miR-582-5p	-0.07	-0.25	N/A
EPS8	ENST00000543523.1	epidermal growth factor receptor pathway substrate 8	2643	0	0	0	0	0	mmu-miR-582-5p	-0.07	-0.07	N/A
PRKCB	ENST00000303531.7	protein kinase C, beta	81	1	0	0	1	1	mmu-miR-582-5p	-0.07	-0.07	N/A
C5	ENST00000223642.1	complement component 5	272	1	0	1	0	0	mmu-miR-582-5p	-0.07	-0.07	N/A
FAM65B	ENST00000259698.4	family with sequence similarity 65, member B	7	1	0	1	0	2	mmu-miR-582-5p	-0.07	-0.07	N/A
SLCO4C1	ENST00000310954.6	solute carrier organic anion transporter family, member 4C1	13	1	0	0	1	0	mmu-miR-582-5p	-0.07	-0.07	N/A
PDE4A	ENST00000380702.2	phosphodiesterase 4A, cAMP-specific	48	0	0	0	0	1	mmu-miR-582-5p	-0.07	-0.07	N/A
MAP4K5	ENST00000013125.4	mitogen-activated protein kinase kinase kinase kinase 5	634	1	0	1	0	0	mmu-miR-582-5p	-0.07	-0.07	N/A
SLC10A1	ENST00000216540.4	solute carrier family 10 (sodium/bile acid cotransporter), member 1	5	1	0	1	0	0	mmu-miR-582-5p	-0.07	-0.07	N/A
HEXIM1	ENST00000332499.2	hexamethylene bis-acetamide inducible 1	179	1	1	0	0	0	mmu-miR-582-5p	-0.07	-0.23	N/A
TMX3	ENST00000299608.2	thioredoxin-related transmembrane protein 3	348	1	0	0	1	0	mmu-miR-582-5p	-0.07	-0.08	N/A
MAPKBP1	ENST00000457542.2	mitogen-activated protein kinase binding protein 1	36	2	0	2	0	0	mmu-miR-582-5p	-0.07	-0.07	N/A
SLC35D3	ENST00000331858.4	solute carrier family 35, member D3	13	1	0	0	1	0	mmu-miR-582-5p	-0.07	-0.07	N/A
ADAMTS13	ENST00000371916.1	ADAM metallopeptidase with thrombospondin type 1 motif, 13	41	1	0	1	0	0	mmu-miR-582-5p	-0.07	-0.07	N/A
MDGA2	ENST00000426342.1	MAM domain containing glycosylphosphatidylinositol anchor 2	5	3	0	2	1	0	mmu-miR-582-5p	-0.07	-0.07	N/A
MID1IP1	ENST00000336949.6	MID1 interacting protein 1	356	1	0	0	1	1	mmu-miR-582-5p	-0.07	-0.07	N/A
TRAF6	ENST00000526995.1	TNF receptor-associated factor 6, E3 ubiquitin protein ligase	91	1	0	0	1	1	mmu-miR-582-5p	-0.07	-0.1	N/A
NIPSNAP3A	ENST00000374767.4	nipsnap homolog 3A (C. elegans)	199	1	0	0	1	0	mmu-miR-582-5p	-0.07	-0.13	N/A
ABCC5	ENST00000334444.6	ATP-binding cassette, sub-family C (CFTR/MRP), member 5	453	1	0	0	1	0	mmu-miR-582-5p	-0.07	-0.08	N/A
TPD52	ENST00000379096.5	tumor protein D52	4585	1	0	1	0	1	mmu-miR-582-5p	-0.07	-0.15	N/A
TWIST1	ENST00000242261.5	twist basic helix-loop-helix transcription factor 1	190	1	1	0	0	0	mmu-miR-582-5p	-0.07	-0.23	N/A
LHX9	ENST00000367390.3	LIM homeobox 9	40	2	0	0	2	0	mmu-miR-582-5p	-0.07	-0.23	N/A
CSNK1A1	ENST00000261798.5	casein kinase 1, alpha 1	769	2	0	0	2	0	mmu-miR-582-5p	-0.07	-0.31	N/A
SLFN5	ENST00000299977.4	schlafen family member 5	195	1	0	0	1	0	mmu-miR-582-5p	-0.07	-0.12	N/A
SOX17	ENST00000297316.4	SRY (sex determining region Y)-box 17	65	1	0	0	1	0	mmu-miR-582-5p	-0.07	-0.17	N/A
MMP16	ENST00000286614.6	matrix metallopeptidase 16 (membrane-inserted)	12	3	2	0	1	3	mmu-miR-582-5p	-0.07	-0.07	N/A
PLA2G15	ENST00000219345.5	phospholipase A2, group XV	2670	1	0	1	0	0	mmu-miR-582-5p	-0.07	-0.07	N/A
PPP2R2C	ENST00000335585.5	protein phosphatase 2, regulatory subunit B, gamma	115	1	0	0	1	2	mmu-miR-582-5p	-0.07	-0.07	N/A
TCHH	ENST00000368804.1	trichohyalin	7	1	0	1	0	0	mmu-miR-582-5p	-0.07	-0.07	N/A
KCNIP4	ENST00000382148.3	Kv channel interacting protein 4	5	1	0	1	0	0	mmu-miR-582-5p	-0.07	-0.07	N/A
GABBR2	ENST00000259455.2	gamma-aminobutyric acid (GABA) B receptor, 2	214	1	0	1	0	0	mmu-miR-582-5p	-0.07	-0.07	N/A
MSI1	ENST00000257552.2	musashi RNA-binding protein 1	287	0	0	0	0	0	mmu-miR-582-5p	-0.07	-0.07	N/A
OLFM4	ENST00000219022.2	olfactomedin 4	5	1	0	0	1	0	mmu-miR-582-5p	-0.07	-0.07	N/A
SWT1	ENST00000367500.4	SWT1 RNA endoribonuclease homolog (S. cerevisiae)	104	1	0	1	0	0	mmu-miR-582-5p	-0.07	-0.07	N/A
ADAM22	ENST00000398204.4	ADAM metallopeptidase domain 22	115	4	0	1	3	0	mmu-miR-582-5p	-0.07	-0.15	N/A
NUDT21	ENST00000300291.5	nudix (nucleoside diphosphate linked moiety X)-type motif 21	629	2	1	1	0	0	mmu-miR-582-5p	-0.07	-0.27	N/A
CDK17	ENST00000543119.2	cyclin-dependent kinase 17	475	2	0	1	1	1	mmu-miR-582-5p	-0.07	-0.07	N/A
NETO2	ENST00000562435.1	neuropilin (NRP) and tolloid (TLL)-like 2	723	3	0	0	3	1	mmu-miR-582-5p	-0.07	-0.27	N/A
ARMC10	ENST00000323716.3	armadillo repeat containing 10	147	1	0	0	1	2	mmu-miR-582-5p	-0.07	-0.08	N/A
SLC23A2	ENST00000338244.1	solute carrier family 23 (ascorbic acid transporter), member 2	121	0	0	0	0	2	mmu-miR-582-5p	-0.07	-0.07	N/A
RABGAP1	ENST00000373647.4	RAB GTPase activating protein 1	514	2	0	1	1	0	mmu-miR-582-5p	-0.07	-0.13	N/A
ZCCHC16	ENST00000340433.2	zinc finger, CCHC domain containing 16	5	1	0	0	1	0	mmu-miR-582-5p	-0.07	-0.07	N/A
HR	ENST00000381418.4	hair growth associated	248	1	1	0	0	0	mmu-miR-582-5p	-0.07	-0.07	N/A
SNRNP200	ENST00000323853.5	small nuclear ribonucleoprotein 200kDa (U5)	256	1	0	1	0	0	mmu-miR-582-5p	-0.07	-0.07	N/A
ATE1	ENST00000369043.3	arginyltransferase 1	237	1	1	0	0	0	mmu-miR-582-5p	-0.07	-0.07	N/A
HNRNPK	ENST00000376281.4	heterogeneous nuclear ribonucleoprotein K	124	0	0	0	0	0	mmu-miR-582-5p	-0.07	-0.07	N/A
GMNC	ENST00000442080.1	geminin coiled-coil domain containing	19	1	0	1	0	1	mmu-miR-582-5p	-0.07	-0.07	N/A
F11	ENST00000264692.4	coagulation factor XI	5	1	0	0	1	0	mmu-miR-582-5p	-0.07	-0.07	N/A
CNR1	ENST00000369501.2	cannabinoid receptor 1 (brain)	40	1	0	1	0	1	mmu-miR-582-5p	-0.07	-0.08	N/A
RSPH4A	ENST00000368581.4	radial spoke head 4 homolog A (Chlamydomonas)	5	1	0	1	0	0	mmu-miR-582-5p	-0.07	-0.07	N/A
SLC6A15	ENST00000266682.5	solute carrier family 6 (neutral amino acid transporter), member 15	508	1	0	1	0	0	mmu-miR-582-5p	-0.07	-0.14	N/A
KCNH5	ENST00000322893.7	potassium voltage-gated channel, subfamily H (eag-related), member 5	157	2	0	1	1	2	mmu-miR-582-5p	-0.07	-0.09	N/A
SOWAHC	ENST00000356454.3	sosondowah ankyrin repeat domain family member C	431	1	0	0	1	0	mmu-miR-582-5p	-0.07	-0.08	N/A
MAP9	ENST00000311277.4	microtubule-associated protein 9	45	1	0	1	0	2	mmu-miR-582-5p	-0.07	-0.08	N/A
TAL2	ENST00000334077.3	T-cell acute lymphocytic leukemia 2	21	1	0	0	1	0	mmu-miR-582-5p	-0.07	-0.09	N/A
KLHL11	ENST00000319121.3	kelch-like family member 11	16	1	0	1	0	0	mmu-miR-582-5p	-0.07	-0.1	N/A
FMNL2	ENST00000288670.9	formin-like 2	31	1	0	0	1	0	mmu-miR-582-5p	-0.07	-0.07	N/A
DPYSL3	ENST00000398514.3	dihydropyrimidinase-like 3	5209	1	1	0	0	1	mmu-miR-582-5p	-0.07	-0.07	N/A
MAN1A1	ENST00000368468.3	mannosidase, alpha, class 1A, member 1	248	2	0	0	2	1	mmu-miR-582-5p	-0.07	-0.1	N/A
C5orf24	ENST00000394976.3	chromosome 5 open reading frame 24	2668	1	0	0	1	3	mmu-miR-582-5p	-0.07	-0.07	N/A
SGIP1	ENST00000371036.3	SH3-domain GRB2-like (endophilin) interacting protein 1	180	1	0	1	0	0	mmu-miR-582-5p	-0.07	-0.07	N/A
NALCN	ENST00000251127.6	sodium leak channel, non-selective	5	1	1	0	0	0	mmu-miR-582-5p	-0.07	-0.07	N/A
SOGA2	ENST00000359865.3	SOGA family member 2	47	2	0	0	2	0	mmu-miR-582-5p	-0.07	-0.07	N/A
KBTBD6	ENST00000379485.1	kelch repeat and BTB (POZ) domain containing 6	51	1	0	0	1	0	mmu-miR-582-5p	-0.07	-0.07	N/A
TNFSF15	ENST00000374045.4	tumor necrosis factor (ligand) superfamily, member 15	29	1	0	0	1	1	mmu-miR-582-5p	-0.07	-0.07	N/A
LGR5	ENST00000266674.5	leucine-rich repeat containing G protein-coupled receptor 5	137	1	0	1	0	0	mmu-miR-582-5p	-0.07	-0.07	N/A
KLHL31	ENST00000370905.3	kelch-like family member 31	16	3	0	2	1	0	mmu-miR-582-5p	-0.07	-0.07	N/A
RAB18	ENST00000356940.6	RAB18, member RAS oncogene family	1410	2	0	1	1	2	mmu-miR-582-5p	-0.07	-0.3	N/A
BMP6	ENST00000283147.6	bone morphogenetic protein 6	1070	2	0	2	0	0	mmu-miR-582-5p	-0.07	-0.1	N/A
KLF12	ENST00000377669.2	Kruppel-like factor 12	251	0	0	0	0	3	mmu-miR-582-5p	-0.07	-0.07	N/A
ARMC1	ENST00000276569.3	armadillo repeat containing 1	93	1	0	1	0	2	mmu-miR-582-5p	-0.07	-0.16	N/A
TIMM8A	ENST00000372902.3	translocase of inner mitochondrial membrane 8 homolog A (yeast)	147	1	0	1	0	0	mmu-miR-582-5p	-0.07	-0.22	N/A
FBXO48	ENST00000377957.3	F-box protein 48	13	1	0	0	1	1	mmu-miR-582-5p	-0.07	-0.18	N/A
SETD5	ENST00000402198.1	SET domain containing 5	48	1	0	0	1	0	mmu-miR-582-5p	-0.07	-0.12	N/A
KCNMB2	ENST00000432997.1	potassium large conductance calcium-activated channel, subfamily M, beta member 2	5	1	0	0	1	0	mmu-miR-582-5p	-0.07	-0.07	N/A
PMP22	ENST00000395938.2	peripheral myelin protein 22	1152	1	0	1	0	0	mmu-miR-582-5p	-0.07	-0.07	N/A
TXLNG	ENST00000380122.5	taxilin gamma	96	1	0	0	1	2	mmu-miR-582-5p	-0.07	-0.08	N/A
ZC2HC1A	ENST00000263849.4	zinc finger, C2HC-type containing 1A	176	1	0	1	0	1	mmu-miR-582-5p	-0.07	-0.11	N/A
ATOH7	ENST00000373673.3	atonal homolog 7 (Drosophila)	11	1	0	1	0	0	mmu-miR-582-5p	-0.07	-0.25	N/A
METTL10	ENST00000368836.2	methyltransferase like 10	919	2	0	1	1	1	mmu-miR-582-5p	-0.07	-0.44	N/A
PRRT4	ENST00000489835.2	proline-rich transmembrane protein 4	5	0	0	0	0	0	mmu-miR-582-5p	-0.07	-0.07	N/A
HOXD10	ENST00000249501.4	homeobox D10	182	1	0	1	0	0	mmu-miR-582-5p	-0.07	-0.07	N/A
AL391421.1	ENST00000372387.1	Uncharacterized protein; cDNA FLJ43696 fis, clone TBAES2007964	5	1	0	1	0	0	mmu-miR-582-5p	-0.07	-0.07	N/A
CDC42EP3	ENST00000295324.3	CDC42 effector protein (Rho GTPase binding) 3	1749	0	0	0	0	2	mmu-miR-582-5p	-0.07	-0.11	N/A
CCNJ	ENST00000265992.5	cyclin J	5	1	1	0	0	0	mmu-miR-582-5p	-0.07	-0.07	N/A
PBRM1	ENST00000356770.4	polybromo 1	689	2	0	2	0	0	mmu-miR-582-5p	-0.07	-0.07	N/A
SALL4	ENST00000217086.4	sal-like 4 (Drosophila)	155	1	0	0	1	0	mmu-miR-582-5p	-0.07	-0.07	N/A
CCDC88A	ENST00000336838.6	coiled-coil domain containing 88A	141	2	1	0	1	2	mmu-miR-582-5p	-0.07	-0.15	N/A
CREG2	ENST00000324768.5	cellular repressor of E1A-stimulated genes 2	38	1	1	0	0	0	mmu-miR-582-5p	-0.07	-0.11	N/A
ALS2	ENST00000457679.2	amyotrophic lateral sclerosis 2 (juvenile)	206	1	0	1	0	1	mmu-miR-582-5p	-0.07	-0.07	N/A
CRHR1	ENST00000398285.3	corticotropin releasing hormone receptor 1	9	1	0	0	1	0	mmu-miR-582-5p	-0.07	-0.07	N/A
HDAC8	ENST00000439122.2	histone deacetylase 8	24	1	0	0	1	1	mmu-miR-582-5p	-0.07	-0.07	N/A
NEUROG2	ENST00000313341.3	neurogenin 2	5	1	0	0	1	0	mmu-miR-582-5p	-0.07	-0.07	N/A
AC074091.13	ENST00000379677.2	Uncharacterized protein	5	1	0	1	0	0	mmu-miR-582-5p	-0.07	-0.07	N/A
RRP8	ENST00000254605.6	ribosomal RNA processing 8, methyltransferase, homolog (yeast)	423	1	0	1	0	2	mmu-miR-582-5p	-0.07	-0.14	N/A
KCNA7	ENST00000221444.1	potassium voltage-gated channel, shaker-related subfamily, member 7	11	1	0	0	1	1	mmu-miR-582-5p	-0.07	-0.07	N/A
RASD2	ENST00000216127.4	RASD family, member 2	10	0	0	0	0	0	mmu-miR-582-5p	-0.07	-0.07	N/A
MTBP	ENST00000305949.1	Mdm2, transformed 3T3 cell double minute 2, p53 binding protein (mouse) binding protein, 104kDa	58	1	0	1	0	0	mmu-miR-582-5p	-0.07	-0.07	N/A
TMTC1	ENST00000256062.5	transmembrane and tetratricopeptide repeat containing 1	379	1	0	1	0	2	mmu-miR-582-5p	-0.07	-0.07	N/A
SORT1	ENST00000256637.6	sortilin 1	2111	2	0	1	1	1	mmu-miR-582-5p	-0.06	-0.07	N/A
DPY19L1	ENST00000310974.4	dpy-19-like 1 (C. elegans)	80	1	0	0	1	1	mmu-miR-582-5p	-0.06	-0.07	N/A
SCD	ENST00000370355.2	stearoyl-CoA desaturase (delta-9-desaturase)	9726	1	0	1	0	0	mmu-miR-582-5p	-0.06	-0.07	N/A
TMEM248	ENST00000341567.4	transmembrane protein 248	3207	1	0	1	0	1	mmu-miR-582-5p	-0.06	-0.07	N/A
MAGI2	ENST00000419488.1	membrane associated guanylate kinase, WW and PDZ domain containing 2	43	1	0	0	1	1	mmu-miR-582-5p	-0.06	-0.07	N/A
RBM27	ENST00000265271.5	RNA binding motif protein 27	130	1	0	1	0	3	mmu-miR-582-5p	-0.06	-0.14	N/A
HMX3	ENST00000357878.5	H6 family homeobox 3	9	1	0	1	0	0	mmu-miR-582-5p	-0.06	-0.15	N/A
SIX3	ENST00000260653.3	SIX homeobox 3	15	1	0	0	1	0	mmu-miR-582-5p	-0.06	-0.09	N/A
CDKL1	ENST00000395834.1	cyclin-dependent kinase-like 1 (CDC2-related kinase)	90	1	0	1	0	0	mmu-miR-582-5p	-0.06	-0.07	N/A
KCNJ10	ENST00000368089.3	potassium inwardly-rectifying channel, subfamily J, member 10	5	1	0	0	1	1	mmu-miR-582-5p	-0.06	-0.06	N/A
OSBPL11	ENST00000296220.5	oxysterol binding protein-like 11	101	1	0	1	0	0	mmu-miR-582-5p	-0.06	-0.06	N/A
NFKB1	ENST00000226574.4	nuclear factor of kappa light polypeptide gene enhancer in B-cells 1	316	1	0	0	1	0	mmu-miR-582-5p	-0.06	-0.06	N/A
KIAA0586	ENST00000423743.3	KIAA0586	95	1	0	0	1	0	mmu-miR-582-5p	-0.06	-0.09	N/A
KCNV1	ENST00000524391.1	potassium channel, subfamily V, member 1	5	1	0	1	0	0	mmu-miR-582-5p	-0.06	-0.06	N/A
CNTNAP3B	ENST00000377564.3	contactin associated protein-like 3B	5	1	1	0	0	2	mmu-miR-582-5p	-0.06	-0.06	N/A
PLOD1	ENST00000196061.4	procollagen-lysine, 2-oxoglutarate 5-dioxygenase 1	5056	1	0	0	1	2	mmu-miR-582-5p	-0.06	-0.13	N/A
HOXC5	ENST00000312492.2	homeobox C5	59	1	0	0	1	0	mmu-miR-582-5p	-0.06	-0.06	N/A
TTC17	ENST00000039989.4	tetratricopeptide repeat domain 17	27	1	0	0	1	0	mmu-miR-582-5p	-0.06	-0.07	N/A
RAB22A	ENST00000244040.3	RAB22A, member RAS oncogene family	484	1	0	1	0	0	mmu-miR-582-5p	-0.06	-0.11	N/A
NPR3	ENST00000265074.8	natriuretic peptide receptor C/guanylate cyclase C (atrionatriuretic peptide receptor C)	517	1	1	0	0	0	mmu-miR-582-5p	-0.06	-0.16	N/A
GPLD1	ENST00000230036.1	glycosylphosphatidylinositol specific phospholipase D1	51	1	0	1	0	1	mmu-miR-582-5p	-0.06	-0.1	N/A
ADAMTSL1	ENST00000380548.4	ADAMTS-like 1	38	1	0	1	0	0	mmu-miR-582-5p	-0.06	-0.1	N/A
PCSK1	ENST00000311106.3	proprotein convertase subtilisin/kexin type 1	83	1	0	1	0	0	mmu-miR-582-5p	-0.06	-0.11	N/A
KCNE1	ENST00000399289.3	potassium voltage-gated channel, Isk-related family, member 1	5	1	0	0	1	0	mmu-miR-582-5p	-0.06	-0.06	N/A
NUP210L	ENST00000368559.3	nucleoporin 210kDa-like	5	1	0	1	0	0	mmu-miR-582-5p	-0.06	-0.06	N/A
PER3	ENST00000377532.3	period circadian clock 3	16	1	0	1	0	0	mmu-miR-582-5p	-0.06	-0.06	N/A
LMF2	ENST00000380796.3	lipase maturation factor 2	1375	1	0	0	1	1	mmu-miR-582-5p	-0.06	-0.06	N/A
SSBP2	ENST00000320672.4	single-stranded DNA binding protein 2	1996	3	0	2	1	2	mmu-miR-582-5p	-0.06	-0.15	N/A
SEMA3D	ENST00000284136.6	sema domain, immunoglobulin domain (Ig), short basic domain, secreted, (semaphorin) 3D	85	2	0	1	1	1	mmu-miR-582-5p	-0.06	-0.13	N/A
MYO1B	ENST00000339514.4	myosin IB	3042	1	0	1	0	1	mmu-miR-582-5p	-0.06	-0.16	N/A
MTMR10	ENST00000435680.1	myotubularin related protein 10	30	2	0	1	1	2	mmu-miR-582-5p	-0.06	-0.1	N/A
PNPLA8	ENST00000426128.2	patatin-like phospholipase domain containing 8	60	1	0	0	1	2	mmu-miR-582-5p	-0.06	-0.14	N/A
TTC3	ENST00000399017.2	tetratricopeptide repeat domain 3	62	1	0	1	0	1	mmu-miR-582-5p	-0.06	-0.07	N/A
TNKS2	ENST00000371627.4	tankyrase, TRF1-interacting ankyrin-related ADP-ribose polymerase 2	205	1	1	0	0	0	mmu-miR-582-5p	-0.06	-0.08	N/A
C9orf91	ENST00000374049.4	chromosome 9 open reading frame 91	151	1	0	0	1	0	mmu-miR-582-5p	-0.06	-0.06	N/A
RPP30	ENST00000371703.3	ribonuclease P/MRP 30kDa subunit	582	1	0	0	1	0	mmu-miR-582-5p	-0.06	-0.26	N/A
ZHX1	ENST00000395571.3	zinc fingers and homeoboxes 1	88	1	0	0	1	0	mmu-miR-582-5p	-0.06	-0.06	N/A
OTUD4	ENST00000454497.2	OTU domain containing 4	18	3	0	2	1	3	mmu-miR-582-5p	-0.06	-0.06	N/A
TAF3	ENST00000344293.5	TAF3 RNA polymerase II, TATA box binding protein (TBP)-associated factor, 140kDa	225	1	0	0	1	1	mmu-miR-582-5p	-0.06	-0.07	N/A
CD276	ENST00000318443.5	CD276 molecule	186	1	0	0	1	0	mmu-miR-582-5p	-0.06	-0.06	N/A
KDM6A	ENST00000377967.4	lysine (K)-specific demethylase 6A	991	1	0	0	1	0	mmu-miR-582-5p	-0.06	-0.09	N/A
ARF1	ENST00000540651.1	ADP-ribosylation factor 1	235	1	0	0	1	0	mmu-miR-582-5p	-0.06	-0.12	N/A
OSBPL6	ENST00000190611.4	oxysterol binding protein-like 6	85	0	0	0	0	1	mmu-miR-582-5p	-0.06	-0.08	N/A
ARL5B	ENST00000377275.3	ADP-ribosylation factor-like 5B	368	1	0	0	1	2	mmu-miR-582-5p	-0.06	-0.1	N/A
UHMK1	ENST00000538489.1	U2AF homology motif (UHM) kinase 1	48	2	0	0	2	3	mmu-miR-582-5p	-0.06	-0.08	N/A
ZNF318	ENST00000361428.2	zinc finger protein 318	113	1	0	1	0	0	mmu-miR-582-5p	-0.06	-0.07	N/A
IGF2R	ENST00000356956.1	insulin-like growth factor 2 receptor	46	0	0	0	0	0	mmu-miR-582-5p	-0.06	-0.08	N/A
MED13	ENST00000397786.2	mediator complex subunit 13	561	1	0	0	1	2	mmu-miR-582-5p	-0.06	-0.1	N/A
SIAH2	ENST00000312960.3	siah E3 ubiquitin protein ligase 2	228	1	0	0	1	0	mmu-miR-582-5p	-0.06	-0.11	N/A
SAMD8	ENST00000372687.4	sterile alpha motif domain containing 8	100	3	0	0	3	2	mmu-miR-582-5p	-0.06	-0.13	N/A
HAUS2	ENST00000260372.3	HAUS augmin-like complex, subunit 2	270	1	0	0	1	0	mmu-miR-582-5p	-0.06	-0.06	N/A
GATM	ENST00000396659.3	glycine amidinotransferase (L-arginine:glycine amidinotransferase)	586	1	0	1	0	0	mmu-miR-582-5p	-0.06	-0.06	N/A
DAG1	ENST00000515359.2	dystroglycan 1 (dystrophin-associated glycoprotein 1)	241	0	0	0	0	0	mmu-miR-582-5p	-0.06	-0.06	N/A
NHS	ENST00000380060.3	Nance-Horan syndrome (congenital cataracts and dental anomalies)	72	1	0	1	0	0	mmu-miR-582-5p	-0.06	-0.06	N/A
SLC32A1	ENST00000217420.1	solute carrier family 32 (GABA vesicular transporter), member 1	5	1	0	1	0	0	mmu-miR-582-5p	-0.06	-0.06	N/A
SLC24A2	ENST00000341998.2	solute carrier family 24 (sodium/potassium/calcium exchanger), member 2	5	3	0	2	1	1	mmu-miR-582-5p	-0.06	-0.06	N/A
HTR1F	ENST00000319595.4	5-hydroxytryptamine (serotonin) receptor 1F, G protein-coupled	5	1	0	0	1	1	mmu-miR-582-5p	-0.06	-0.06	N/A
POLR3G	ENST00000504930.1	polymerase (RNA) III (DNA directed) polypeptide G (32kD)	67	1	0	0	1	0	mmu-miR-582-5p	-0.06	-0.06	N/A
FUT1	ENST00000310160.3	fucosyltransferase 1 (galactoside 2-alpha-L-fucosyltransferase, H blood group)	17	2	0	1	1	0	mmu-miR-582-5p	-0.06	-0.22	N/A
PPARGC1B	ENST00000309241.5	peroxisome proliferator-activated receptor gamma, coactivator 1 beta	12	2	1	0	1	1	mmu-miR-582-5p	-0.06	-0.08	N/A
GNB4	ENST00000232564.3	guanine nucleotide binding protein (G protein), beta polypeptide 4	343	3	1	0	2	1	mmu-miR-582-5p	-0.06	-0.3	N/A
GNG2	ENST00000556752.1	guanine nucleotide binding protein (G protein), gamma 2	199	1	0	0	1	0	mmu-miR-582-5p	-0.06	-0.09	N/A
PRLR	ENST00000342362.5	prolactin receptor	95	2	0	0	2	1	mmu-miR-582-5p	-0.06	-0.08	N/A
ZNF275	ENST00000370251.3	zinc finger protein 275	465	1	0	1	0	2	mmu-miR-582-5p	-0.06	-0.06	N/A
FAM196B	ENST00000377365.3	family with sequence similarity 196, member B	174	1	0	0	1	0	mmu-miR-582-5p	-0.06	-0.06	N/A
SETBP1	ENST00000282030.5	SET binding protein 1	77	1	0	1	0	0	mmu-miR-582-5p	-0.06	-0.07	N/A
CXorf38	ENST00000378426.1	chromosome X open reading frame 38	238	1	0	1	0	1	mmu-miR-582-5p	-0.06	-0.15	N/A
STOX2	ENST00000308497.4	storkhead box 2	379	3	1	1	1	0	mmu-miR-582-5p	-0.06	-0.06	N/A
BLOC1S5	ENST00000397457.2	biogenesis of lysosomal organelles complex-1, subunit 5, muted	187	1	0	0	1	1	mmu-miR-582-5p	-0.06	-0.08	N/A
CASC4	ENST00000299957.6	cancer susceptibility candidate 4	5	1	0	1	0	3	mmu-miR-582-5p	-0.06	-0.06	N/A
CD28	ENST00000324106.8	CD28 molecule	5	2	0	2	0	0	mmu-miR-582-5p	-0.06	-0.06	N/A
AP5M1	ENST00000261558.3	adaptor-related protein complex 5, mu 1 subunit	198	3	0	2	1	3	mmu-miR-582-5p	-0.06	-0.21	N/A
MFAP3	ENST00000436816.1	microfibrillar-associated protein 3	1139	1	1	0	0	0	mmu-miR-582-5p	-0.06	-0.06	N/A
MANSC1	ENST00000535902.1	MANSC domain containing 1	185	1	0	1	0	0	mmu-miR-582-5p	-0.06	-0.06	N/A
N4BP2L2	ENST00000267068.3	NEDD4 binding protein 2-like 2	74	1	0	1	0	0	mmu-miR-582-5p	-0.06	-0.12	N/A
BICD1	ENST00000548411.1	bicaudal D homolog 1 (Drosophila)	205	1	1	0	0	2	mmu-miR-582-5p	-0.06	-0.07	N/A
EPAS1	ENST00000263734.3	endothelial PAS domain protein 1	3689	1	0	1	0	1	mmu-miR-582-5p	-0.06	-0.06	N/A
TULP4	ENST00000367097.3	tubby like protein 4	93	0	0	0	0	3	mmu-miR-582-5p	-0.06	-0.06	N/A
KLF7	ENST00000309446.6	Kruppel-like factor 7 (ubiquitous)	737	3	1	2	0	2	mmu-miR-582-5p	-0.06	-0.2	N/A
LHX4	ENST00000263726.2	LIM homeobox 4	13	1	1	0	0	0	mmu-miR-582-5p	-0.06	-0.16	N/A
GOLGB1	ENST00000340645.5	golgin B1	162	0	0	0	0	0	mmu-miR-582-5p	-0.06	-0.12	N/A
E2F7	ENST00000322886.7	E2F transcription factor 7	308	2	0	1	1	0	mmu-miR-582-5p	-0.06	-0.06	N/A
C16orf52	ENST00000542527.2	chromosome 16 open reading frame 52	102	2	0	1	1	0	mmu-miR-582-5p	-0.06	-0.18	N/A
RP1L1	ENST00000382483.3	retinitis pigmentosa 1-like 1	5	1	0	0	1	0	mmu-miR-582-5p	-0.06	-0.06	N/A
AXIN2	ENST00000307078.5	axin 2	86	1	0	0	1	0	mmu-miR-582-5p	-0.06	-0.06	N/A
SS18L1	ENST00000331758.3	synovial sarcoma translocation gene on chromosome 18-like 1	274	1	0	0	1	0	mmu-miR-582-5p	-0.06	-0.06	N/A
EXTL1	ENST00000374280.3	exostosin-like glycosyltransferase 1	35	1	0	0	1	0	mmu-miR-582-5p	-0.06	-0.06	N/A
HNRNPH3	ENST00000265866.7	heterogeneous nuclear ribonucleoprotein H3 (2H9)	4505	1	0	0	1	0	mmu-miR-582-5p	-0.06	-0.13	N/A
MFF	ENST00000304593.9	mitochondrial fission factor	129	2	1	0	1	0	mmu-miR-582-5p	-0.06	-0.28	N/A
SV2C	ENST00000502798.2	synaptic vesicle glycoprotein 2C	30	2	0	1	1	0	mmu-miR-582-5p	-0.06	-0.07	N/A
PCSK6	ENST00000348070.1	proprotein convertase subtilisin/kexin type 6	670	2	0	0	2	0	mmu-miR-582-5p	-0.06	-0.06	N/A
TOM1L1	ENST00000575333.1	target of myb1 (chicken)-like 1	176	1	1	0	0	1	mmu-miR-582-5p	-0.06	-0.26	N/A
ABHD10	ENST00000494817.1	abhydrolase domain containing 10	929	2	0	2	0	1	mmu-miR-582-5p	-0.06	-0.2	N/A
SREK1IP1	ENST00000513458.4	SREK1-interacting protein 1	145	1	0	0	1	1	mmu-miR-582-5p	-0.06	-0.12	N/A
HNRNPA2B1	ENST00000354667.4	heterogeneous nuclear ribonucleoprotein A2/B1	25319	1	0	0	1	1	mmu-miR-582-5p	-0.06	-0.1	N/A
ADAM12	ENST00000368679.4	ADAM metallopeptidase domain 12	758	3	1	1	1	0	mmu-miR-582-5p	-0.06	-0.06	N/A
XPO4	ENST00000400602.2	exportin 4	718	2	0	2	0	2	mmu-miR-582-5p	-0.06	-0.06	N/A
NPAT	ENST00000278612.8	nuclear protein, ataxia-telangiectasia locus	163	1	0	0	1	3	mmu-miR-582-5p	-0.06	-0.12	N/A
ESD	ENST00000378720.3	esterase D	28	1	0	1	0	0	mmu-miR-582-5p	-0.06	-0.21	N/A
TRIO	ENST00000344204.4	trio Rho guanine nucleotide exchange factor	365	2	0	0	2	0	mmu-miR-582-5p	-0.06	-0.07	N/A
PAPSS2	ENST00000361175.4	3'-phosphoadenosine 5'-phosphosulfate synthase 2	874	1	0	0	1	2	mmu-miR-582-5p	-0.06	-0.08	N/A
ZNF512B	ENST00000369888.1	zinc finger protein 512B	8	1	0	0	1	1	mmu-miR-582-5p	-0.06	-0.06	N/A
VPS37B	ENST00000267202.2	vacuolar protein sorting 37 homolog B (S. cerevisiae)	261	1	0	1	0	0	mmu-miR-582-5p	-0.06	-0.06	N/A
PGM1	ENST00000371084.3	phosphoglucomutase 1	612	1	0	0	1	0	mmu-miR-582-5p	-0.06	-0.06	N/A
KBTBD13	ENST00000432196.2	kelch repeat and BTB (POZ) domain containing 13	5	1	0	0	1	0	mmu-miR-582-5p	-0.06	-0.06	N/A
TMTC2	ENST00000321196.3	transmembrane and tetratricopeptide repeat containing 2	173	1	0	0	1	0	mmu-miR-582-5p	-0.06	-0.06	N/A
AMIGO1	ENST00000369864.4	adhesion molecule with Ig-like domain 1	167	1	0	1	0	0	mmu-miR-582-5p	-0.06	-0.06	N/A
CEPT1	ENST00000545121.1	choline/ethanolamine phosphotransferase 1	148	1	1	0	0	0	mmu-miR-582-5p	-0.06	-0.23	N/A
GORASP1	ENST00000319283.3	golgi reassembly stacking protein 1, 65kDa	102	1	0	0	1	0	mmu-miR-582-5p	-0.06	-0.06	N/A
PGR	ENST00000325455.5	progesterone receptor	8	4	0	2	2	1	mmu-miR-582-5p	-0.06	-0.09	N/A
AK3	ENST00000381809.3	adenylate kinase 3	323	1	0	0	1	0	mmu-miR-582-5p	-0.06	-0.07	N/A
RABGEF1	ENST00000284957.5	RAB guanine nucleotide exchange factor (GEF) 1	289	1	0	1	0	0	mmu-miR-582-5p	-0.06	-0.09	N/A
RAP1GAP2	ENST00000254695.8	RAP1 GTPase activating protein 2	123	1	0	1	0	2	mmu-miR-582-5p	-0.06	-0.06	N/A
EGFR	ENST00000275493.2	epidermal growth factor receptor	632	3	0	2	1	1	mmu-miR-582-5p	-0.06	-0.07	N/A
GAS2L3	ENST00000547754.1	growth arrest-specific 2 like 3	478	1	0	1	0	1	mmu-miR-582-5p	-0.06	-0.06	N/A
PRKCA	ENST00000413366.3	protein kinase C, alpha	726	4	2	1	1	1	mmu-miR-582-5p	-0.06	-0.09	N/A
SUDS3	ENST00000397564.2	suppressor of defective silencing 3 homolog (S. cerevisiae)	224	1	1	0	0	0	mmu-miR-582-5p	-0.06	-0.26	N/A
PPIG	ENST00000260970.3	peptidylprolyl isomerase G (cyclophilin G)	470	2	0	0	2	1	mmu-miR-582-5p	-0.06	-0.26	N/A
ABCA1	ENST00000374736.3	ATP-binding cassette, sub-family A (ABC1), member 1	184	1	0	1	0	2	mmu-miR-582-5p	-0.06	-0.06	N/A
COL5A2	ENST00000374866.3	collagen, type V, alpha 2	4327	1	0	0	1	0	mmu-miR-582-5p	-0.06	-0.08	N/A
FHDC1	ENST00000260008.3	FH2 domain containing 1	53	1	0	0	1	0	mmu-miR-582-5p	-0.06	-0.06	N/A
CRAMP1L	ENST00000397412.3	Crm, cramped-like (Drosophila)	731	1	0	0	1	2	mmu-miR-582-5p	-0.06	-0.06	N/A
TRIM37	ENST00000262294.7	tripartite motif containing 37	1070	1	0	0	1	0	mmu-miR-582-5p	-0.06	-0.06	N/A
C11orf30	ENST00000529032.1	chromosome 11 open reading frame 30	230	0	0	0	0	0	mmu-miR-582-5p	-0.06	-0.1	N/A
GFRA1	ENST00000439649.3	GDNF family receptor alpha 1	69	4	0	2	2	0	mmu-miR-582-5p	-0.06	-0.12	N/A
SEC22C	ENST00000264454.3	SEC22 vesicle trafficking protein homolog C (S. cerevisiae)	855	1	0	1	0	2	mmu-miR-582-5p	-0.06	-0.07	N/A
INTU	ENST00000335251.6	inturned planar cell polarity protein	105	2	0	2	0	0	mmu-miR-582-5p	-0.06	-0.09	N/A
TASP1	ENST00000337743.4	taspase, threonine aspartase, 1	58	1	0	0	1	0	mmu-miR-582-5p	-0.06	-0.11	N/A
SGTB	ENST00000381007.4	small glutamine-rich tetratricopeptide repeat (TPR)-containing, beta	205	1	0	0	1	0	mmu-miR-582-5p	-0.06	-0.07	N/A
USP54	ENST00000339859.4	ubiquitin specific peptidase 54	143	1	0	1	0	0	mmu-miR-582-5p	-0.06	-0.06	N/A
NCAM2	ENST00000400546.1	neural cell adhesion molecule 2	64	1	0	0	1	0	mmu-miR-582-5p	-0.06	-0.26	N/A
CYS1	ENST00000381813.4	cystin 1	22	1	0	1	0	0	mmu-miR-582-5p	-0.06	-0.06	N/A
ERG	ENST00000398905.1	v-ets avian erythroblastosis virus E26 oncogene homolog	184	1	0	1	0	1	mmu-miR-582-5p	-0.06	-0.06	N/A
MDGA2	ENST00000439988.3	MAM domain-containing glycosylphosphatidylinositol anchor protein 2	0	3	0	2	1	0	mmu-miR-582-5p	-0.06	-0.06	N/A
SNAP91	ENST00000521485.1	synaptosomal-associated protein, 91kDa	68	1	0	0	1	1	mmu-miR-582-5p	-0.06	-0.06	N/A
CELF4	ENST00000334919.5	CUGBP, Elav-like family member 4	5	1	0	0	1	1	mmu-miR-582-5p	-0.06	-0.06	N/A
RP11-766F14.2	ENST00000511828.1	Protein LOC285556	5	2	1	1	0	1	mmu-miR-582-5p	-0.06	-0.06	N/A
FAM168A	ENST00000064778.4	family with sequence similarity 168, member A	68	1	0	0	1	0	mmu-miR-582-5p	-0.06	-0.15	N/A
ZFHX3	ENST00000268489.5	zinc finger homeobox 3	57	1	0	0	1	1	mmu-miR-582-5p	-0.06	-0.07	N/A
PPP2R1B	ENST00000527614.1	protein phosphatase 2, regulatory subunit A, beta	341	2	0	1	1	3	mmu-miR-582-5p	-0.06	-0.09	N/A
FOXP2	ENST00000408937.3	forkhead box P2	169	0	0	0	0	0	mmu-miR-582-5p	-0.06	-0.07	N/A
TMF1	ENST00000398559.2	TATA element modulatory factor 1	349	1	0	0	1	0	mmu-miR-582-5p	-0.06	-0.1	N/A
LDB3	ENST00000372056.4	LIM domain binding 3	33	1	0	1	0	0	mmu-miR-582-5p	-0.06	-0.06	N/A
FAM13A	ENST00000395002.2	family with sequence similarity 13, member A	441	2	0	2	0	1	mmu-miR-582-5p	-0.06	-0.06	N/A
EXOC6	ENST00000371552.4	exocyst complex component 6	261	1	0	1	0	0	mmu-miR-582-5p	-0.06	-0.06	N/A
TIGD5	ENST00000504548.2	tigger transposable element derived 5	823	2	0	1	1	2	mmu-miR-582-5p	-0.06	-0.1	N/A
SULT4A1	ENST00000330884.4	sulfotransferase family 4A, member 1	25	1	0	0	1	1	mmu-miR-582-5p	-0.05	-0.06	N/A
QRSL1	ENST00000369046.4	glutaminyl-tRNA synthase (glutamine-hydrolyzing)-like 1	53	1	0	0	1	0	mmu-miR-582-5p	-0.05	-0.1	N/A
CMTM6	ENST00000205636.3	CKLF-like MARVEL transmembrane domain containing 6	169	1	0	0	1	1	mmu-miR-582-5p	-0.05	-0.06	N/A
SPATA18	ENST00000295213.4	spermatogenesis associated 18	19	1	1	0	0	0	mmu-miR-582-5p	-0.05	-0.22	N/A
ZC3H12C	ENST00000278590.3	zinc finger CCCH-type containing 12C	150	2	0	2	0	2	mmu-miR-582-5p	-0.05	-0.06	N/A
GMPS	ENST00000496455.2	guanine monphosphate synthase	867	1	0	0	1	0	mmu-miR-582-5p	-0.05	-0.06	N/A
C1orf198	ENST00000366663.5	chromosome 1 open reading frame 198	1484	1	0	1	0	0	mmu-miR-582-5p	-0.05	-0.07	N/A
PURB	ENST00000395699.2	purine-rich element binding protein B	497	1	0	0	1	4	mmu-miR-582-5p	-0.05	-0.12	N/A
PTPRU	ENST00000428026.2	protein tyrosine phosphatase, receptor type, U	261	0	0	0	0	1	mmu-miR-582-5p	-0.05	-0.05	N/A
CAMK2A	ENST00000348628.6	calcium/calmodulin-dependent protein kinase II alpha	5	1	0	0	1	1	mmu-miR-582-5p	-0.05	-0.05	N/A
ZSCAN29	ENST00000396976.2	zinc finger and SCAN domain containing 29	32	1	0	1	0	0	mmu-miR-582-5p	-0.05	-0.05	N/A
HECTD1	ENST00000553700.1	HECT domain containing E3 ubiquitin protein ligase 1	34	1	0	0	1	0	mmu-miR-582-5p	-0.05	-0.05	N/A
NKAP	ENST00000371410.3	NFKB activating protein	422	1	0	0	1	0	mmu-miR-582-5p	-0.05	-0.1	N/A
PTCHD4	ENST00000339488.4	patched domain containing 4	19	1	0	0	1	2	mmu-miR-582-5p	-0.05	-0.15	N/A
USP38	ENST00000307017.4	ubiquitin specific peptidase 38	419	0	0	0	0	0	mmu-miR-582-5p	-0.05	-0.06	N/A
TSPAN3	ENST00000267970.4	tetraspanin 3	9328	1	0	0	1	1	mmu-miR-582-5p	-0.05	-0.07	N/A
ERBB4	ENST00000342788.4	v-erb-b2 avian erythroblastic leukemia viral oncogene homolog 4	27	3	1	1	1	1	mmu-miR-582-5p	-0.05	-0.06	N/A
LGR4	ENST00000379214.4	leucine-rich repeat containing G protein-coupled receptor 4	1387	1	0	0	1	0	mmu-miR-582-5p	-0.05	-0.12	N/A
EDEM3	ENST00000318130.8	ER degradation enhancer, mannosidase alpha-like 3	535	1	1	0	0	1	mmu-miR-582-5p	-0.05	-0.05	N/A
KIAA1432	ENST00000414202.2	KIAA1432	1366	1	0	1	0	1	mmu-miR-582-5p	-0.05	-0.09	N/A
ADAMTS19	ENST00000274487.4	ADAM metallopeptidase with thrombospondin type 1 motif, 19	8	1	0	0	1	1	mmu-miR-582-5p	-0.05	-0.05	N/A
CPNE4	ENST00000512055.1	copine IV	5	0	0	0	0	1	mmu-miR-582-5p	-0.05	-0.05	N/A
CSNK1G1	ENST00000303052.7	casein kinase 1, gamma 1	149	1	1	0	0	2	mmu-miR-582-5p	-0.05	-0.05	N/A
CDRT4	ENST00000312177.6	CMT1A duplicated region transcript 4	109	1	0	1	0	1	mmu-miR-582-5p	-0.05	-0.05	N/A
AGO2	ENST00000220592.5	argonaute RISC catalytic component 2	350	1	0	0	1	0	mmu-miR-582-5p	-0.05	-0.4	N/A
APBB3	ENST00000358580.5	amyloid beta (A4) precursor protein-binding, family B, member 3	9	1	0	0	1	0	mmu-miR-582-5p	-0.05	-0.05	N/A
TTC9C	ENST00000316461.4	tetratricopeptide repeat domain 9C	475	1	0	1	0	0	mmu-miR-582-5p	-0.05	-0.2	N/A
TRAF3IP1	ENST00000373327.4	TNF receptor-associated factor 3 interacting protein 1	105	1	0	0	1	1	mmu-miR-582-5p	-0.05	-0.14	N/A
GAB1	ENST00000262995.4	GRB2-associated binding protein 1	26	1	0	1	0	0	mmu-miR-582-5p	-0.05	-0.08	N/A
UBA6	ENST00000322244.5	ubiquitin-like modifier activating enzyme 6	169	2	0	2	0	0	mmu-miR-582-5p	-0.05	-0.08	N/A
RAB5A	ENST00000273047.4	RAB5A, member RAS oncogene family	68	1	0	0	1	0	mmu-miR-582-5p	-0.05	-0.12	N/A
KIAA1841	ENST00000402291.1	KIAA1841	62	1	0	0	1	0	mmu-miR-582-5p	-0.05	-0.06	N/A
MTX3	ENST00000509852.1	metaxin 3	304	1	0	0	1	2	mmu-miR-582-5p	-0.05	-0.05	N/A
STARD13	ENST00000336934.5	StAR-related lipid transfer (START) domain containing 13	314	1	0	1	0	2	mmu-miR-582-5p	-0.05	-0.07	N/A
MSI2	ENST00000284073.2	musashi RNA-binding protein 2	283	1	0	0	1	1	mmu-miR-582-5p	-0.05	-0.06	N/A
DLX6	ENST00000518156.2	distal-less homeobox 6	76	1	0	0	1	0	mmu-miR-582-5p	-0.05	-0.05	N/A
TUBB1	ENST00000217133.1	tubulin, beta 1 class VI	5	1	0	0	1	1	mmu-miR-582-5p	-0.05	-0.05	N/A
AEBP2	ENST00000266508.9	AE binding protein 2	1228	1	0	0	1	2	mmu-miR-582-5p	-0.05	-0.05	N/A
KIAA2022	ENST00000055682.6	KIAA2022	5	1	0	1	0	0	mmu-miR-582-5p	-0.05	-0.05	N/A
STX1A	ENST00000395156.3	syntaxin 1A (brain)	82	1	0	1	0	0	mmu-miR-582-5p	-0.05	-0.05	N/A
KIAA1033	ENST00000332180.5	KIAA1033	238	1	0	1	0	2	mmu-miR-582-5p	-0.05	-0.07	N/A
ATXN1L	ENST00000427980.2	ataxin 1-like	12	1	0	0	1	4	mmu-miR-582-5p	-0.05	-0.05	N/A
RSBN1L	ENST00000334955.8	round spermatid basic protein 1-like	640	1	0	0	1	2	mmu-miR-582-5p	-0.05	-0.12	N/A
KCND3	ENST00000369697.1	potassium voltage-gated channel, Shal-related subfamily, member 3	23	1	0	1	0	1	mmu-miR-582-5p	-0.05	-0.05	N/A
ZBTB21	ENST00000398505.3	zinc finger and BTB domain containing 21	802	2	0	1	1	1	mmu-miR-582-5p	-0.05	-0.07	N/A
TNIK	ENST00000436636.2	TRAF2 and NCK interacting kinase	106	2	0	1	1	2	mmu-miR-582-5p	-0.05	-0.09	N/A
LIN9	ENST00000328205.5	lin-9 homolog (C. elegans)	139	2	0	2	0	0	mmu-miR-582-5p	-0.05	-0.07	N/A
ARHGEF12	ENST00000397843.2	Rho guanine nucleotide exchange factor (GEF) 12	815	3	1	1	1	0	mmu-miR-582-5p	-0.05	-0.06	N/A
NDNF	ENST00000379692.4	neuron-derived neurotrophic factor	51	3	1	1	1	0	mmu-miR-582-5p	-0.05	-0.1	N/A
SLC12A6	ENST00000397707.2	solute carrier family 12 (potassium/chloride transporter), member 6	17	1	0	0	1	2	mmu-miR-582-5p	-0.05	-0.1	N/A
EXOC5	ENST00000413566.2	exocyst complex component 5	242	1	0	0	1	0	mmu-miR-582-5p	-0.05	-0.05	N/A
ZBED6	ENST00000550078.1	zinc finger, BED-type containing 6	12	1	0	1	0	0	mmu-miR-582-5p	-0.05	-0.09	N/A
IREB2	ENST00000258886.8	iron-responsive element binding protein 2	1096	2	0	0	2	1	mmu-miR-582-5p	-0.05	-0.08	N/A
MKRN2	ENST00000170447.7	makorin ring finger protein 2	104	0	0	0	0	0	mmu-miR-582-5p	-0.05	-0.14	N/A
ARFIP1	ENST00000451320.2	ADP-ribosylation factor interacting protein 1	275	1	0	0	1	2	mmu-miR-582-5p	-0.05	-0.06	N/A
IVNS1ABP	ENST00000367498.3	influenza virus NS1A binding protein	2215	2	0	1	1	0	mmu-miR-582-5p	-0.05	-0.3	N/A
MIEF1	ENST00000325301.2	mitochondrial elongation factor 1	2319	2	0	1	1	0	mmu-miR-582-5p	-0.05	-0.07	N/A
TMEM130	ENST00000416379.2	transmembrane protein 130	169	1	0	0	1	0	mmu-miR-582-5p	-0.05	-0.05	N/A
HIF3A	ENST00000377670.4	hypoxia inducible factor 3, alpha subunit	5	1	1	0	0	0	mmu-miR-582-5p	-0.05	-0.05	N/A
SERTM1	ENST00000315190.3	serine-rich and transmembrane domain containing 1	12	1	0	0	1	0	mmu-miR-582-5p	-0.05	-0.05	N/A
SYT2	ENST00000367267.1	synaptotagmin II	5	2	0	1	1	0	mmu-miR-582-5p	-0.05	-0.05	N/A
JAKMIP3	ENST00000298622.4	Janus kinase and microtubule interacting protein 3	5	1	0	0	1	0	mmu-miR-582-5p	-0.05	-0.05	N/A
DRD2	ENST00000355319.2	dopamine receptor D2	5	1	0	0	1	0	mmu-miR-582-5p	-0.05	-0.05	N/A
CNTNAP5	ENST00000431078.1	contactin associated protein-like 5	5	1	0	0	1	0	mmu-miR-582-5p	-0.05	-0.05	N/A
PLEKHA1	ENST00000538022.1	pleckstrin homology domain containing, family A (phosphoinositide binding specific) member 1	1172	1	0	0	1	0	mmu-miR-582-5p	-0.05	-0.06	N/A
OSBPL1A	ENST00000319481.3	oxysterol binding protein-like 1A	539	1	0	0	1	1	mmu-miR-582-5p	-0.05	-0.05	N/A
RAB23	ENST00000317483.3	RAB23, member RAS oncogene family	32	2	0	0	2	1	mmu-miR-582-5p	-0.05	-0.12	N/A
IRAK3	ENST00000261233.4	interleukin-1 receptor-associated kinase 3	13	1	0	1	0	1	mmu-miR-582-5p	-0.05	-0.06	N/A
TANC2	ENST00000424789.2	tetratricopeptide repeat, ankyrin repeat and coiled-coil containing 2	155	2	0	1	1	2	mmu-miR-582-5p	-0.05	-0.06	N/A
ERVMER34-1	ENST00000443173.1	endogenous retrovirus group MER34, member 1	28	1	0	0	1	0	mmu-miR-582-5p	-0.05	-0.11	N/A
NCOA1	ENST00000405141.1	nuclear receptor coactivator 1	200	1	0	0	1	0	mmu-miR-582-5p	-0.05	-0.06	N/A
KIAA1456	ENST00000524591.2	KIAA1456	24	2	0	2	0	1	mmu-miR-582-5p	-0.05	-0.05	N/A
PLEKHM3	ENST00000427836.2	pleckstrin homology domain containing, family M, member 3	11	1	0	0	1	0	mmu-miR-582-5p	-0.05	-0.09	N/A
ARL10	ENST00000310389.5	ADP-ribosylation factor-like 10	236	1	0	1	0	0	mmu-miR-582-5p	-0.05	-0.06	N/A
DOCK9	ENST00000376460.1	dedicator of cytokinesis 9	172	1	0	1	0	0	mmu-miR-582-5p	-0.05	-0.09	N/A
RORA	ENST00000335670.6	RAR-related orphan receptor A	102	2	0	2	0	2	mmu-miR-582-5p	-0.05	-0.06	N/A
ZNF704	ENST00000327835.3	zinc finger protein 704	124	4	0	4	0	1	mmu-miR-582-5p	-0.05	-0.1	N/A
BRPF3	ENST00000357641.6	bromodomain and PHD finger containing, 3	7032	1	1	0	0	0	mmu-miR-582-5p	-0.05	-0.05	N/A
ATG2B	ENST00000359933.4	autophagy related 2B	146	1	0	1	0	0	mmu-miR-582-5p	-0.05	-0.05	N/A
KCNN3	ENST00000271915.4	potassium intermediate/small conductance calcium-activated channel, subfamily N, member 3	5	2	1	1	0	1	mmu-miR-582-5p	-0.05	-0.05	N/A
COL5A3	ENST00000264828.3	collagen, type V, alpha 3	5	1	0	1	0	0	mmu-miR-582-5p	-0.05	-0.05	N/A
NFASC	ENST00000401399.1	neurofascin	10	1	0	1	0	1	mmu-miR-582-5p	-0.05	-0.05	N/A
SFMBT2	ENST00000361972.4	Scm-like with four mbt domains 2	107	2	1	1	0	0	mmu-miR-582-5p	-0.05	-0.05	N/A
PITPNM3	ENST00000421306.3	PITPNM family member 3	5	1	0	1	0	1	mmu-miR-582-5p	-0.05	-0.05	N/A
DPYSL4	ENST00000338492.4	dihydropyrimidinase-like 4	248	1	0	1	0	0	mmu-miR-582-5p	-0.05	-0.05	N/A
ZNF217	ENST00000371471.2	zinc finger protein 217	668	2	1	1	0	0	mmu-miR-582-5p	-0.05	-0.05	N/A
ADRA2A	ENST00000280155.2	adrenoceptor alpha 2A	239	1	0	0	1	1	mmu-miR-582-5p	-0.05	-0.05	N/A
ZNF831	ENST00000371030.2	zinc finger protein 831	5	3	1	0	2	1	mmu-miR-582-5p	-0.05	-0.05	N/A
TENM1	ENST00000371130.3	teneurin transmembrane protein 1	5	0	0	0	0	0	mmu-miR-582-5p	-0.05	-0.05	N/A
CACNA1E	ENST00000526775.1	calcium channel, voltage-dependent, R type, alpha 1E subunit	5	2	1	1	0	0	mmu-miR-582-5p	-0.05	-0.05	N/A
TRIM24	ENST00000343526.4	tripartite motif containing 24	182	1	1	0	0	0	mmu-miR-582-5p	-0.05	-0.05	N/A
PRICKLE1	ENST00000455697.1	prickle homolog 1 (Drosophila)	146	0	0	0	0	1	mmu-miR-582-5p	-0.05	-0.13	N/A
FAM110B	ENST00000361488.3	family with sequence similarity 110, member B	60	1	0	1	0	2	mmu-miR-582-5p	-0.05	-0.08	N/A
EGR1	ENST00000239938.4	early growth response 1	1956	2	0	1	1	0	mmu-miR-582-5p	-0.05	-0.21	N/A
HSP90B1	ENST00000299767.5	heat shock protein 90kDa beta (Grp94), member 1	42	0	0	0	0	0	mmu-miR-582-5p	-0.05	-0.09	N/A
PRDM5	ENST00000515109.1	PR domain containing 5	22	2	0	0	2	0	mmu-miR-582-5p	-0.05	-0.12	N/A
SEH1L	ENST00000262124.11	SEH1-like (S. cerevisiae)	632	1	0	0	1	0	mmu-miR-582-5p	-0.05	-0.1	N/A
VCAN	ENST00000265077.3	versican	542	1	1	0	0	2	mmu-miR-582-5p	-0.05	-0.1	N/A
TMEM132B	ENST00000299308.3	transmembrane protein 132B	5	2	0	1	1	0	mmu-miR-582-5p	-0.05	-0.05	N/A
AMPD3	ENST00000444303.2	adenosine monophosphate deaminase 3	5	1	0	1	0	1	mmu-miR-582-5p	-0.05	-0.05	N/A
EDAR	ENST00000409271.1	ectodysplasin A receptor	7	1	0	1	0	1	mmu-miR-582-5p	-0.05	-0.05	N/A
ZNF629	ENST00000262525.4	zinc finger protein 629	44	0	0	0	0	0	mmu-miR-582-5p	-0.05	-0.05	N/A
PUM1	ENST00000424085.2	pumilio RNA-binding family member 1	202	1	0	0	1	0	mmu-miR-582-5p	-0.05	-0.05	N/A
FIGN	ENST00000333129.3	fidgetin	10	3	1	1	1	2	mmu-miR-582-5p	-0.05	-0.08	N/A
ADH5	ENST00000296412.8	alcohol dehydrogenase 5 (class III), chi polypeptide	217	1	0	0	1	0	mmu-miR-582-5p	-0.05	-0.22	N/A
RAP2C	ENST00000342983.2	RAP2C, member of RAS oncogene family	604	1	0	0	1	0	mmu-miR-582-5p	-0.05	-0.14	N/A
MCF2L	ENST00000397030.1	MCF.2 cell line derived transforming sequence-like	79	1	0	0	1	2	mmu-miR-582-5p	-0.05	-0.06	N/A
GABRG2	ENST00000356592.3	gamma-aminobutyric acid (GABA) A receptor, gamma 2	24	2	0	2	0	0	mmu-miR-582-5p	-0.05	-0.05	N/A
FGF10	ENST00000264664.4	fibroblast growth factor 10	5	2	0	2	0	1	mmu-miR-582-5p	-0.05	-0.16	N/A
ZFYVE16	ENST00000338008.5	zinc finger, FYVE domain containing 16	388	2	1	1	0	1	mmu-miR-582-5p	-0.05	-0.25	N/A
ANKRD44	ENST00000282272.8	ankyrin repeat domain 44	187	1	0	1	0	2	mmu-miR-582-5p	-0.05	-0.05	N/A
KLHDC8A	ENST00000367155.3	kelch domain containing 8A	8	2	0	1	1	0	mmu-miR-582-5p	-0.05	-0.12	N/A
MEIS1	ENST00000444274.2	Meis homeobox 1	533	0	0	0	0	0	mmu-miR-582-5p	-0.05	-0.2	N/A
PGM2L1	ENST00000298198.4	phosphoglucomutase 2-like 1	183	1	0	1	0	1	mmu-miR-582-5p	-0.05	-0.05	N/A
ITK	ENST00000422843.3	IL2-inducible T-cell kinase	5	1	1	0	0	0	mmu-miR-582-5p	-0.05	-0.05	N/A
FADS6	ENST00000310226.6	fatty acid desaturase 6	12	1	0	1	0	0	mmu-miR-582-5p	-0.05	-0.05	N/A
SLC24A1	ENST00000261892.6	solute carrier family 24 (sodium/potassium/calcium exchanger), member 1	92	1	0	0	1	0	mmu-miR-582-5p	-0.05	-0.05	N/A
AVPR1A	ENST00000299178.2	arginine vasopressin receptor 1A	9	1	1	0	0	0	mmu-miR-582-5p	-0.05	-0.1	N/A
SFRP2	ENST00000274063.4	secreted frizzled-related protein 2	21	1	0	0	1	0	mmu-miR-582-5p	-0.05	-0.12	N/A
SNX30	ENST00000374232.3	sorting nexin family member 30	33	2	0	0	2	2	mmu-miR-582-5p	-0.05	-0.05	N/A
MCM9	ENST00000316068.3	minichromosome maintenance complex component 9	17	1	0	1	0	0	mmu-miR-582-5p	-0.05	-0.08	N/A
SNX29	ENST00000566228.1	sorting nexin 29	266	1	0	1	0	1	mmu-miR-582-5p	-0.05	-0.05	N/A
ADAMTS5	ENST00000284987.5	ADAM metallopeptidase with thrombospondin type 1 motif, 5	68	2	1	1	0	3	mmu-miR-582-5p	-0.05	-0.1	N/A
CD177	ENST00000378009.4	CD177 molecule	5	1	0	0	1	0	mmu-miR-582-5p	-0.05	-0.05	N/A
DENND2C	ENST00000393276.3	DENN/MADD domain containing 2C	51	1	0	0	1	0	mmu-miR-582-5p	-0.05	-0.05	N/A
GRM5	ENST00000418177.2	glutamate receptor, metabotropic 5	5	2	1	0	1	0	mmu-miR-582-5p	-0.05	-0.05	N/A
GPR83	ENST00000243673.2	G protein-coupled receptor 83	33	1	0	0	1	0	mmu-miR-582-5p	-0.05	-0.05	N/A
SYNCRIP	ENST00000355238.6	synaptotagmin binding, cytoplasmic RNA interacting protein	4864	1	0	0	1	1	mmu-miR-582-5p	-0.05	-0.08	N/A
TMEM170B	ENST00000379426.1	transmembrane protein 170B	489	1	0	0	1	0	mmu-miR-582-5p	-0.05	-0.09	N/A
SH3BP5	ENST00000383791.3	SH3-domain binding protein 5 (BTK-associated)	4289	1	0	0	1	1	mmu-miR-582-5p	-0.05	-0.07	N/A
FTSJ1	ENST00000456787.1	FtsJ RNA methyltransferase homolog 1 (E. coli)	4860	1	0	1	0	0	mmu-miR-582-5p	-0.05	-0.23	N/A
ACSL4	ENST00000469796.2	acyl-CoA synthetase long-chain family member 4	229	1	0	0	1	0	mmu-miR-582-5p	-0.05	-0.08	N/A
YWHAE	ENST00000264335.8	tyrosine 3-monooxygenase/tryptophan 5-monooxygenase activation protein, epsilon polypeptide	144	1*	0	0	0	1	mmu-miR-582-5p	-0.05	-0.05	N/A
ICMT	ENST00000343813.5	isoprenylcysteine carboxyl methyltransferase	558	0	0	0	0	1	mmu-miR-582-5p	-0.05	-0.26	N/A
MPRIP	ENST00000341712.4	myosin phosphatase Rho interacting protein	521	1	0	1	0	1	mmu-miR-582-5p	-0.05	-0.08	N/A
[truncated: 1,552 more rows]

## Sheet: summary
MiRDB	Diana MicroT	miRanda microcosm	TargetScan		Overlap
[truncated: 3,399 more rows]
